# Supplementary material for: The Low-Copy-Number Satellite DNAs of the Model Beetle Tribolium castaneum
Source: Genes (Basel). 2023 Apr 28;14(5):999. doi: 10.3390/genes14050999 (PMC10218199; doi:10.3390/genes14050999)
Supplement: Supplementary file 1 [file genes-14-00999-s001.zip]

Archive with 15 entries (14 files):
- Supplementary materials/
- Supplementary materials/Figure S1.pdf
- Supplementary materials/Figure S2.pdf
- Supplementary materials/Figure S3.pdf
- Supplementary materials/Figure S4.pdf
- Supplementary materials/Figure S5.pdf
- Supplementary materials/Figure S6.pdf
- Supplementary materials/Figure S7.pdf
- Supplementary materials/Table S1.pdf
- Supplementary materials/Table S2.pdf
- Supplementary materials/Table S3.pdf
- Supplementary materials/Table S4.xlsx
- Supplementary materials/Table S5.xlsx
- Supplementary materials/Table S6.pdf
- Supplementary materials/Table S7.pdf
