# Supplementary material for: The Low-Copy-Number Satellite DNAs of the Model Beetle Tribolium castaneum
Source: Genes (Basel). 2023 Apr 28;14(5):999. doi: 10.3390/genes14050999 (PMC10218199; doi:10.3390/genes14050999)
Supplement: Supplementary file 1 [file genes-14-00999-s001.zip › Supplementary materials/Table S4.xlsx]

## Sheet: Table S4 description
	Table S4. The list of T. castaneum TCsat12-TCsat57 repeat units (monomers) annotated in the Tcas5.2 assembly. The prefixes ChLG, DS, and GG in the sequence names denote the corresponding chromosomes (linkage groups), unplaced scaffolds, and unplaced singletons, respectively, according to their GenBank accessions. The positions of the monomers within the chromosome/scaffold/singleton are defined b…

## Sheet: TCsat12
Sequence Name	Name	Monomer name	Sequence	Minimum	Maximum	Length	Transferred Similarity	Direction
ChLG6	TCsat12	ChLG6-1	AAACACCAAAGTACCTCTTCATGCTCTCAGCCCTTTCCCAGGGCTAGTTTTTTTTAAATATTTTCCTAATGTAAATAGAGTCTTAAATGCTCTTTTGACCTCTAGTAAGAAAAACGTAGCACACTGTTGAAAACACATAGAAAAAAATTAAAAAAAT	2431467	2431623	157	70.89	forward
ChLG6	TCsat12	ChLG6-2	AACAAAAAAAAACAAAAAATTATTTTCCAACCCTTTCCCAGAGCTAGATTTTTTCCAATTTTATTTCTAACGTAGAGTCTTAAATGCCCTTTCGACCTGCACTAGCAGAAAAGTCTCACATTGTTGATATCACATAGAAAAAAAAATTAAAAACCT	2431633	2431788	156	76.92	forward
ChLG6	TCsat12	ChLG6-3	TCGAAAATTATTCAAAATTCAACTTTACAACACTCCTTCCCAGGGCTAGATTTTTTTTAAATATTTTCCTATTGTAAATAGAGTCTTAATTGCTCTTTTGACCTGCACATTGTTGAAAAATATAGAAAAAAATGAAAAAACC	2431789	2431930	142	70.63	forward
ChLG6	TCsat12	ChLG6-4	TAAAAAATCATAAAAAAAACAATTTTCTAACCCCTTCTCAGGGCTAGATTTTTTTCAAACTTCTTTATAGTGTAGAGTCTTACGACCTTTTCACCTACACTAACAGAAAAGTGTCACATTGTTGATATCACATAGAAAAAAATTAAAAACCT	2431934	2432085	152	81.17	forward
DS497816.1	TCsat12	DS497816.1-1	TCAAAAATTATAAACAATACAACTTTCCAACCCCTTTCCAGGGCTCGACTTTCTTTTAATTTTTTTAGAAAGTAGAGTATTAAATGCCCTTTCGACCTGCCGTAACAAAAAAGTGACACATTGTCGATAAGATATAGAAAAAAATACAAACCGT	5812	5965	154	88.31	reverse
DS497816.1	TCsat12	DS497816.1-2	TCAAAAATTATAAACAATACAACTTTCCAACCCCTTCCCAGGACTCGATTTTTTTCAAACTTTTTTATAACGTAGAGTTTTAAATGCTCTTTCGACCTGCCGTAACAAGAAAGTGGTACATTGTTGTTAACACATAGAAAAAAAATGAAAACCA	5966	6119	154	94.81	reverse
DS497816.1	TCsat12	DS497816.1-3	TTAAAAATTATAAACAATACAACTTTCCAACCCCTTCCCAGGGCTCGATTTTTTTTAAACTTTGTTATAATGTAGAGTTTTAAATGCTCTTTCGACCTGCCTTAACAAGAAAGCGGCACATTGTCGATAACACATAGAAAAAAAATAAAAACCA	6120	6273	154	96.75	reverse
DS497816.1	TCsat12	DS497816.1-4	TCAAAAATTATAAACAATACAACTTTCCAACCCCTTCCCAGGGCTCGATTTTTTTTAAACTTTGTTATAATGTAGAGTTTTAAATGCTCTTTCGACCTGCCGTAACAAGAGAGTGGCACATTGTCGATAACACATAGAAAAAAAAACCA	6274	6422	149	94.81	reverse
DS497816.1	TCsat12	DS497816.1-5	TCAAAAATTATAAACAATACAACATTCCAACCCCTTCCCAGGGCTCCATTTTTTTAAAACTCTGTTATAATGTAGAGTTTTAAATGCTCTTTCGACCTGCCGTAACAAGAAAGTGGCACATTGTCGATAACACATAGAAAAAAAATGAAAACAA	6423	6576	154	94.81	reverse
DS497816.1	TCsat12	DS497816.1-6	TCAAAAATTATAGACAATACAACTTTCCAACCCCTTCCCAGGGCTCGATTTGTTTTAAACTTTTTTATAATGTAGTTTTAAATGCTCTTTCGACCTGCTGTAACAAGAAAGTGGCACATTGTCGATAACACATAGAAAAAAAAAGAAAACCA	6577	6728	152	94.81	reverse
DS497816.1	TCsat12	DS497816.1-7	TCAAAAATTATAAACAATACAACTTTCCAACCCCTTCCCAGGGCTCGATTTTTTTAAACTTTTTTATAATGTAGAGTTTTAAATGCTCTTTCGACCTGCCGTAACAAGAAAGTGGCACATTGTCGATAACACATAGAAAAAAAATAAAAACCT	6729	6881	153	98.05	reverse
GG694508	TCsat12	GG694508-1	TCAAAAATTATAAACAATACAACTTTCTAACCCCTTCCCAGGGCTCGATCTTTTTCAAACTTTTTTATAATGTAGAGTATTAAATGCTCTTTCGACCTGCCGTAACAAGAAAGTGGCACATTGTCGATAACACATAGAAAAAAAATAAAAACCA	46	199	154	98.05	forward
GG694508	TCsat12	GG694508-2	TCAAACATTATAAACAATACAACTTTCCAACCCCTTCCCAGGGCTCGATCTTTTTCAAACTTTTTTATAATGTAGAGTATTAAATGCTCTTTCGACCTGCCGTAACAAGAAAGTGGCACATTGTCGATAACACATAGAAAAAAAATAAAAACCA	200	353	154	98.05	forward
GG694508	TCsat12	GG694508-3	TCAAAAATTATAAACAAAACAACTTTCCAACCCCTTCCCAGGGCTCAATTTTTTTCAAACTTTTTTATAATGTAGAGTATTAAATGCTCTTTGCCGTAACAAGAAAGTGGCACATTGTCGATAACACATAGAAAAAAAAATAAAAACCA	354	502	149	93.55	forward
GG694508	TCsat12	GG694508-4	TCAAAAATTATAAACAATACAACTTTCCAACCCCTTCCCAGGACTCGATTTTTTTTAAACTTTGTTAGAATGTAGAGTAATAAATGCTCTTTCGACCTGCCGTAACAAGAAAGCGGCACATTGTCGATAACACATAGAAAAAAATAAAAACCA	503	655	153	96.1	forward
GG695015	TCsat12	GG695015-1	TCAAAAATTATAAACAATACAACTTTCCAGGACTCGATTTTTTTTAAACTTTTTTATAATGCAGAGTATTAAATGCTCTTTCGACCTGCCGTAACAAGAAAGTGGCACATTGTCGATAATACATTGAAAAAAAAAATAAAAACCA	93	237	145	89.1	forward
GG695015	TCsat12	GG695015-2	TCAAAAATTATAAACAATACAACTTTCCAACCCCTTCCCAGGGCTCGATCTTTTTCAAACTTTTTTATAATGTAGAGTATTAAATGCTCTTTCGACCTGCCGTAACAAGAAAGTGGCACATTGTCGATAATACATTGAAAAAAAAAATAAAAACCA	238	393	156	96.15	forward
GG695015	TCsat12	GG695015-3	TCAAAAATTATAAACAATACAACTTTCCAACCCCTTCCCAGGGCTCGATCTTTTTCAAACTTTTTTATAATGTAGAGTATTAAATGCTCTTTGCCGTAACAAGAAAGTGGCACATTGTCGATAATACATTGAATAAAAAAATAAAAACCA	394	543	150	92.31	forward
GG695015	TCsat12	GG695015-4	TCAAAAATTATAAACAATACAACTTTCCAACCCTTTCCCAGGGCTCGATTTTTTTCAAACTTTTTTATAATGTAGAGTATTAAATGCTCTTTCGACCTGCCGTAACAAGAAAGTGGCACATTGTCGATAATACATTGAAAAAAAAAATAAAAACCA	544	699	156	96.15	forward
GG695015	TCsat12	GG695015-5	TCAAAAATTATAAACAATACAACTTTCCAGGACTCGATTTTTTTTAAACTTTTTTATAATGCAGAGTATTAAATGCTCTTTCGACCTGCCGTAACAAGAAAGTGGCACATTGTCGATAATACATTGAAAAAAAAAATAAAAACCA	700	844	145	89.1	forward
GG695015	TCsat12	GG695015-6	TCAAAAATTATAAACAATACAACTTTCCAACCCCTTCCCAGGGCTCGATCTTTTTCAAACTTTTTTATAATGCAGAGTATTAAATGCTCTTTGCCGTAACAAGAAAGTGGCACATTGTCGATAACACATAGAAAAAAAATAAAAACCA	845	992	148	94.16	forward
GG695015	TCsat12	GG695015-7	TCAAACATTATAAACAATACAACTTTCCAACCCCTTCCCAGGACTCGATTTTTTTCAAACTTTTTTATAATGTAGAGTATTAAATGCTCTTTCGACCTGCCGTAACAAGAAAGTGGCACATTGTCGATAATACATTGAAAAAAAAAAATAAAAACCA	993	1149	157	94.9	forward
GG695015	TCsat12	GG695015-8	TCAAACATTATAAACAATACAACTTTCCAACACCTTCCCAGGGCTCGATTTTTTTCAAACTTTTTTATAATGTAGAGTATTATATGCTCTTTCGACCTGCCGTAACAAGAAAGTGGCACATTGTCGATAACACATAGAAAAAAAATAAAAACCA	1150	1303	154	97.4	forward
GG695015	TCsat12	GG695015-9	TCAAAAATTATAAACAATACAACTTTCCAACACCTTCCCAGGGCTCGATTTTTTTCAAACTTTTTTATAATGTAGAGTATTAAATGCTCTTTCGACCTGCCGTAACAAGAAAGTGGCACATTGTCGATAACACATAGAAAAAAAAATAAAAACCA	1304	1458	155	98.06	forward
GG695015	TCsat12	GG695015-10	TCAAAAATTATAAACAATACAACTTTCCAACTCCTTCCCAGGACTCGATTTTTTTTAAACTTTTTTATAATGTAGAGTACGCAAGCTCTTTCGACCTGCCGTAACAAGAAAGAAACACATTGTCGATAACACATAGAAAAAAAATAAAAACCA	1459	1611	153	94.16	forward
GG695015	TCsat12	GG695015-11	TCAAAAATTATAAACAATACAACTTTCCAACTCCTTCCCAGGACTCGATTTTTTTTAAACTTTTTTATAATGCAGAGAATTAAATGCTCTTTGCCGTAATAAGAAAGTGGCACATTGTCGATAACACATAGAAAAAAAAATAAAAACCA	1612	1760	149	92.26	forward
GG695015	TCsat12	GG695015-12	TCAAAAATTATAAACAATACAACTTTCCAACTCCTTCCCAGGACTCGATTTTTTTTAAACTTTTTTATAATGCAGAGAATTAAATGCTCTTTGCCGTAACAAGAAAGTGGCACATTGTCGATAACACATAGAAAAAAAAATAAAAACCA	1761	1909	149	92.9	forward
GG695015	TCsat12	GG695015-13	TCAAAAATTATAAACAATACAACTTTCCAACTCCTTCCCAGGACTCGATTTTTTTCAAACTTTTTTATAATGCAGAGTATTAAATGCTCTTTGCCGTAACAAGAAAGTGGCACATTGTCGATAACACATAGAAAAAAAATAAAAACCA	1910	2057	148	93.51	forward
GG695015	TCsat12	GG695015-14	TCAAACATTATAAACAATACAACTTTCCAACCCCTTCCCAGGGCTCGATCTTTTTCAAACTTTTTTATAATGTAGAGTATTAAATGCTCTTTCGACCTGCCGTAACAAGAAAGTGGCACATTGTCGATAATACATTGAAAAAAAAAAATAAAAACCA	2058	2214	157	94.9	forward
GG695015	TCsat12	GG695015-15	TCAAAAATTATAAACAATACAACTTTCCAACCCTTTCCCAGGGCTCGATTTTTTTCAAACTTTTTTATAATGTAGAGTATTAAATGCTCTTTCGACCTGCCGTAACAAGAAAGTGGCACATTGTCGATAACACATAGAAAAAAAAATAAAAACCA	2215	2369	155	98.06	forward
GG695015	TCsat12	GG695015-16	TCAAAAATTATAAACAATACAACTTTCCAACCCTTTCCCAGGGCTCGATTTTTTTCAAACTTTTTTATAATGTAGAGTATTAAATGCTCTTTCGACCTGCCGTAACAAGAAAGTGGCACATTGTCGATAACACATAGAAAAAAAATAAAAACCA	2370	2523	154	98.7	forward
GG695015	TCsat12	GG695015-17	TCAAACATTATAAACAATACAACTTTCCAACTCCTTCCCAGGACTCGATTTTTTTTAAACTTTTTTATAATGCAGAGTATTAAATGCTCTTTGCCGTAATAAGAAAGTGGCACATTGTCGATAACACATAGAAAAAAAAATAAAAACCA	2524	2672	149	92.26	forward
GG695015	TCsat12	GG695015-18	TCAAAAATTATAAACAATACAACTTTCCAACCCCTTCCCAGGGCTCGATCTTTTTCAAACTTTTTTATAATGCAGAGTATTAAATGCTCTTTGCCGTAATAAGAAAGTGGCACATTGTCGATAACACATAGAAAAAAAAATAAAAACCA	2673	2821	149	92.9	forward
GG695015	TCsat12	GG695015-19	TCAAAAATTATAAACAATACAACTTTCCAACCCCTTCCCAGGACTCGATTTTTTTCAAACTTTTTTATAATGTAGAGTATTAAATGCTCTTTCGACCTGCCGTAACAAGAAAGTGGCACATTGTCGATAACACATAGAAAAAAAAATAAAAACCA	2822	2976	155	98.06	forward
GG695015	TCsat12	GG695015-20	TCAAAAATTATAAACAATACAACTTTCCAACCCCTTCCCAGGGCTCGATCTTTTTCAAACTTTTTTATAATGCAGAGTATTAAATGCTCTTTGCCGTAATAAGAAAGTGGCACATTGTCGATAACACATAGAAAAAAAAATAAAAACCA	2977	3125	149	92.9	forward
GG695015	TCsat12	GG695015-21	TCAAAAATTATAAACAATACAACTTTCCAACCCCTTCCCAGGGCTCGATCTTTTTCAAACTTTTTTATAATGCAGAGTATTAAATGCTCTTTGCCGTAATAAGAAAGTGGCACATTGTCGATAACACATAGAAAAAAAAATAAAAACCA	3126	3274	149	92.9	forward
GG695015	TCsat12	GG695015-22	TAAAAAATTATAAACAATACAACTTTCCAACCCCTTCCCAGGGCTCGATCTTTTTCAAACTTTTTTATAATGCAGAGTATTAAATGCTCTTTGCCGTAATAAGAAAGTGGCACATTGTCGATACCACATAGAAAAAAAATAAAAACCA	3275	3422	148	92.21	forward
GG695015	TCsat12	GG695015-23	TCAAAAATTATAAACAATACAACTTTCCAACCCCTTCCCAGGGCTCGATCTTTTTCAAACTTTTTTATAATGCAGAGTATTAAATGCTCTTTGCCGTAATAAGAAAGTGGCACATTGTCGATACCACATAGAAAAAAAATAAAAACCA	3423	3570	148	92.86	forward
GG695015	TCsat12	GG695015-24	TCAAAAATTATAAACAATACAACTTTCCAACTCCTTCCCAGGACTCGATTTTTTTCAAACTTTTTTATAATGTAGAGTATTATATGCTCTTTCGACCTGCCGTAACAAGAAAGTGGCACATTGTCGATACCACATAGAAAAAAAATAAAAACCA	3571	3724	154	96.75	forward
GG695015	TCsat12	GG695015-25	TCAAAAATTATAAACAATACAACTTTCCAACCCCTTCCCAGGACTCGATTTTTTTCAAACTTTTTTATAATGTAGAGTATTAGATGCTCTTTCGACCTGCCGTAACAAGAAAGTGGCACATTGTCGATACCACATAGAAAAAAAATAAAAACCA	3725	3878	154	97.4	forward
GG695015	TCsat12	GG695015-26	TCAAAAATTATAAACAATACAACTTTCCAACCCCTTCCCAGGGCTCGATCTTTTTCAAACTTTTTTATAATGCAGAGTATTAAATGCTCTTTGCCGTAATAAGAAAGTGGCACATTGTCGATACCACATAGAAAAAAAATAAAAACCA	3879	4026	148	92.86	forward
GG695015	TCsat12	GG695015-27	TCAAAAATTATAAACAATACAACTTTCCAACCCCTTCCCAGGGCTCGATCTTTTTCAAACTTTTTTATAATGCAGAGTATTAAATGCTCTTTGCCGTAATAAGAAAGTGGCACATTGTCGATACCACATAGAAAAAAAATAAAAACCA	4027	4174	148	92.86	forward
GG695015	TCsat12	GG695015-28	TCAAAAATTATAAACAATACAACTTTCCAACTCCTTCCCAGGACTCGATTTTTTTCAAACTTTTTTATAATGTAGAGTATTAAATGCTCTTTCGACCTGCCGTAACAAGAAAGTGGCACATTGTCGATAATACATTGAAAAAAAAAATAAAAACCA	4175	4330	156	95.51	forward
GG695015	TCsat12	GG695015-29	TCAAAAATTATAAACAATACAACTTTCCAACCCTTTCCCAGGGCTCGATTTTTTTCAAACTTTTTTATAATGTAGAGTATTAAATGCTCTTTCGACCTGCCGTAACAAGAAAGTGGCACATTGTCGATAATACATTGAAAAAAAAAAATAAAAACCA	4331	4487	157	95.54	forward
GG695015	TCsat12	GG695015-30	TCAAAAATTATAAACAATACAACTTTCCAGGACTCGATTTTTTTTAAACTTTTTTATAATGCAGAGTATTAAATGCTCTTTCGACCTGCCGTAACAAGAAAGTGGCACATTGTCGATAATACATTGAAAAAAAAAATAAAAACCA	4488	4632	145	89.1	forward
GG695015	TCsat12	GG695015-31	TCAAACATTATAAACAATACAACTTTCCAACCCCTTCCCAGGGCTCGATCTTTTTCAAACTTTTTTATAATGTAGAGTATTAAATGCTCTTTGCCGTAACAAGAAAGTGGCACATTGTCGATAATACATTGAATAAAAAAATAAAAACCA	4633	4782	150	91.67	forward
GG695015	TCsat12	GG695015-32	TCAAAAATTATAAACAATACAACTTTCCAACCCTTTCCCAGGGCTCGATTTTTTTCAAACTTTTTTATAATGTAGAGTATTAAATGCTCTTTCGACCTGCCGTAACAAGAAAGTGGCACATTGTCGATAATACATTGAAAAAAAAAATAAAAACCA	4783	4938	156	96.15	forward
GG695015	TCsat12	GG695015-33	TCAAAAATTATAAACAATACAACTTTCCAACCCCTTCCCAAGGCTCGATCTTTTTCAAACTTTTTTATAATGTAGAGTATTAAATGCTCTTTTGACCTGCCGTAACAAGAAAGTGGCACATTGTCGATAACACATAGAAAAAAAAATAAAAACCA	4939	5093	155	96.77	forward
GG695015	TCsat12	GG695015-34	TCAAAAATTATAAACAATACAACTTTCCAACTCCTTCCCAGGACTCGATTTTTTTTAAACTTTTTTATAATGCAGAGTATTAAATGCTTTTTGCCGTAATAAGAAAGTGGCACATTGTCGATAACACATAGAAAAAAAAATAAAAACCA	5094	5242	149	92.26	forward
GG695015	TCsat12	GG695015-35	TCAAAAATTATAAACAATACAACTTTCCAACCCCTTCCCAGGACTCGATTTTTTTCAAACTTTTTTATAATGTAGAGTATTAAATGCTCTTTCGACCTGCCGTAACAAGAAAGTGGCACATTGTCGATAACACATAGAAAAAAAATAAAAACCA	5243	5396	154	98.7	forward
GG695015	TCsat12	GG695015-36	TCAAACATTATAAACAATACAACTTTCCAACTCCTTCCCAGGACTCGATTTTTTTTAAACTTTTTTATAATGCAGAGTATTAAATGCTCTTTGCCGTAAAAAGAAAGTGGCACATTGTCGATAACACATAGAAAAAAAAATAAAAACCA	5397	5545	149	92.26	forward
GG695015	TCsat12	GG695015-37	TCAAAAATTATAAACAATACAACTTTCCAACCCCTTCCCAGGACTCGATTTTTTTCAAACTTTTTTATAATGTAGAGTATTAAATGCTCTTTGCCGTAACAAGAAAGTGGCACATTGTCGATAACACATAGAAAAAAAAATAAAAACCA	5546	5694	149	94.19	forward
GG695015	TCsat12	GG695015-38	TCAAAAATTATAAACAATACAACTTTCCAACTCCTTCCCAGGGCTCGATTTTTTTCAAACTTTTTTATAATGTAGAGTATTATATGCTCTTTCGACCTGCCGTAACAAGAAAGTGGCACATTGTCGATAACACATAGAAAAAAAATAAAAACCA	5695	5848	154	98.05	forward
GG695015	TCsat12	GG695015-39	TCAAAAATTATAAACAATACAACTTTCCAACATCTTCCCAGGGCTCGATTTTTTTCAAACTTTTTTATAATGTAGAGTATTAAATGCTCTTTCGACCTGCCGTAACAAGAAAGTGGCACATTGTCGATAACACATAGAAAAAAAATAAAAACCA	5849	6002	154	98.05	forward
GG695407	TCsat12	GG695407-1	TCAAAAATTATAAACAATACAACTTTCCGACCCCTTCCCAGGGCTCGATTTTTTTTAAACTTTGTTATAATGTAGAGTAATAAATGCTCTTTCGACCTGCCGTAAAAGGAAAGTGGCACATTGTCGATAACACATAGAAAAAAAATAAAAACCA	90	243	154	96.75	reverse
GG695407	TCsat12	GG695407-2	TTAAACATTATAAACAATACAACTTTCCAACCCCTTCCCAGGGCTCGATTTTTTTTAAACTTTATTATAATATAAAGTTTTAAATGCTCTTTCGACCTGACTTAACAAGAAAGCGGCACATTGTCGATAACACATAGAAAAAAAATAAAAACCA	244	397	154	94.16	reverse
GG695407	TCsat12	GG695407-3	TTAAACATTATAAACAATACAACTTTCCAACCTCTTCCCAGGGCTCGATTTTTTTTAAACTTTGTTATAATGTAGAGTAATAAATGCTCTTTCGACCTGCCTTAACAAGAAAGCGGCATATTGTCGATAACACATAGAAAAAAAATAAAAACCA	398	551	154	94.81	reverse
GG695407	TCsat12	GG695407-4	TAAAAAATTATAGACAATACAACTTTCAAACCCCTTCCCAGGGCTCGATTTTTTTTAAACTTTGTTATAATGTAGAGTAATAAATGCTCTTTCGACCTGCCGTAACAAGAAAGTGGCACATTGTCGATAACACATAGAAAAAAAATAAAAACCA	552	705	154	96.75	reverse
GG695407	TCsat12	GG695407-5	TCAAAAATTATAAACAATACAACTTTCCAACCCCTTCCCAGGGCTCGATTATTTTTAAACTTTGTTATAATGTAGAGTAATAAATGCTCTTTCGACCTGCCTTAACAAGAAAGCGGCATATTGTCGATAACACATAGAAAAAAAATAAAAACCA	706	859	154	96.1	reverse
GG695407	TCsat12	GG695407-6	TCAAAAATTATAGACAATACAACTTTCAAACCCCTTCCCAGAGCTCTATTTTTTTTTAACTTTTTTATAATACAAAGTTTTAAATGCTCTTTCGACCTGTCTTAACAAGAAAGCGGCACATTGTCGATAACACATAGAAAAAAAATAAAAACCA	860	1013	154	92.21	reverse
GG695407	TCsat12	GG695407-7	TCAAAAATTATAAACAATACAACTTTCCAACCCCTTCCCAAGGCTCGATTTTTTTTAAACTTTGTTATAATGTAGAGTAATAAATGCTCTTTCGACTTGCCTTAACAAGAAAGCGGCATATTGTCGATAACACATAGAAAAAAAATAAAAACCA	1014	1167	154	95.45	reverse
GG695407	TCsat12	GG695407-8	TCAAAAATTATAGACAATACAACTTTCCAACCCCTTCCCAGGGCTCGATTTTTTTTAAACTTTATTATAATATAAAGTTTTAAATGCTCTTTCGACCTGACTTAACAAGAAAGCGGCACATTGTCGATAACACATAGAAAAAAAATAAAAACCA	1168	1321	154	94.81	reverse
GG695407	TCsat12	GG695407-9	TCAAAAATTATAAACAATACAACTTTCCAACCCCTTCCCAGGGCTCGATTTTTTTTAAACTTTGTTATAATGTAGAGTAATAAATGCTCTTTCGACCTGCCGTAACAAGAAAGCGGCATATTGTCGATAACACATAGAAAAAAAATAAAAACCA	1322	1475	154	97.4	reverse
GG695407	TCsat12	GG695407-10	TCAAAAATTATAGACAATACAACTTTCCAACCCCTTCCCAGGGCTCGATTTTTTTTTAACTTTTTTAAAACATAAAGTTTTAAATGCTCTTTCGACCTGCCTTAACAAGAAAGCGGCACATTGTCGATAACACATAGAAAAAAAATAAAAACCA	1476	1629	154	94.16	reverse
GG695407	TCsat12	GG695407-11	TCAAAAATTATAGACAATACAACTTTCCAACCCCTTCCCAGGGCTCGATTTTTTTTAAACTTTGTTATAATGTAGAGTAATAAATGCTCTTTCGACCTGCCTTAACAAGAAAGCGGCATATTGTCGATAACACATAGAAAAAAAATAAAAACCA	1630	1783	154	96.1	reverse
GG695407	TCsat12	GG695407-12	TCAAAAATTATAGACAATACAACTTTCAAACCCCTTCCCAGGGCTCGATTTTTTTTTAACTTTTTTAAGACATAAAGTTTTAAATGCTCTTTCGACCTGCCTTAACAAGAAAGTGGCACATTGTCGATAACACATAGAAAAAAAATAAAAACCA	1784	1937	154	93.51	reverse
GG695407	TCsat12	GG695407-13	TCAAAAATTATAGACAATACAACTTTCCAACCCCTTCCCAGGGCTCGATTTTTTTTAAACTTTGTTATAATGTAGAGTAATAAATGCTCTTTCGACCTGCCTTAACAAGAAGGCGGCATATTGTCGATAACACATAGAAAAAAAATAAAAACCA	1938	2091	154	95.45	reverse
GG695407	TCsat12	GG695407-14	TCAAAAATTATAGACAATACAACTTTCCAACCCCTTCCCAGGGCTCGATTTTTTTTTAACTTTTTTAAAACATAAAGCTTTAAATGCTCTTTCGACCTGCCTTAACAAGAAAGTGGCACATTGTCGATAACACATAGAAAAAAAATAAAAACCA	2092	2245	154	94.16	reverse
GG695407	TCsat12	GG695407-15	TCAAAAATTATAGACAATACAACTTTCCAACCCCTTCCCAGGGCTCGATTTTTTTTTAACTTTTTTAAAACATAAAGTTTTAAATGCTCTTTCGACCTGCCTTAACAAGAAAGTGGCACATTGTCGATAACACATAGAAAAAAAATAAAAACCA	2246	2399	154	94.81	reverse
GG695407	TCsat12	GG695407-16	TCAAAAATTATAGACAATACAACTTTCCAACCCCTTCCCAGGGCTCGATTTTTTTTTAACTTTTTTAAAACATAAAGTTTTAAATGCTCTTTCGACCTGCCTTAACAAGAAAGTGGCACATTGTCGATAACACATAGAAAAAAAATAAAAACCA	2400	2553	154	94.81	reverse
GG695407	TCsat12	GG695407-17	TCAAAAATTATAAACAATACAACTTTCCAACCCCTTCCCAGGGCTCGATTTTTTTTTAACTTTTTTAAAACATAAAGTTTTAAATGCTCTTTCGACCTGCCTTAACAAGAAAGTGGCACATTGTCGATAACACATAGAAAAAAAATAAAAACCA	2554	2707	154	95.45	reverse
GG695407	TCsat12	GG695407-18	TCAAAAATTATAGACAATACAACTTTCCAACCCCTTCCCAGGGCTCGATTTTTTTTTAACTTTTTTAAAACATAAAGTTTTAAATGCTCTTTCGACCTGCCTTAACAAGAAAGCGGCACATTGTCGATAACACATAGAAAAAAAATAAAAACCA	2708	2861	154	94.16	reverse
GG695407	TCsat12	GG695407-19	TCAAAAATTATAGACAATACAACTTTCCAACCCCTTCCCAGGGCTCGATTTTTTTTAAACTTTGTTATAATGTAGAGTAATAAATGCTCTTTCGACCTGCCTTAACAAGAAAGCGGCATATTGTCGATAACACATAGAAAAAAAATAAAAACCA	2862	3015	154	96.1	reverse
GG695407	TCsat12	GG695407-20	TCAAAAATTATAGACAATACAACTTTCAAACCCCTTCCCAGGGCTCGATTTTTTTTTAACTTTTTTAAGACATAAAGTTTTAAATGCTCTTTCGACCTGCCTTAACAAGAAAGTGGCACATTGTCGATAACACATAGAAAAAAAATAAAAACCA	3016	3169	154	93.51	reverse
GG695407	TCsat12	GG695407-21	TCAAAAATTATAGACAATACAACTTTCCAACCCCTTCCCAGGGCTCGATTTTTTTTAAACTTTGTTATAATGTAGAGTAATAAATGCTCTTTCGACCTGCCTTAACAAGAAGGCGGCATATTGTCGATAACACATAGAAAAAAAATAAAAACCA	3170	3323	154	95.45	reverse
GG695407	TCsat12	GG695407-22	TCAAAAATTATAGACAATACAACTTTCCAACCCCTTCCCAGGGCTCGATTTTTTTTAAAATTTATTATAATATAAAGTTTTAAATGCTCTTTCGACCTGCCTTAACAAGAAAGTGGCACATTGTCGATAACACATAGAAAAAAAATAAAAACCA	3324	3477	154	95.45	reverse
GG695407	TCsat12	GG695407-23	TTAAAAATTATAGACAATACAACTTTCCAACCCCTTCCCAGGACTCATTTTTTTTTCAAACTTTTTTATAATATAAAGTTTTAAATGCTCTTTCGACCTGCCGTAACAAGAAAGTGGCACATTGTCGATAACACATAGAAAAAAAATAAAAACCA	3478	3632	155	94.23	reverse
GG695407	TCsat12	GG695407-24	TCAAAAATTATAGACAATACAATTTTCCAACCCCTTCCCAGGGCTCGATTTTTTTTAAACGTTGTTATAATGTAGAGTAATAAATGCTCTTTCGACTTGCCTTAACAAGAAAGCGGCATATTGTCGATAACACATAGAAAAAAAATAAAAACCA	3633	3786	154	94.16	reverse
GG695407	TCsat12	GG695407-25	TCAAAAATTATAGACAATACAACTTTCCAACCCCTTCCCAGGGCTCGATTTTTTTTTAACTCTTTTATAATATAAAGTTTTAAATGCTCTTTCGACCTGCCTTAACAAGAAAGCGGCAAATTGTCGATAACACATAGAAAAAAAATAAAAACCA	3787	3940	154	94.16	reverse
GG695407	TCsat12	GG695407-26	TCAAAAATTATAAACAATACAACTTTCCAACCCCTTCCCAGGGCTCGATTTTTTTTAAACTTTGTTATAATGTAGAGTAATAAATGCTCTTTCGACCTGCGTTAACAAGAAAGCGGCATATTGTCGATAACACATAGAAAAAAAATAAAAACCA	3941	4094	154	96.1	reverse
GG695407	TCsat12	GG695407-27	TCAAAAATTATAGACAATACAACTTTCCAACCCCTTCCCAGGGCTCGATTTTTTTTTAACTTTTTTATAATATAAAGTTTTAAATGCTCTTTCGACCTGCCTTAACAAAAAAGCGGCACATTGTCGATAACACATAGAAAAAAAATAAAAACCA	4095	4248	154	94.81	reverse
GG695407	TCsat12	GG695407-28	TCAAAAATTATAAACAATACAACTTTCCAACCTCTTCCCAGGGCTCGATTTTTTTTTAAACTTTGTTATAATGTAGAGTAATAAATGCTCTTTCGACCTGCCTTAACAAGAAAGCGGCATATTGTCGATAACACATAAAAAAAAAATAAAAACCA	4249	4403	155	94.84	reverse

## Sheet: TCsat13
Sequence Name	Name	Monomer name	Sequence	Minimum	Maximum	Length	Transferred Similarity	Direction
DS497837.1	TCsat13	DS497837.1-1	GTTATAGTAGAAAAGCTCAGAATCATTTTAAAATTAGTTTCTGAATTTTATCTTATTTCCTACCCCAAAAAATAGAGGGGTAAATTTGGCCAAAAATTCGAAAATGTTTATTTATATTCGGATCGAGGTCGTTTTTTGCATACGAGTACCCCTTATGGTCCTTATTATGCTCCATTAATCAGAGTTGACATATTCAAATTAGGGGGGTACTGGGAAATTAAAATGTCAAAATTCAAAAAATTTAAAAATTAACCATATTAATATAT	13453	13718	266	87.59	reverse
DS497837.1	TCsat13	DS497837.1-2	GTTATAGTAGGGAAGCTCAGGATTAATTTAAAATTATTTTCAGAGTTTTTTCTCATTTTCTACCCCAAAACTTATAGGGGTAAATTTGGACAAAAGTTTGAAAATCTTTATTTACCTTCGGATCGAGTTCGTTTTTTGTACATGGGTACCCTTTATGGTCCTGATTATGCTCCAGCAATCAAATTTGACATATTTAAATAAAGGGGGTAGTGGGGAATTAAAATGTCAAAATTCAAAAAAATTAAAAATCAACCAAATTAATGTAT	13862	14127	266	96.62	reverse
DS497837.1	TCsat13	DS497837.1-3	GTTACAGTAGGGAAGCTCAGGATCAATTTAAAATTATTTTCAAAATTTTATCTCATTTCCTACCCCAAAAAATAGAGGGTTAAAATTGGCCAAAAATTCGAAAATGTTTATTTATATTCGGATTGAGGTCATTTTTTGCATACGGGTACTCCTTATGGCCCTTATTATGCTCCATCAATCAGAGTTGACATATTCAAATAAAGGGGGTAGTGGGGAATTAAAATGTCAAAATTCAAAAAAATTTAAAATCAACCAAATTAATATAT	14128	14393	266	90.23	reverse
DS497837.1	TCsat13	DS497837.1-4	GTTATAGCAGGGAAGCTCAGGATCATTTTAAAATTATTTTCAGAATTTTTTCTCATTTCCTACCCCAAAACTTATAGGGGTAAATTTGGCCAAAAATTTGAAAATCTTTATTTACCTTCGGATCGAGTTCGTTTTTTGTACATGGGTACCCTTTATGGTCCTGATTATGCTCCAGCAATCAAATTTGACATATTCAAATAAAGGGGGTAGTGGGGAATTAAAATGTCAAAATTCAAAAAATTAAAAATTAACCAAATTAATATAT	14394	14658	265	97.74	reverse
DS497837.1	TCsat13	DS497837.1-5	GTTATAGTAGGGAAGCTCAGGATCAATTTAAAATTATTTTCAGAATTTTTTTTTATTTCCTACCCCAAAACTTATAGGGGTAAATTTGGCCAAAAATTTGAAAATCTTTATTTACCTTCGGATCGAGTTCGTTTTTTGTACATGGGTACCCCCTATAATCCTGATTATGCTCCAGCAATCAAATTTGACATATTCAAATAAAGGGGGTAGTGGGGAATTAAAATGTCAAAATTTAAAAAAATTAAAAATTTACCAAATTAATATAT	14659	14924	266	96.62	reverse
DS497837.1	TCsat13	DS497837.1-6	GTTATAGTAGGGAAGCTCAGGATCAATTTAAAATTATTTTCAGAATTTTATCTCATTTCCTACCCCAAAAAATAGAGGGGTAAATTTAGCCAAAAATTTGAAAATCTTTATTTACTTTCCGATCGAGTTCGTTTTTTGTACATGGGTACCCTTTATGGTCCTGATTATGCTCCAGCAATCAAATTTGACATATTCAAATAAAGGGGGTAGTGGGGAATTAAAATGTCAAAATTCAAAAAAATTAAAAATCAACCAAATTAATATAT	14925	15190	266	96.99	reverse
DS497837.1	TCsat13	DS497837.1-7	GTTATAGTAGGGAAGCTCAGGATCAATTTAAAATTATTTTCAGAATTTTTTCTCATTTCCTACCCCAAAACTTATAGGGGTAAATTCGGACAAAAATTTGAAAATCTTTATTTACCTTCGGATCGAGTTCGTTTTTTGTACATGGGTACCCTTTATGGTCCTGATTATGCTCCAGCAATCAAATTTGACATACTCAAATAAAGGGGGTAGTGGAGAATTAAAATGTCAAAATTCAAAAAAATTAAAAATCAAGCAAATTAATATAT	15191	15456	266	97.37	reverse
DS497837.1	TCsat13	DS497837.1-8	GTTATAGTAGGAAAGCTCAGGATCAATTTAAAATTAGTTTCAGAATTTTTTCTCATTTCCTACCCCAAAACTTATAGGGGTAAATTTGGCCAAAAATTTTAAAATCTTCAGTTACATTCGGATCGAGTTCGTTTTTTGTACATGGGTACCCTTTATGGTCCTGATTATGCTCCAGCAATCAAATTTGACATATTCAAATAAAGGGGGTAGTGGGGAATTAAAATGTCAAAATTCAAAAAAATTAAAAATCAACCAAATTAATATAT	15457	15722	266	97.74	reverse
DS497837.1	TCsat13	DS497837.1-9	GTTATAGTAGGGAAGCTCAGGATTAATTTAAAATTATTTTCAGAATTTTTTCTCATTTCCTACCCCAAAACTTATAGGGGTAAATTTGTCCAAAAATTTGAAAATCTTTATTTACATTCCGATTGAAGTCGTTATTTGTATATGGGTACCCCCTATAATCCTGATTATGCTCCAGCAATCAAATTTGACATATTCAAATAAAGGGGGTAGTGGGGAATTAAAATGTCAAAATTCAAAAAAATTAAAAATTAACCAAATTAATATAT	15723	15988	266	95.49	reverse
DS497837.1	TCsat13	DS497837.1-10	GTTATAGTAGGGAAGCTCAGGATCAATTTAAAATTATTTTCAGAATTTTTTCTCATTTCCTACCCCAAAACTTATAGGGGTAAATTTGGCCAAAAATTTGAAAATCTTTATTTACCTTCGGATCGAGTTCGTTTTTTGTACATGGGTACCCTTTATGGTCCTGATTATGCTCCAGCAATCAAATTTGACATATTCAAATAAAGGGGGTAGTGGGGAATTAAAATGTCAAAATTCAAAAAAATAAAAAATCAACCAAATTAATATAT	15989	16254	266	98.87	reverse
DS497837.1	TCsat13	DS497837.1-11	GTTATAGTAGGGAAGCTCAGGATCAATTTAAAATTATTTTCAGAATTTTTTTTCATTTCCTACCCCAAAACTTATAGGGCTAAATTTGTCCAAAAATTTGAAAATCTTTATTTACATTCGGATTGAAGTCGTTATTTGTATATGGGTACCCCCTATGATCCTGATTTTGCTCCAGCAATCAAATTTGACATATTCAAATAAAGGGGGTAGTGGGGAATTAAAATGTCAAAATTCAAAAAAATTAAAAATCAACCAAATTAATATAT	16255	16520	266	95.86	reverse
DS497837.1	TCsat13	DS497837.1-12	GTTATAGTAGGGAAGCTCAGGATCAATTTAAAATTATTTTCAGAATTTTATCTCATTTCCTACCCCAAAACTTATAGGGGTAAATTTGGCCAAAAATTTGAAAATCTTTATTTACCTTCGGATCGAGTTCGTTTTTTGTACATGGGTACCCTTTATAGTACTGATTATGCTCCAGCAATCAAATTTGACATATTCAAATAAAGGGGGTAGTGGGGAATTAAAATGTCAAAATTCAAAAAAATTAAAAATCAACCAAATTAATATAT	16521	16786	266	98.12	reverse
DS497837.1	TCsat13	DS497837.1-13	CTTATAGACTCAGACCTCCCAAATCCAAATCTGCCACGTGCACACGTTTTTTCCCTTTCCTACCCCTTCAAAATTAGGGGTAAAGTTGGACAAAAGTTTGAAAATCTTTATTTACATTCGGATTGAAGTCGTTATTTGCATATGGGTACCCCCTATGATCCTGATTATGTTCCAGCAATCAAATTTGACATATTCAAATAAAGGGGGTAGTGGGGAATTAAAATGTCAAAATTCAAAAAAATTAAAAATTAACCAAATTAATATAT	16787	17052	266	81.27	reverse
DS497894.1	TCsat13	DS497894.1-1	GTTATAGTAGGAAAGCTCAGGATCAATTTAAATATAGTATCAAAATTTCATCCCATTTCCTACTTCAAAAAGACAGGAGGCAAATTTGGCCAAAAGTTTGAAAATCTATGTTTATATTCGGATCGAAGTCGTTTTTTGCAAATGGGTAGCCCCTATAGTCGTGATTACGCTCTAATAATCAGAGTTGACATATTCAGATTAGGGAGGTAGTGGGGGATCGATCGGATCGATGTCGTTTTTTGCACAGAGGCACTCCTTTATCGATA	15092	15357	266	71.05	reverse
DS497894.1	TCsat13	DS497894.1-2	GTTACAGTAGGGAAGCTCAGGATTAATTTAAAATTAGTTTCAGAATTTTATCTCATCTCCTACCCCAAAAACACCGGGGGTAAATTTGGCCAAAATTTTGAAAATCTTTATTTATCTTTCAATCGATGTCATTTTTTGCATGCGGGTATCCCCTATAGTCCTGAATATGCTCCACCAATCATAGTTGACATATTCAAATTAGGGGGGTAGTGGGAAATTAAAATGTCAAAATTCAAAAAATTTAAAAATCCACCTAATTAATATAT	15428	15693	266	86.09	reverse
DS497894.1	TCsat13	DS497894.1-3	GTTATAGTAGGGAAGCTCAGGATCAATCTAAAATTAGTTTCAGAATTTTATCTCATTTCCTACCCCAAAACTTATAGGGGTAAATTTAGCCAAAAATTTGAAAATCTTTATTTACATTCCGATCGAGTTTGTTTTTTGTACATGGGTACCCTCTATGGTCCTGATTATGCTCCAGCAATCAAATTTGACATACTCAAATAAAGGGGGTAGTGGGGAATTAAAATGTCAAAATTCAAAAAAATTAAAAATCAACCAAATTAATATAT	15694	15959	266	97.37	reverse
DS497894.1	TCsat13	DS497894.1-4	GTTATAGTAGGGAAGCTCAGAATCAATTTAAAATTAGTTTTAGAATTTTATCTCATCTCCTACCCCAAAAACACCGGGGGTAAATTTGGCTAAAAATTTGAAAATCTTTATTTATGTTTGGATCGAGGTCGTTTTTTGCATATGGGTACCCTCTATTGTCCTGATTATGCTTCATTAATCAGAGTTGACATATTTAAATTAGGGGGGTAGTGGGAAATTAAAATGTCAAAATTTAAAAAAATTAAAAATCAACCAAATTAATATAT	15960	16225	266	89.1	reverse
DS497894.1	TCsat13	DS497894.1-5	GTTATAGTAGGGAAGCTTAGGATCAATTTAAAATTATTTTCAGAGTTTTTTCTCATTTTCTACCCCAAAAAATAGAGGGGTAAATTCGGACAAAATTTTGAAAATCTTTAGTTACCTTCGGATCGAGTTCGTTTTTTGTACATGGGTACCCTTTATGGCCCTGATCATAATCCCTGATATGCTGGAGCATACTCCAGCAATCAAATTTGACATACTCAAATAAAGGGGGTAGTGGGGAATTAAAATGTCAAAATTCAAAAAAATTAAAAATTAACCAAATTAATATAT	16226	16513	288	86.46	reverse
DS497894.1	TCsat13	DS497894.1-6	GTTATAGTAAGAAAGCTCAGGATCAATTTAAAATTAGTTTCAGAATTTTTTCTCATTTCCTACCCCAAAACTTATAGGGGTAAATTTGGCCAAAAATTTTAAAATCTTCAGTTACCTTCGGATCGAGTTCGTTTTTTGTACATGGGTACCCTTTATGGTCCTGATTATGCTCCAGCAATCAAATTTGACATATTCAAATAAAGGGGGTAGTGGGGAATTAAAATGTCAAAAATCAAAAAAATTAAAAATCAACCAAATTAATATAT	16514	16779	266	96.62	reverse
GG694187	TCsat13	GG694187-1	GTTATAGTAGGGAAGCTCAGGATCAATTAAAATTATTTTCAGAATTTTTTTTATTTCCTACCCCAAAACTTATAGGGGTAAATTGTCCAAAAATTTGAAAATCTTTATTTACATTCGGATTGAAGTCGTTATTTGTATATGGGTACCCCCTATAATCCTGATTATGCTCCAGCAATCAAATTTGACATATTCAAATAAAGGGGGTAGTGGGGAATTAAAATGTCAAAATTTAAAAAAATTAAAAATCAACCAAATTAATATAT	43	305	263	94.74	forward
GG694187	TCsat13	GG694187-2	GTTATAGCAGGGAAGCTCAGGATCATTTTAAAATTATTTTCAGAATTTTTTCTCATTTCCTACCCCAAAACTTATAGGGGTAAATTTGGCCAAAAATTTGAAAATCTTTATTTACCTTCGGATCGAGTTCGTTTTTTGTACATGGGTACCCTTTATGGTCCTGATTATGCTCCAGCAATCAAATTTGACATATTCAAATAAAGGGGGTAGTGGGGAATTAAAATGTCAAAATTCAAAAAAATTAAAAATCAAACAAATTAATATAT	306	571	266	98.12	forward
GG694187	TCsat13	GG694187-3	GTTATAGTAGGGAAACTCAGGATCAATTTAAAATTATTTTCAGAATTTTTTCTCATTTCCTACCCCAAAAAATAGAGGGGTAAATTTGGACAAAAGTTTGAAAATCTTTATTTACCTTCGGATCGAGTTCGTTTTTTGTATATGGGTACCCTTTATGGTCCTGATTATGCTCCAGCAATCAAATTTGACATACTCAAATAAAGGGGGTAGTGGAGAATTAAAATGTCAAAATTCAAAAAAATTAAAAATTAACCATATTAATATAT	572	837	266	95.11	forward
GG694187	TCsat13	GG694187-4	GTTATAGTAGGGAAGCTCAGGATCAATTTAAAATTATTTTCAGAATTTTTTCTCATTTCCTACCGCAAAAAATAGAGGGGTAAATTTGGACAAAAGTTAGAAAATCTTTATTTACCTTAGGATCGAGTTCGTTTTTTGTACATGGGTACCCTTTATGGTCCTGATTATGCTCCAGCAATCAAGTTTGACATACTCAAATAAAGGGGGTAGTGGGGAATTAAAATGTCAAAATTAAAAAAATTTAAAAATCGACCAAATTAATATAT	838	1103	266	94.36	forward
GG694187	TCsat13	GG694187-5	GTTGTAGCAGGGAAGCTCAGGATCATTTTAAAATTAGTTTCAAAATTTTATCTCATTTCCTACCCCAAAAAATAGAGGGGTAAAATTGGCCAAAAATTCGAAAATGTTTATTTATATTTGGATCGAGGTCGTTTTTTGCATACGGGTACCCCTTATGGTCTTTATTATGCTTCAGCAATCAAATTTGACATATTCAAATAAGGGGGGTAGTGGGGAATTAAAATGTCAAAATTCAAAAAAATTAAAAATTAACCAAATTAATATAT	1104	1369	266	90.6	forward
GG694187	TCsat13	GG694187-6	GTTATAGTAAGAAAGCTCAGGATCAATTTAATATTATTTTCAGAATTTTATCTCATTTTTTACCCCAAAACTTATAGGGGTAAATTTGGCCAAAAATTTGAAAACCTTTATTTATATTTTGATCAATGTCGTTTTTTGCATGCGGGTACCCCCTATGGTCCTGATTATGCTCCAGCAATCTAATTTGACATATTCAAATAAGGGGGGTAGTGGGGAATTAAAATGTCAAAATTAAAAAAATTTAAAAATCGACCAAATTAATATAT	1370	1635	266	91.35	forward
GG694187	TCsat13	GG694187-7	GTTGTAGCAGGGAAGCTCAGGATCATTTTAAAATTATTTTCAGAATTTTTTCTCATTTCCTACCCCAAAACTTATAGGGGTAAATTTGGCCAAAAATTTGAAAATCTTTAGTTACCTTCGGATCGAGTTCGTTTTTTGTACATGGGTACCCTTTATGGTCCTGATTATGCTCCAGCAATCAAATTTGACATATTCAAATAAAGGGGGTAGTGGGGAATTAAAATGTCAAAATTCAAAAAAATTAAAAATTAACCAAATTAATATAT	1636	1901	266	97.37	forward
GG694187	TCsat13	GG694187-8	GTTATAGTAGGGAAGCTAAGGATTAATTTAAAATTATTTTCAAAATTTTTTCTCATTTCCTACCCCAAAAAATAGAGAGGTAAATTTGGACAAAAGATTGAAAATTTTTATTTACCTTCGGATCGAGTTCGTTTTTTGTACATGGGTACCCTTTATGGTCCTGATTATGCCCCAGCAATCAAATTTGACATACTCAAATAAAGGGGGTAGTGGGGAATTAAAATGTCAAAATTCAAAAAAATTAAAAATTAACCATATTAATATAT	1902	2167	266	93.61	forward
GG694187	TCsat13	GG694187-9	GTTATAGTAGGGAAGCTCAGGATCAATTTAAAATTATTTTCAGAATTTTTTCTCATTTCCTACCCCAAAAAATAGAGGGGTAAATTTGGACAAAAGTTTGAAAATCTTTATTTACCTTCGGATCGAGTTAGTTTTTTGTACATGGGTACCCTTTATGGTCCTGATTATGCTCCAGCAATCAAATTTGACATACTCAAATAAAGGGGGTAGTGGAGAATTAAAATGTCAAAATTTAAAAAAATTTAAAAATCGACCAAATTAATATAT	2168	2434	267	95.13	forward
GG694187	TCsat13	GG694187-10	GTTGTAGCAGGGAAGCTCAGGATCATTTTAAAATTAGTTTCAAAATTTTATCTCATTTCCTACCCCAAAAAATAGAGGGGTAAAATTAGCCAAAAATTCGAAAATGTTTATTTATATTTGGATCGAGGTCGTTTTTTGCATACGTGTACCCCTTATGGTCCTTATTATGCTTCAGCAATCAAATTTGACATATTCAAATAAGGGGGGTAGTGGGGAATTAAAATGTCAAAATTCAAAAAAATTAAAAATTAACCAAATTAATATAT	2435	2700	266	90.23	forward
GG694187	TCsat13	GG694187-11	GTTATAGTAGGAAAGCTCAGGATCAATTTAAAATTATTTTCAGAATTTTATCTCATTTCCTACCCCAAAACTTATAGGGGTAAATTTGGCCAAAAATTTGAAAACCTTTATTTATATTTCGATCGATGTCGTTTGTTGCATGCGGGTACCCCCTATGGTCCTGATTATGCTCCAGCAATCTAATTTGACATATTCAAATAAGGGGGGTAGTGGGGAATTAAAATGTCAAAATTCAAAAAAATTAAAAATCAACCAAATTAATATAT	2701	2966	266	93.98	forward
GG694187	TCsat13	GG694187-12	GTTATAGTAGGGAAGCTCAGGATCAATTTAAAATTATTTTCAGAATTTTATCTCATTTCCTACCCCAAAACTTATAGAGGTAAATTTGGCTAAAAATTTGAAAATCTTTATTTACATTCGGATCGAGTTTGTTTTTGTACATGGGTACCCTCTATGGTCCTGATTATGCTCCAGCAATCAAATTTGACATATCAAATAAAGGGGGTAGTGGGGAATTAAAATGTCAAAATTCAAAAAAATTAAAAAAAACAACCAAATTAATATAT	2967	3232	266	96.64	forward
GG694187	TCsat13	GG694187-13	GTTATAGTAGGGAAGCTCAGGATCAATTTAAAATTATTTTCAGAATTTTATCTTATTTCCTACCCCAAAAAATTGAGGGGTAAATTTGGACAAAAGTTTGAAAATCTTTATTTACATTCGGATTGAAGTCGTTATTTGTGCATGGGTACCCTTTATGGTCCTGATTATGCTCCAGCAATCAAATTTGACATATTCAAATAAAGGGGGTGGTGGGGAATTTAAATGTCAAAATTCAAAAAAATTAAAAATTAACCAAATTAATATAT	3233	3498	266	93.61	forward
GG694187	TCsat13	GG694187-14	GTTACAGTAGGGAAGCTCAGGATCAATTTAAAATTAATTTCAGAATTTTATCTCATTTCCTACCCCCAAAAATAGAAGGGTAAAATTGGCCAAAAATTCGAAAATGTTTATTTATATTCGGATCGAGGTCGTTTTTTGCATACGGGTACCCCTTATGGTCCTTATTATGCTCCATCAATCAGAGTTGACATATTCAAATAAAGGGGGTAGTGGGGAATTAAAATGTCAAAATTCAAAAAAATTAAAAATCAACCAAATTAATATAT	3499	3764	266	91.73	forward
GG694187	TCsat13	GG694187-15	GTTATAGTAGGGAAGCTCAGGATTAATTTAAAATTATTTTCAAAGTTTTTTCTCATTTCCTACCCCAAAACTTATAGGGGTAAATTTGTCCAAAAATTTGAAAATCTTTATTTACATTCGGATTGAAGTCGGTATTTGTATATGGGTACCCCCTATGATCCTGATTATGCTGCAGCAATCAAATTTGACATATTCAAATAAGGGGGGTAGTGTGAAATTAAAATGTCAAAATTCAAAAAATTTAAAAATCAACCAAATCAATATAT	3765	4030	266	93.23	forward
GG694187	TCsat13	GG694187-16	GTTATAGTACGGAAGCTCAGAATCAATCTAAAATTAGTTTCAGAATTTTATCTCATCTCCTACCCCAAAAAAATCGGGGGTAAATTTGGCTAAAAATTTGAAAATCTTTATTTATGGTCGGATCGAGGTCGTTTTTTGCATACGGGTACCCTTTATGGTCCTGATTATGCTCCATTGATCCGAGTTGACATATTCAAATTAGGGGGGTAGTGGGAAATTAAAATATCAAAATTCAAATAATTTAAAAATTAACCATATTAATATAT	4031	4296	266	86.84	forward
GG694187	TCsat13	GG694187-17	GTTATAGTAGAGAAGGTCAGGATCGATTTAAAATTTGTTTCAGAATTTTATCTCATTTTCTACCCCAAAGAAACAAAGGGTACATTTGGCCAAAAATTTAAAAATCTTTATTTATATTCCGATTGATGTCGTTTTTTGCATATGGGTACCCTCTATGGTCCTGATTATGCTCCATTAATCAGAGTTGACATATTCAAATTTGGGGGGTAGTGGGAAATTAAAATGTCAAAATTCAAAAAAATTAAAAATCAACCAAATTAATATAT	4297	4562	266	88.35	forward
GG694187	TCsat13	GG694187-18	GTTATAGTAGGGAAGCTCAGGATCAATTTAAAATTATTTTCAGAATTTTATCTCATTTCCTACCCCAAAACTTATGGGGGTAAATTTGGCCATAAATTTGAAAACCTTTATTTATATTTCGATCGATGTCGTGTTTTGCATGCGGGTACCCCCTATAGTCCTGATTATGCTCCAGCAATCTAATTTGACATATTCAAATAAGGGGGGTAGTGGAGAATTAAAATGTTAAAATTAAAAAATATTAAAAATCGACCAAATTAATATAT	4563	4828	266	91.35	forward
GG694187	TCsat13	GG694187-19	GTTATAGTAGAAAAGCTTAGGATCGATTCAAATTTAGTTTAAAAATTTCATCTCATTTCCTACCCCAAAAAATATAGGGGTAAATTTGGCCAAAAACTTGAAAATATTTATTTATATTCGGATCGATGTCGTTTTTTGTACATGGGTACCCCCTATGGTCCTGATTATGCTCCAGCAATCAAATTTGACATATTCAAATAGGGGGGGTAGTGGGGAATAAAAATGTCAAAATTCAAAAAATTTTAAAATCGACCACAATAATATAT	4829	5094	266	89.85	forward
GG694187	TCsat13	GG694187-20	GTTATAGTAGGAAAGCTCAGAATCGATTCAAATTTAGTTTCAGAATTTTATCTCATTTCCTACCCCAAAAAATATAGGGGTAAAGTTGGTCAAAAATTTGAAAATTTTTATTTATATTCGGATCGATGTCGTTTTTTGCATGCGGGTACCCCCTATGGTCCTGATTATGCTCCACCAATCAGAGTTGACATATCCAATTTAGGGGTTTCTGGGAAATTAAAATATCAAAATTCAAAAAATTTTAAAATCAACCAAATTAATATAT	5095	5359	265	87.22	forward
GG694187	TCsat13	GG694187-21	GTTATAGTAGGGAAGCTCAGGATCAATTTAAAATTATTCTCTGAATTTTATCTCATTTCCTACTCTGAAGAAAAAAGGGGTAAACTTAAGCGAAAGTTTGAAAATCTTTGTATATATTTGGATCGAGATCGTTTTTTGCATACGGATACCCCTTATAGTCTTAATTATGCTCTACTAATCAGAGTTGACATATTCAAATTAAGGGGGTAGTGGGAAATTAAAATGTCAAAATTTTTTCATAAGTTGTTATAAATTTTTGTATGTTT	5360	5625	266	76.69	forward
GG694367	TCsat13	GG694367-1	GTTATAGTAGGGAAGCTCAGAATCAATTTAAAATTAGTTTCAGAATTTTATCTCATCTCCTACCCCAAAAACACCGGGGGTAAATTTGGCTAAAAATTTGAAAATCTTTATTTATGTTTGGATCGATGTCGTTTTTTGCATATGGGTACCCTCTATTGTCCTGATTATGCTCCATTAATCAGAGTTGACATATTTAAATTAGGGGGGTAGTGGGAAATTAAAATGTCAAAATTTAAAAAATTTAAAAATCAACCAAATTAATATAT	105	370	266	89.1	reverse
GG694367	TCsat13	GG694367-2	GTTATAGTAGAAAAGCTCAGGATCAATTTAAAATTATTTTCAAAATTTTATCTCATTTCCTACCCCAAAACTTATAGGGGTAAATTTGGCCAAAAATTTGAAAATCTTTATTTACATTCGGATCGAGTTTGTTTTTTGTACATGGGTAACCTCTATGGTCCTGATTGTGCTCCAGCAATCAAATTTGACATACTCAAATAAAGGGGGTAGTGGGGAATTAAAATGTCAAAATTCAAAAAAATTAAAAATTAACCAAATTAATATAT	371	636	266	96.62	reverse
GG694367	TCsat13	GG694367-3	GTTATAGTAGAAAAGCTCAGGATCAATTTAAAATTATTTTCAGAATTTTTTCTCATTTCCTACCCCAAAAAATAGAGGGGTAAATTTGGACAAAAATTTGAAAATCTTTATTTACATTCGGATTGAAGTCGTTTTTTGTATATGGGTACCCCCTATGATCTTGATTATGCTCCAGCAATCAAATTTGACATATTCAAATAAAGGGGGTAGTGGGGAATTAAAATGTCAAAATTCAAAAAAATAAAAAATCAACCAAATTAATATAT	637	902	266	94.74	reverse
GG694367	TCsat13	GG694367-4	GTTATAGTAGGGAAGCTCAGGATCAATCTAAAATTAGTTTCAGAATTTTATCTCATTTCCTACCCCAAAACTTATAGGGGTAAATTTAGCCAAAAATTTGAAAATCTTTATTTACATTCCGATCGAGTTTGTTTTTTGTACATGGGTACCCTCTATGGTCCTGATTATGCTCCAGCAATCAAATTTGACATACTCAAATAAAGGGGGTAGTGGGGAATTAAAATGTCAAAATTCAAAAAAATTAAAAATCAAGCAAATTAATATAT	903	1168	266	96.99	reverse
GG694367	TCsat13	GG694367-5	GTTATAGTAGGGAAGCTCAGAATCAATTTAAAATTAGTTTTAGAATTTTATCTCATCTCCTACCCCAAAAACACCGGGGGTAAATTTGGCTAAAAATTTGAAAATCTTTATTTATGTTTGGATCGAGGTCGTTTTTTGCATATGGGTACCCTCTATTGTCCTGATTATGCTTCATTAATCAGAGTTGACATATTTAAATTAGGGGGGTAGTGGGAAATTAAAATGTCAAAATTTAAAAAAATTAAAAATCAACCAAATTAATATAT	1169	1434	266	89.1	reverse
GG694367	TCsat13	GG694367-6	GTTATAGTAGAAAAACTCAGGATCAATTTAAAATTATTTTCAAAATTTTATCTCATTTCCTACCCCAAAACTTATAGGGGTAAATTTGGCCAAAAATTTGAAAATCTTTATTTACATTCGGATCGAGTTTGTTTTTTGTACATGGGTAACCTCTATGGTCCTGATTGTGCTCCAGCAATCAAATTTGACATACTCAAATAAAGGGGGTAGTGGGGAATTAAAATGTCAAAATTCAAAAAAATTAAAAATTAACCAAATTAATATAT	1435	1700	266	96.24	reverse
GG694367	TCsat13	GG694367-7	GTTATAGTAGGGAAGCTCAGGATCAATTTAAAATTATTTTCAGAATTTTATCTCATTTCCTACCCCAAAAAATAGAGGGGTAAATTTGGACAAAAATTTGAAAATCTTTATTTACATTCGGATTGAAGTCGTTTTTTGTATATGGGTACCCCCTATGATCCTGATTATGCTCCAGCAATCAAGTTTGACATATTCAAATAAAGGGGGTAGTGGGGAATTAAAATGTCAAAATTCAAAAAAATAAAAAATCAACCAAATTAATATAT	1701	1966	266	95.11	reverse
GG694367	TCsat13	GG694367-8	GTTATAGTAGGGAAGCTTAGGATCAATTTAAAATTATTTTCAGAGTTTTTTCTCATTTTCTACCCCAAAAAATAGAGGGGTAAATTCGGACAAAATTTTGAAAATCTTTAGTTACCTTCGGATCGAGTTCGTTTTTTGTACATGGGTACCCTTTATGGCCCTGATCATAATCCCTGATATGCTGGAGCATACTCCAGCAATCAAATTTGACATACTCAAATAAAGGGGGTAGTGGAGAATTAAAATGTCAAAATTCAAAAAAATTAAAAATCAAGCAAATTAATATAT	1967	2254	288	86.11	reverse
GG694367	TCsat13	GG694367-9	GTTATAGTAGGGAAGCTCAGGATCAATTTAAAATTATTTTCAGAATTTTATCTCATTTCCTACCCCAAAACTTATAGGGGTAAATTTAGCCAAAAATTTGAAAATCTTTATTTACATTCCGATCGAGTTCGTTTTTTGTACATGGGTACCCTTTATGGTCCTGATTATGCTCCAGCAATCAAATTTGACATATTCAAATAAAGGGGGTAGTGGGGAATTAAAATGTCAAAAATCAAAAAAATTAAAAATCAACCAAATTAATATAT	2255	2520	266	98.12	reverse
GG694367	TCsat13	GG694367-10	CTTATAGATTCAGACCTCCCAAATCCAAATCTGCCACGTGCACACGTTTTTTCCCTTTCCTACCCCTTCAAAATTAGGGGTAAAGTTGGACAAAAGTTTGAAAATCTTTATTTACATTCGGATTGAAGTCGTTATTTGCATATGGGTACCCCCTATGATCCTGATTATGTTCCAGCAATCAAATTTGACATATTCAAATAAAGGGGGTAGTGGGGAATTAAAATGTCAAAATTCAAAAAAATTAAAAATTAACCAAATTAATATAT	2521	2786	266	81.27	reverse

## Sheet: TCsat14
Sequence Name	Name	Monomer name	Sequence	Minimum	Maximum	Length	Transferred Similarity	Direction
ChLG3	TCsat14	ChLG3-1	TTACAAAACGCAATAAAGCAGAAGTGAGTATATGTTGCCACCAAGTCTTTTTTGTTTTATGAAGTGTATTTTAGCCTGTAAGCGTTGAAAATGTCGAGGAAACTGTTGCACCTAAAGCAAGGAAAAACAAGGTATTTATATTTTACTTGAAGTGAATTTTTGTGATAATTTCCACAAAAAAAAGTGTGGTTCAGTTCTAAATAATTTACAATAATTGTAATTTTTTAGGCTACATCTTCCAAGAAGGAAAATACTAAAGTACCACCTGCTGAACCAGCTGAAGGTGAAAACGAGACAACCGAAAAAAGAA	19836252	19836561	310	94.52	reverse
ChLG7	TCsat14	ChLG7-1	TTACAAAACGCAATAAAGCAGAAGTGAGTATATGTTGCCACCAAGTCTTTTTTGTTTTATGAAGTGTATTTTAGCCTGTAAGCGTTGAAAATGTCGAGGAAACTGTTGCACCTAAAGCATGGGAAAACAAGGTATTTATATTTTACTTGAAGTGAATTTTTGTGATAATTTCCACAAAAAAAAAGTGTGGTTCAGTTCTAAATATTTTACAATAATTTAACTTTTTTAGGCTACATCTTCCAAGAAGGAAAATACTAAAGTACCACCTGCTGAACCAGCTGAAGTTACAAACGGAACAGATGAAAAAAAAA	57018	57328	311	99.04	forward
ChLG7	TCsat14	ChLG7-2	TTACAAAACGCAATAAAGCAGAAGTGAGTATATGTTGACACCAAGTCTTTTTTGTTTTATGAAGTGTATTTTAGCCTGTAAGCGTTGAAAATGTCGAGGAAACTGTTGCACCTAAAGCATGGGAAAACAAGGTATTTATATTTTACTTGAAATGAATTTTTGTGATAATTTCCACAAAAAAAAAGTGTGGTTCAGTTCTAAATATTTTACAATAATTTAACTTTTTTAGGCTACATCTTCCAAGAAGGAAAATACTAAAGTACCACCTGCTGAACCAGCTGAAGTTACAAACGGAACAGATGAAAAAAAAA	57329	57639	311	99.04	forward
ChLG7	TCsat14	ChLG7-3	TTACAAAACGCAATAAAGCAGAAGTGAGTATATGTTGACACCAAGTCTTTTTTGTTTTATGAAGTGTATTTTAGCCTGTAAGCGTTGAAAATGTCGAGGAAACTGTTGCACCTAAAGCATGGGAAAACAAGGTATTTATATTTTACTTGAAGTGAATTTTTGTGATAATTTCCACAAAAAAAAGTGTGGTTCAGTTCTAAATATTTTACAATAATTTAACTTTTTTAGGCTACATCTTCCAAGAAGGAAAATACTAAAGTACCACCTGCTGAACCAGCTGAAGTTACAAACGGAACAGATGAAAAAAAAA	57640	57949	310	99.68	forward
ChLG7	TCsat14	ChLG7-4	TTACAAAACGCAATAAAGCAGAAGTGAGTATATGTTGCCACCAAGTCTTTTTTGTTTTATGAAGTGTATTTTAGCCTGTAAGCGTTGAAAATGTCGAGGAAACTGTTGCACCTAAAGCATGGGAAAACAAGGTATTTATATTTTACTTGAAGTGAATTTTTGTGATAATTTCCACAAAAAAAGTGTGGTTCAGTTCTAAATATTTTACAATAATTTAACTTTTTTAGGCTACATCTTCCAAGAAGGAAAATACTAAAGTACCACCTGCTGAACCAGCTGAAGTTACAAACGGAACAGATGAAAAAAAAA	57950	58258	309	99.68	forward
ChLG7	TCsat14	ChLG7-5	TTACAAAACGCAATAAAGCAGAAGTGAGTATATGTTGCCACCAAGTCTTTTTTGTTTTATGAAGTGTATTTTAGCCTGTAAGCGTTGAAAATGTCGAGGAAACTGTTGCACCTAAAGCATGGGAAAACAAGGTATTTATATTTTACTTGAAGTGAATTTTTGTGATAATTTCCACAAAAAAAAGTGTGGTTCAGTTCTAAATATTTTACAATAATTTAACTTTTTTAGGCTACATCTTCCAAGAAGGAAAATACTAAAGTACCACCTGCTGAACCAGCTGAAGTTACAAACGGAACAGATGAAAAAAAAA	58259	58568	310	99.35	forward
ChLG7	TCsat14	ChLG7-6	TTACAAAACGCAATAAAGCAGAAGTGAGTATATGTTGCCACCAAGTCTTTTTTGTTTTATGAAGTGTATTTTAGCCTGTAAGCGTTGAAAATGTCGAGGAAACTGTTGCACCTAAAGCATGGGAAAACAAGGTATTTATATTTTACTTGAAGTGAATTTTTGTGATAATTTCCACAAAAAAGTGTGGTTCAGTTCTAAATATTTTACAATAATTTAACTTTTTAGGCTACATCTTCCAAGAAGGAAAATACTAAAGTACCACCTGCTGAACCAGCTGAAGTTACAAACGGAACAGATGAAAAAAAAA	58569	58875	307	99.03	forward
ChLG7	TCsat14	ChLG7-7	TTACAAAACGCAATAAAGCAGAAGTGAGTATATGTTGACACCAAGTCTTTTTTGTTTTATGAAGTGTATTTTAGCCTGTAAGCGTTGAAAATGTCGAGGAAACTGTTGCACCTAAAGCATGGGAAAACAAGGTATTTATATTTTACTTGAAGTGAATTTTTGTGATAATTTCCACAAAAAAAAGTGTGGTTCAGTTCTAAATATTTTACAATAATTTAACTTTTTTAGGCTACATCTTCCAAGAAGGAAAATACTAAAGTACCACCTGCTGAACCAGCTGAAGTTACAAACGGAACAGATGAAAAAAAAA	58876	59185	310	99.68	forward
ChLG7	TCsat14	ChLG7-8	TTACAAAACGCAATAAAGCAGAAGTGAGTATATGTTGCCACCAAGTCTTTTTTGTTTTATGAAGTGTATTTTAGCCTGTAAGCGTTGAAAATGTCGAGGAAACTGTTGCACCTAAAGCATGGGAAAACAAGGTATTTATATTTTACTTGAAGTGAATTTTTGTGATAATTTCCACAAAAAAAGTGTGGTTCAGTTCTAAATATTTTACAATAATTTAACTTTTTTAGGCTACATCTTCCAAGAAGGAAAATACTAAAGTACCACCTGCTGAACCAGCTGAAGTTACAAACGGAACAGATGAAAAAAAAA	59186	59494	309	99.68	forward
ChLG7	TCsat14	ChLG7-9	TTACAAAACGCAATAAAGCAGAAGTGAGTATATGTTGACACCAAGTCTTTTTTGTTTTATGAAGTGTATTTTAGCCTGTAAGCGTTGAAAATGTCGAGGAAACTGTTGCACCTAAAGCATGGGAAAACAAGGTATTTATATTTTACTTGAAGTGAATTTTTGTGATAATTTCCACAAAAAAAAAAGTGTGGTTCAGTTCTAAATATTTTACAATAATTTAACTTTTTTAGGCTACATCTTCCAAGAAGGAAAATACTAAAGTACCACCTGCTGAACCAGCTGAAGTTACAAACGGAACAGATGAAAAAAAAA	59495	59806	312	99.04	forward
ChLG7	TCsat14	ChLG7-10	TTACAAAACGCAATAAAGCAGAAGTGAGTATATGTTGACACCAAGTCTTTTTTGTTTTATGAAGTGTATTTTAGCCTGTAAGCGTTGAAAATGTCGAGGAAACTGTTGCACCTAAAGCATGGGAAAACAAGGTATTTATATTTTACTTGAAGTGAATTTTTGTGATAATTTCCACAAAAAAAGTGTGGTTCAGTTCTAAATATTTTACAATAATTTAACTTTTTTAGGCTACATCTTCCAAGAAGGAAAATACTAAAGTACCACCTGCTGAACCAGCTGAAGTTACAAACGGAACAGATGAAAAAAAAA	59807	60115	309	100	forward
ChLG7	TCsat14	ChLG7-11	TTACAAAACGCAATAAAGCAGAAGTGAGTATATGTTGCCACCAAGTCTTTTTTGTTTTATGAAGTGTATTTTAGCCTGTAAGCGTTGAAAATGTCGAGGAAACTGTTGCACCTAAAGCATGGGAAAACAAGGTATTTATATTTTACTTGAAGTGAATTTTTGTGATAATTTCCACAAAAAAAAAGTGTGGTTCAGTTCTAAATATTTTACAATAATTTAACTTTTTTAGGCTACATCTTCCAAGAAGGAAAATACTAAAGTACCACCTGCTGAAGCAGCTGAAGTTACAAACGGAACAGATGAAAAAAAAA	60116	60426	311	98.71	forward
ChLG7	TCsat14	ChLG7-12	TTACAAAACGCAATAAAGCAGAAGTGAGTATATGTTGACACCAAGTCTTTTTTGTTTTATGAAGTGTATTTTAGCCTGTAGCGTTGAAAATGTCGAGGAAACTGTTGCCCCTAAAGCATGGGAAAACAAGGTATTTATATTTTACTTGAAGTGAATTTTTGTGATAATTTCCACAAAAAAAGTGTGGTTCAGTTCTAAATATTTTACAATAATTTAACTTTTTTAGGCTACATCTTCCAAGAAGGAAAATACTAAAGTACCACCTGCTGAACCAGCTGAAGTTACAAACGGAACAGATGAAAAAAAAA	125585	125892	308	99.35	forward
ChLG7	TCsat14	ChLG7-13	TTACAAAACGCAATAAAGCAGAAGTGAGTATATGTTGACACCAAGTCTTTTTTGTTTTATGAAGTGTATTTTAGCCTGTAAGCGTTGAAAATGTCGAGGAAACTGTTGCACCTAAAGCATGGGAAAACAAGGTATTTATATTTTACTTGAAGTGAATTTTTGTGATAATTTCCACAAAAAAAAGTGTGGTTCAGTTCTAAATATTTTACAATAATTTAACTTTTTTAGGCTACATCTTCCAAGAAGGAAAATACTAAAGTACCACCTGCTGAACCAGCTGAAGTTACAAACGGAACAGATGAAAAAAAAA	125893	126202	310	99.68	forward
ChLG7	TCsat14	ChLG7-14	TTACAAAACGCAATAAAGCAGAAGTGAGTATATGTTGACACCAAGTCTTTTTTGTTTTATGAAGTGTATTTTAGCCTGTAAGCGTTGGAAATGTCGAGGAAACTGTTGCACCTAAAGCATGGGAAAACAAGGTATTTATATTTTACTTGAAGTGAATTTTTGTGATAATTTCCACAAAAAAAGTGTGGTTCAGTTCTAAATATTTTACAATAATTTAACTTTTTTAGGCTACATCTTCCAAGAAGGAAAATACTAAAGTACCACCTGCTGAACCAGCTGAAGTTACAAACGGAACAGATGAAAAAAAAA	126203	126511	309	99.68	forward
ChLG7	TCsat14	ChLG7-15	TTACAAAACGCAATAAAGCAGAAGTGAGTATATGTTGCCACCAAGTCTTTTTTGTTTTATGAAGTGTATTTTAGCCTGTAAGCGTTGAAAATGTCGAGGAAACTGTTGCACCTAAAGCATGGGAAAACAAGGTATTTATATTTTACTTGAAATGAATTTTTGTGATAATTTCCACAAAAAAAAGTGTGGTTCAGTTCTAAATATTTTACAATAATTTAACTTTTTTAGGCTACATCTTCCAAGAAGGAAAATACTAAAGTACCACCTGCTGAACCAGCTGAAGTTACAAACGGAACAGATGAAAAAAAAA	126512	126821	310	99.03	forward
ChLG7	TCsat14	ChLG7-16	TTACAAAACGCAATAAAGCAGAAGTGAGTATATGTTGCCACCAAGTCTTTTTTGTTTTATGAAGTGTATTTTAGCCTGTAAGCGTTGAAAATGTCGAGGAAACTGTTGCACCTAAAGCATGGGAAAACAAGGTATTTATATTTTACTTGAAGTGAATTTTTGTGATAATTTCCACAAAAAAAGTGTGGTTCAGTTCTAAATATTTTACAATAATTTAACTTTTTTAGGCTACATCTTCCAAGAAGGAAAATACTAAAGTACCACCTGCTGAACCAGCTGACGTTACAAACGGAACAGATGAAAAAAAAT	126822	127130	309	99.03	forward
ChLG7	TCsat14	ChLG7-17	TTACAAAACGCAATAAAGCAGAAGTGAGTATATGTTGACACCAAGTCTTTTTGTTTTATGAAGTGTATTTTAGCCTGTAAGCGTTGAAAATGTCGAGGAAACTGTTGCACCTAAAGCATGGGAAAACAAGGTATTTATATTTTACTTGAAGTGAATTTTTGTGATAATTTCCACAAAAAAAAAGTGTGGTTCAGTTCTAAATATTTTACAATAATTTAACTTTTTTAGGCTACATCTTCCAAGAAGGAAAATACTAAAGTACCACCTGCTGAACCAGCTGAAGTTACAAACGGAACAGATGAAAAAAAAA	127130	127439	310	99.04	forward
ChLG7	TCsat14	ChLG7-18	TTACAAAACGCAATAAAGCAGAAGTGAGTATATGTTGCCACCAAGTCTTTTTTGTTTTATGAAGTGTATTTTAGCCTGTAAGCGTTGAAAATGTCGAGGAAACTGTTGCACCTAAAGCATGGGAAAACAAGGTATTTATATTTTACTTGAAGTGAATTTTTGTGATAATTTCCACAAAAAAAAAGTGTGGTTCAGTTCTAAATATTTTACAATAATTTAACTTTTTTAGGCTACATCTTCCAAGAAGGAAAATACTAAAGTACCACCTGCTGAACCAGCTGAAGTTACAAACGGAACAGATGAAAAAAAAA	127440	127750	311	99.04	forward
ChLG7	TCsat14	ChLG7-19	TTACAAAACGCAATAAAGCAGAAGTGAGTATATGTTGACACCAAGTCTTTTTTGTTTTATGAAGTGTATTTTAGCCTGTAAGCGTTGAAAATGTCGAGGAAACTGTTGCACCTAAAGCATGGGAAAACAAGGTATTTATATTTTACTTGAAGTGAATTTTTGTGATAATTTCCACAAAAAAAAAGTGTGGTTCAGTTCTAAATATTTTACAATAATTTAACTTTTTTAGGCTACATCTTCCAAGAAGGAAAATACTAAAGTACCACCTGCTGAACCAGCTGAAGTTACAAACGGAACAGATGAAAAAAAAA	127751	128061	311	99.36	forward
ChLG7	TCsat14	ChLG7-20	TTACAAAACGCAATAAAGCAGAAGTGAGTATATGTTGACACCAAGTCTTTTTTGTTTTATGAAGTGTATTTTAGCCTGTAAGCGTTGAAAATGTCGAGGAAACTGTTGCACCTAAAGCATGGGAAAACAAGGTATTTATATTTTACTTGAAGTGAATTTTTGTGATAATTTCCACAAAAAAAGTGTGGTTCAGTTCTAAATATTTTACAATAATTTAACTTTTTTAGGCTACATCTTCCAAGAAGGAAAATACTAAAGTACCACCTGCTGAACCAGCTGAAGTTACAAACGGAACAGATGAAAAAAAAA	128062	128370	309	100	forward
ChLG7	TCsat14	ChLG7-21	TTACAAAACGCAATAAAGCAGAAGTGAGTATATGTTGCCACCAAGTCTTTTTTGTTTTATGAAGTGTATTTTAGCCTGTAAGCGTTGAAAATGTCGAGGAAACTGTTGCACCTAAAGCATGGGAAAACAAGGTATTTATATTTTACTTGAAGTGAATTTTTGTGATAATTTCCACAAAAAAAGTGTGGTTCAGTTCTAAATATTTTACAATAATTTAACTTTTTTAGGCTACATCTTCCAAGAAGGAAAATACTAAAGTACCACCTGCTGAACCAGCTGAAGTTACAAACGGAACAGATGAAAAAAAAA	128371	128679	309	99.68	forward
ChLG7	TCsat14	ChLG7-22	TTACAAAACGCAATAAAGCAGAAGTGAGTATATGTTGACACCAAGTCTTTTTTGTTTTATGAAGTGTATTTTAGCCTGTAAGCGTTGAAAATGTCGAGGAAACTGTTGCACCTAAAGCATGGGAAAACAAGGTATTTATATTTTACTTGAAGTGAATTTTTGTGATAATTTCCACAAAAAAAAAAGTGTGGTTCAGTTCTAAATATTTTACAATAATTTAACTTTTTTAGGCTACATCTTCCAAGAAGGAAAATACTAAAGTACCACCTGCTGAACCAGCTGAAGTTACAAACGGAACAGATGAAAAAAAAA	128680	128991	312	99.04	forward
ChLG7	TCsat14	ChLG7-23	TTACAAAACGCAATAAAGCAGAAGTGAGTATATGTTGCCACCAAGTCTTTTTTGTTTTATGAAGTGTATTTTAGCCTGTAAGCGTTGAAAATGTCGAGGAAACTGTTGCACCTAAAGCATGGGAAAACAAGGTATTTATATTTTACTTGAAGTGAATTTTTGTGATAATTTCCACAAAAAAAGTGTGGTTCAGTTCTAAATATTTTACAATAATTTAACTTTTTTAGGCTACATCTTCCAAGAAGGAAAATACTAAAGTACCACCTGCTGAACCAGCTGAAGTTACAAACGGAACAGATGAAAAAAAAA	128992	129300	309	99.68	forward
ChLG7	TCsat14	ChLG7-24	TTACAAAACGCAATAAAGCAGAAGTGAGTATATGTTGACACCAAGTCTTTTTTGTTTTATGAAGTGTATTTTAGCCTGTAAGCGTTGAAAATGTCGAGGAAACTGTTGCACCTAAAGCATGGGAAAACAAGGTATTTATATTTTACTTGAAGTGAATTTTTGTGATAATTTCCACAAAAAAAGTGTGGTTCAGTTCTAAATATTTTACAATAATTTAACTTTTTTAGGCTACATCTTCCAAGAAGGAAAATACTAAAGTACCACCTGCTGAACCAGCTGAAGTTACAAACGGAACAGATGAAAAAAAAA	129301	129609	309	100	forward
ChLG7	TCsat14	ChLG7-25	TTACAAAACGCAATAAAGCAGAAGTGAGTATATGTTGACACCAAGTCTTTTTTGTTTTATGAAGTGTATTTTAGCCTGTAAGCGTTGAAAATGTCGAGGAAACTGTTGCACCTAAAGCATGGGAAAACAAGGTATTTATATTTTACTTGAAGTGAATTTTTGTGATAATTTCCACAAAAAAAGTGTGGTTCAGTTCTAAATATTTTACAATAATTTAACTTTTTTAGGCTACATCTTCCAAGAAGGAAAATACTAAAGTACCACCTGCTGAACCAGCTGAAGTTACAAACGGAACAGATGAAAAAAAAA	129610	129918	309	100	forward
ChLG7	TCsat14	ChLG7-26	TTACAAAACGCAATAAAGCAGAAGTGAGTATATGTTGCCACCAAGTCTTTTTTGTTTTATGAAGTGTATTTTAGCCTGTAAGCGTTGAAAATGTCGAGGAAACTGTTGCACCTAAAGCATGGGAAAACAAGGTATTTATATTTTACTTGAAGTGAATTTTTGTGATAATTTCCACAAAAAAAAAGTGTGCTTCAGTTCTAAATATTTTACAATAATTTAACTTTTTTAGGCTACATCTTCCAAGAAGGAAAATACTAAAGTACCACCTGCTGAACCAGCTGAAGTTACAAACGGAACAGATGAAAAAAAAA	129919	130229	311	98.71	forward
ChLG7	TCsat14	ChLG7-27	TTACAAAACGCAATAAAGCAGAAGTGAGTATATGTTGACACCAAGTCTTTTTTGTTTTATGAAGTGTATTTTAGCCTGTAAGCGTTGAAAATGTCGAGGAAACTGTTGCACCTAAAGCATGGGAAAACAAGGTATTTATATTTTACTTGAAGTGAATTTTTGTGATAATTTCCACAAAAAAAACGTGTGGTTCAGTTCTAAATATTTTACAATAATTTAACTTTTTTAGGCTACATCTTCCAAGAAGGAAAATACTAAAGTACCACCTGCTGAACCAGCTGAAGTTACAAACGGAACAGATGAAAAAAAAA	130230	130540	311	99.36	forward
ChLG7	TCsat14	ChLG7-28	TTACAAAACGCAATAAAGCAGAAGTGAGTATATGTTGCCACCAAGTCTTTTTTGTTTTATGAAGTGTATTTTAGCCTGTAAGCGTTGAAAATGTCGAGGAAACTGTTGCACCTAAAGCATGGGAAAACAAGGTATTTATATTTTACTTGAAGTGAATTTTTGTGATAATTTCCACAAAAAAAAAGTGTGGTTCAGTTCTAAATATTTTACAATAATTTAACTTTTTTAGGCTACATCTTCCAAGAAGGAAAATACTAAAGTACCACCTGCTGAACCAGCTGAAGTTACAAACGGAACAGATGAAAAAAAAA	130541	130851	311	99.04	forward
ChLG7	TCsat14	ChLG7-29	TTACAAAACGCAATAAAGCAGAAGTGAGTATATGTTGACACCAAGTCTTTTTTGTTTTATGAAGTGTATTTTAGCCTGTAAGCGTTGAAAATGTCGAGGAAACTGTTGCACCTAAAGCATGGGAAAACAAGGTATTTATATTTTACTTGAAGTGAATTTTTGTGATAATTTCCACAAAAAAAAGTGTGGTTCAGTTCTAAATATTTTACAATAATTTAACTTTTTTAGGCTACATCTTCCAAGAAGGAAAATACTAAAGTACCACCTGCTGAACCAGCTGAAGTTACAAACGGAACAGATGAAAAAAAAA	130852	131161	310	99.68	forward
ChLG7	TCsat14	ChLG7-30	TTACAAAACGCAATAAAGCAGAAGTGAGTATATGTTGACACCAAGTCTTTTTTGTTTTATGAAGTGTATTTTAGCCTGTAAGCGTTGAAAATGTCGAGGAAACTGTTGCACCTAAAGCATGGGAAAACAAGGTATTTATATTTTACTTGAAGTGAATTTTTGTGATAATTTCCACAAAAAAAAGTGTGGTTCAGTTCTAAATATTTTACAATAATTTAACTTTTTTAGGCTACATCTTCCAAGAAGGAAAATACTAAAGTACCACCTGCTGAACCAGCTGAAGTTACAAACGGAACAGATGAAAAAAAAA	131162	131471	310	99.68	forward
ChLG7	TCsat14	ChLG7-31	TTACAAAACGCAATAAAGCAGAAGTGAGTATATGTTGCCACCAAGTCTTTTTTGTTTTATGAAGTGTATTTTAGCCTGTAAGCGTTGAAAATGTCGAGGAAACTGTTGCACCTAAAGCATGGGAAAACAAGGTATTTATATTTTACTTGAAGTGAATTTTTGTGATAATTTCCACAAAAAAAGTGTGGTTCAGTTCTAAATATTTTACAATAATTTAACTTTTTTAGGCTACATCTTCCAAGAAGGAAAATACTAAAGTACCACCTGCTGAACCAGCTGAAGTTACAAACGGAACAGATGAAAAAAAAA	131472	131780	309	99.68	forward
ChLG7	TCsat14	ChLG7-32	TTACAAAACGCAATAAAGCAGAAGTGAGTATATGTTGACACCAAGTCTTTTTTGTTTTATGAAGTGTATTTTAGCCTGTAAGCGTTGAAAATGTCGAGGAAACTGTTGCACCTAAAGCATGGGAAAACAAGGTATTTATATTTTACTTGAAGTGAATTTTTGTGATAATTTCCACAAAAAAAAGTGTGGTTCAGTTCTAAATATTTTACAATAATTTAACTTTTTTAGGCTACATCTTCCAAGAAGGAAAATACTAAAGTACCACCTGCTGAACCAGCTGAAGTTACAAACGGAACAGATGAAAAAAAAA	131781	132090	310	99.68	forward
ChLG7	TCsat14	ChLG7-33	TTACAAAACGCAATAAAGCAGAAGTGAGTATATGTTGACACCAAGTCTTTTTTGTTTTATGAAGTGTATTTTAGCCTGTAAGCGTTGAAAATGTCGAGGAAACTGTTGCACCTAAAGCATGGGAAAACAAGGTATTTATATTTTACTTGAAGTGAATTTTTGTGATAATTTCCACAAAAAAAAAAGTGTGGTTCAGTTCTAAATATTTTACAATAATTTAACTTTTTTAGGCTACATCTTCCAAGAAGGAAAATACTAAAGTACCACCTGCTGAACCAGCTGAAGTTACAAACGGAACAGATGAAAAAAAAA	132091	132402	312	99.04	forward
ChLG7	TCsat14	ChLG7-34	TTACAAAACGCAATAAAGCAGAAGTGAGTATATGTTGACACCAAGTCTTTTTTGTTTTATGAAGTGTATTTTAGCCTGTAAGCGTTGAAAATGTCGAGGAAACTGTTGCACCTAAAGCATGGGAAAACAAGGTATTTATATTTTACTTGAAATGAATTTTTGTGATAATTTCCACAAAAAAAAGTGTGGTTCAGTTCTAAATATTTTACAATAATTTAACTTTTTTAGGCTACATCTTCCAAGAAGGAAAATACTAAAGTACCACCTGCTGAACCAGCTGAAGTTACAAACGGAACAGATGAAAAAAAAA	132403	132712	310	99.35	forward
ChLG7	TCsat14	ChLG7-35	TTACAAAACGCAATAAAGCAGAAGTGAGTATATGTTGCCACCAAGTCTTTTTTGTTTTATGAAGTGTATTTTAGCCTGTAAGCGTTGAAAATGTCGAGGAAACTGTTGCACCTAAAGCATGGGAAAACAAGGTATTTATATTTTACTTGAAGTGAATTTTTGTGATAATTTCCACAAAAAAAGTGTGGTTCAGTTCTAAATATTTTACAATAATTTAACTTTTTTAGGCTACATCTTCCAAGAAGGAAAATACTAAAGTACCACCTGCTGAACCAGCTGAAGTTACAAACGGAACAGATGAAAAAAAAA	132713	133021	309	99.68	forward
DS497883.1	TCsat14	DS497883.1	ATACAAAACGCAATAAAGCAGAAGTGAGTATATGTTGCCACCAAGTCTTTTTTGTTTTATGAAGTGTATTTTAGCCTGTAAGCGTTGAAAATGTCGAGGAAACTGTTGCACCTAAAGCATGGAAAAACAAGGTATTTATATTTTACTTGAAGTGAATTTTTGTGATAATTTCCACAAAAAAAAAGTGTGGTTCAGTTCTAAATATTTTACAATAATTGTAATTTTTTAGGCTACATCTTCCAAGAAGGAAAATACTAAAGTACCACCTGCTGAACCAGCTGAAGGTGAAAACGAGACAACCGAAAAAAGAA	3512	3822	311	94.53	reverse

## Sheet: TCsat15
Sequence Name	Name	Monomer Name	Sequence	Minimum	Maximum	Length	Transferred Similarity	Direction
ChLG2	TCsat15	ChLG2-1	TTTTCTTCCCACAAACTCGGTTTGGCTTGATAGCAGTTGTTTGTGGCCGGATTAGACACCGCCACAGCATTATTTACAATGTTTAGGGGTTGGGTTAAAGCCACCGCTGCCGTCTTTCAACGGCACTGTTTGTTATTCCCGACCCGAATATGCAAATTTCAGACTGTGTTTTGTACTTGATGGCACAATTCGAAATACGAAAAAATTGTTAAAATTAAGCGCTATCAGGTGGATTTTTGTTCGTTGCTCTAAGTCTTACAGTTTCCGAAAAAAACGCAAAAAAATGATTCCATTTTCACTTTTTTTCAATTTTTAACCGCCAATTATTAGAGTTATCGAGAAACGGAAAAATTGAAGATAACCGGAATAAAAAAACTCTACAAAATGGCATGGGGCTCA…	8945497	8946568	1072	75.74	forward
ChLG2	TCsat15	ChLG2-2	CCTAAATTTAGGCAAAAAATTTTAAATTTTTAATTTTTGTAAAAATTTTATATAATATGTAAAATGAGCCGTAGAATTCAATGGAACAAACCGCAATGCTCTAAGACTTTTAGTTTTTTTAAAATGAATTTTTTTAGTGCAAAACTTTGATCGCCTTTGTAGCCGGAACCGTTGCCCGGAGCGGCTCCGGGTTTAAACGAAAAAATAGATAAAATTACGCGCTATCAGACGGTTTTTTGTTCGTTGCTCTAAGTCTTATAGTTTCCGAGAAAAACGCAAAAAAAGGTTTCCATTTTAACTTTTTTTCAATTTTCAATCGCCAATTACAGCGAAACTATTAATGATATCGAGAAACACAAAAATGGAGGATAACCGGAATAAAAAACTCTACAAAATGGC…	9795613	9796718	1106	91.51	forward
ChLG2	TCsat15	ChLG2-3	CCTAAATTTAGGCAAAAAATTTTTAATTTTTAATTCTTGTGAAAAATTTATATAATATGTAAAATGAGCCGTAGAATTCAATGGAACAAACCGCAATGCTCTAAGACTTTTAGTTTTTTTTTAATGAATTTTTTTAGTGCAAAACTTTGATCGCTTCTGTAGCCGGAACCGTTGCCCGGAGCGGCTCCGGGCTTAAACGAAAAAATAGATAAAATTACGCGCTATCAGACGGTTTTTTGTTCGTTGCTCTAAGTCTTATAGTTTCCGAGAAAAACGCAAAAAAGGTTTCCATTTTAACTTTTTTTCAATTTTCAATCGCCAATTACAGCGAAACTATTAATGATATCGAGAAACACAAAAATGGAGGATAACCGGAATAAAAAACTCTACAAAATGGCA…	9797060	9798163	1104	91.68	forward
ChLG2	TCsat15	ChLG2-4	CCTAAATTTAGGCAAAAAATTTTAAATTTTTTATTCTTGTGAAAAATTGATATAATATGTAAAATGAGCCGTAGAATTCAATCGAACAAACTGCAATGCTCTACGACTTTTAGTTTTTTTTTTATGAATTTTTTTAATCAAAAACTTTGATCGCCTCTGTAGCCGGAACCGTTGCTCGGAGCGGCTCCGGGTTTAGACGAAAAAATAGCTAAAATTAAGCGCTATCAGATGGTTTTTTGTTCGTTGCTCTAAGTCTTACAGTTTCCGAGAAAAACGCAAAAAAAGTTTTCCATTTTCACTTTTTTTCAATTTTCAATCGCTAATTACGGCGAAACTATTAGAGTTATCGAAAAACGGAAAAATGGAGGGTAACCGGAATAAAAAACTTTACAAAATAGC…	10267505	10268611	1107	92.5	forward
ChLG2	TCsat15	ChLG2-5	CCTAAATTTAGGCAAAAAATTTTAAATTTTTTATTCTTGTGAAAAATTGATATAATATGTAAAATGAGCCGTAGAATTCAATCGAACAAACCGCAATGCTCTACGACTTTTAGTTTTTTTTTTATGAATTTTTTTAATCAAAAACTTTGATCGCCTCTGTAGCCGGAACCGTTGCTCGGAGCGGCTCCGGGTTTAGACGAAAAAATAGCTAAAATTAAGCGCTATTAGACGGTTTTTTGTTCGTTGCTCTAAGTCTTACAGTTTCCGAGAAAAACGCAAAAAAAAATTCCATTTTCACTTTTTTTCAATTTTCAATCGCTAATTACGGCGAAACTATTAGAGTTATCGAAAAACGAAAAAATGGAGGGCAACCGGAATAAAAAACTTTACAAAATAGCA…	10268771	10269875	1105	92.96	forward
ChLG2	TCsat15	ChLG2-6	CCTAAATTTAGGCAAAAAATTTTAAATTTTTAATTCTTGTGAAAAATTGATATAATATGTAAAATGAGCCGTAGAATTCAATGGAACAAACCGCAATGCTCTACGACTTTTAGTTTATTTTTTATAATTTTTTTTAGTGAAAAATTTTGATCGCCTCTGTAGCCGGAACCGTTGCCCGGAGCGGCTCCGGGTCTAGACGAAAAAATAGATAAATTTAAGCGCTATCAGATGAATTTTTGTTCGTTGCTCTAAGTCTTATAGTTTCCGAGAAAAACGCAAGAAAAGGTTTCCATTTTCACTTTTTTTCAATTTTCAATCGCCAATTACGGCGAAACTATTAGAGTTATCGAGAAACGGAAAAATGGAAGACAACCGGAATAAAAAACTCTATAAAATGGC…	10803287	10804390	1104	91.89	forward
ChLG2	TCsat15	ChLG2-7	CCTAAATTTAGGCAAAAAATTTTAAATTTTTAATTCTTGTGAAAAATTGATATAATATGTAAAATGAGCCGTAGAATTCAATGGAACAAACCGCAATGCTCTACGACTTTTAGTTTTTTTTTATAAATTTTTTTAGTGAAAAATTTTGATCGCCTCTGTAGCCGGAACCGTTGCCCGGAGCGGCTCCGGGTCTAGACGAAAAAATAGATAAATTTAAGCGCTATCAGATGAATTTTTGTTCGTTGCTCTAAGTCTTATAGTTTCCGAGAAAAACGCAAGAAAAGGTTTCCATTTTCACTTTTTTTCAATTTTCAATCGCCAATTACGGCGAAACTATTAGAGTTATCGAGAAACGGAAAAATGGAAGACAACCGGAATAAAAAACTCTATAAAATGGCA…	10804729	10805835	1107	92.25	forward
ChLG2	TCsat15	ChLG2-8	CCTAAATTTAGGCAAAAAATTTTAAATTTTTAATTCTTGTGAAAAATTGATATAATATGTAAAATGAGCCGTAGAATTCAATGGAACAAACCGCAATGCTCTACGACTTTTAGTTTATTTTTTATAATTTTTTTTAGTGAAAAACTTTGATCGCCTCTGTAGCCGGAACCGTTGCCCGGAGCGGCTCCGGGTCTAGACGAAAAAATAGATAAATTTAAGCGCTATCAGATGAATTTTTGTTCGTTGCTCTAGGTCTTATAGTTTCCGAGAAAAACGCAAGAAAAGGTTTCCATTTTCACTTTTTTTCAATTTTCAATCGCCAATTACGGCGAAACTATTAGAGTTATCGAGAAACGGAAAAATGGAAGACAACCGGAATAAAAAACTCTATAAAATGGC…	10806175	10807284	1110	92.18	forward
ChLG2	TCsat15	ChLG2-9	CCTAAATTTAGGCAAAAAATTTTAAATTTTTAATTCTTGTGAAAAATTGATATAATATGTAAAATGAGCCGTAGAATTCAATGGAACAAACCGCAATGCTCTACGACTTTTAGTTTATTTTTTATAATTTTTTTTAGTGAAAAACTTTGATCGCCTCTGTAGCCGGAACCGTTGCCCGGAGCGGCTCCGGGTCTAGACGAAAAAATAGATGAATTTAAGCGCTATCAGATGAATTTTTGTTCGTTGCTCTAAATCTTATAGTTTACGAGAAAAACGCAAGAAAAGGTTTCCATTTTCACTTTTTTTCAATTTTCAATCGCCAATTACGGCGAAACTATTAGAGTTATCGAGAAACGGAAAAATGGAAGACAACCGGAATAAAAAACTCTATAAAATGGC…	10807794	10808900	1107	91.8	forward
ChLG2	TCsat15	ChLG2-10	CCTAAATTTAGGCAAAAAATTTTAAATTTTTAATTCTTGTGAAAAATTGATATAATATGTAAAATGAGCCGTAGAATTCAATGGAACAAACCGCAATGCTCCACGACTTTTAGTTTTTTTTTTATAAATTTTTTTAGTGAAAAACTTTGATCGCCTCTGAAGCCGGAACCGTTGCCCGGAGCGGCTCCGGGTCTAGACGAAAAAATAGATAAATTTAAGCGCTATCAGATGAATTTTTGTTCGTTGCTCTAAGTCTTATAGTTTCCGAGAAAAACGCAAGAAAAGGTTTCCATTTTCACTTTTTTTCAATTTTCAATCGCCAATTACGGCGAAACTATTAGAGTTATCGAGAAACGGAAAAATGGAAGACAACCGGAATAAAAAACTCTATAAAATGGC…	10809240	10810348	1109	92.08	forward
ChLG2	TCsat15	ChLG2-11	CCTAAATTTAGGCAAAAAATTTTAAATTTTTAATTCTTGTGAAAAATTGATATAATATGTAAAATGAGCCGTAGAATTCAATGGAACAAACCGCAATGCTCTACGACTTTTAGTTTATTTTTTATAATTTTTTTTAGTGAAAAACTTTGATCGCCTCTGTAGCCGGAACCGTTGCCCGGAGCGGCTCCGGGTCTAGACGAAAAAATAGATAAATTTAAGCGCTATCAGATGAATTTTTGTTCGTTGCTCTAAGTCTTATAGTTTCCGAGAAAAACGCAAGAAAAGGTTTCCATTTTCACTTTTTTTCAATTTTCAATCGCCAATTACGGCGAAACTATTAGAGTTATGGAGAAACGGAAAAATGGAAGACAACCGGAATAAAAAACTCTATAAAATGGC…	10810857	10811964	1108	91.8	forward
ChLG2	TCsat15	ChLG2-12	GCTAAATTTAGGCAAAAAATTTAAAATTTTTTATTCTTGTGAAAAATTTACATATTATGTAAAATGAGCCGTAGAATTCAACCGAACAAACCGCATTGCTCTACGACTTTTAGTTTTTTTTTAATGAATTTTTTTAGTGAAAAACTTTGATCGCCTCTGTAGCAGGAACCGTTGCCCGGAGTGGCTCCGGGTTTGGTCGAAAAAATAGCTAAAATTAAGCGCTATCAGATGTTTTTTTGTTCGTTGCTCTAAGTTTTACAGTTTCCGAGAAAAACGCAAAAAAAGGTTTCCATTTGCACTTTTTTTCAATTTTCAACCGCCAATTATGGCGAAACTATTAGAGTTATCGAGAAACGGAAAAATGGAGGACAACCGTAATAAAAAACTCTACAAAATGGC…	11675619	11676708	1090	91.96	forward
ChLG2	TCsat15	ChLG2-13	CCTAAATTTAAGCAAAAAAATTTTAATTTTTAATTCTTGTGAAAAATTGATATAATATGTAAAATGAGCCGTAGAATTCAATGGAACAAACCGCATTGCTCTACGACTTTTAGTTTTTTTTTTATGATTTTTTTTAGTGAAAAACTTTGATCGCTTCTGTAGCCGGAACCGTTGCCCGGAGCGGCTCCGGGTTTAGACGAAAAAATAGCTAAAATTAAGCGCTATCAGGTGGTTTTTTGATCGTTGCTCTAAGTCTTACACTTTCCGAGAAAAACGCAAAAAAAGATTTCCATTTTCACTTTTTTTCAATTTTTAATCGCTAATTACGGCGAAACTATTAGAGTTATCGAGAAACGAAAAAATGGAGGATAACTGGAATAAAAAACTCTACAAAATGGC…	12275811	12276915	1105	93.15	forward
ChLG2	TCsat15	ChLG2-14	CCTAAATTTAGGCAAAAAATTTTAAATTTTTAATTCTTCTGAAAAATTGATATAATATGTAAAATGAGCCGTAGAATTCAATCGAACAAACCGCAATGCTCTAAGACTTTTAGTTTTTTTTTATGAATTTTTTTAGTGAAAAACTTTGATTGCCTCTGTAGCCGGAATCGTTGCCCGGAGCGGCTCCGGGTTTAGATGAAACTATAGCTAAAATTAAGCGCTATCAGATGGTTTTTGTTCGTTGCTCTAAGTCTTACAGTTTCCGATAAAAACGCAAAAAAAGGTTTCCGTTTTCACTTTTTTTCAATTTTCAATCGCTAATTACGGCGAAACTATTAGAGTTATCGAGAAACGGTAAAATGGAGGATAACCGGAATAAAAAACTCTACAAAATGGCAT…	12379178	12380272	1095	89.96	forward
ChLG2	TCsat15	ChLG2-15	CTTGAATTTAGGCAAAAAATTTTAAATTTTTAATTCTTGTGAAAAATTGATATAATATGTAAAATGAGCCGTAGAATTCAATGGAACAAACCGCAATGCTCTACGACTTTTAGTTTTTTTTTTATAATTTTTTTTAGTAAAAAACTTTGATCGTCTCTGTAGCCGGAACCATTGCCCGGAGCGGCTCCGGGTTTAAACGAAAAAATAGCTAAAATTAAGCGCTATCAGATGGTTTTTTGTTCGTTGCTCTAAGTCTTACAGTTTCCGAGAAAAACGCAAAAAAAGGTTTCTATTTTCACTTTTTTTCAATTTTCAATCGCTAATTACGGCGAAACTATTAGAGTTATCGAGAAACGGAAAAATGGAGGATAACCGGAATAAAAAACTCTACAAAATGGC…	12439282	12440387	1106	91.33	forward
ChLG2	TCsat15	ChLG2-16	CCTAAATTTAGGCAAAAAATTTTAAATTTTTAATTCTTGTGAAAAATTGATATAGTATGTAAAATGAGCCGTAGAATTCAATTGAACAAACCGCAATGCTCTACGTCTTTTAGTTTTTTTTTAATGAATTTTTTTAGTGCAAAACTTTGATCGCCTTTGTAGTTGGAACCGTTGCCCGGAGCGGCTCCGGTTTTAGACGAAAAAATAGATAAAATTAAGCGCTATCAGATGGTTTTTTGTTCGTTGCTCTAAGTCTTACAGTTTCCGAGAAAAACGCAAAAAAAGGTTTCCATTTTCACTTTTTTTCAATTTTCAATCGCCAATTACGGCGAAACTATTAGAGTTATCGAGAAACAGAAAAATGGAGGATAACCGGAATAAAAAACTCTATAAAATGGC…	13011922	13013018	1097	88.88	forward
ChLG2	TCsat15	ChLG2-17	CCTAAATTTAGGCAAAAAATTTTAAATTTTTAATTCTTGTGAACAATTGATATAATATGTTAAATGAGCTGTAGAATTCAATCGAACAAACCGCAATGCTCTACGACTTTTAGTGTTTTTTTTATGAATTTTTTTAGTGCAAAACTTTGATCGCCTCTGTAGCCGGAACCGTCGCCCGGAGCGGCTCCGGGTTTAGACGAAAAAATAGCTAAAGTTAAGCGCTATCAGATGGTTTTTTGTTCGTTGCTCTAAGTCTTACAGTTTCCGAGAAAAACGCAAAAAAAGGTTTCCATTTTCACTTTTTTCAATTTTCAATCGCCAATTACGGCGAAACTATTAGAGTTATCGAGAAACGGAAAAATGGAGGACAACCGGAATAAAAAACTCTACAAAATGGCA…	13103757	13104846	1090	89.15	forward
ChLG2	TCsat15	ChLG2-18	CCTAAATTTAGGCAAAAAATTTTAAATTTTTAATTCTTGTGAAAAATTGATACAATATGTAAAATGAGCCGTAGAATTCAATGGAACAAACCGCAATGCTCTTCGACTTATAGTTTTTTTTTTATAATTTTTTTTAGTGAAAAACTTTGATCGCCTCTGTAGCCGGAATCGTGGCCCGGAGCGGCTCCGGGTTTGGTCGAAAAAATAGATAAAATTAAGCGCTATCAGATGGTTTTTTGTTCGTTGCTCTAAGTCTTACAGTTTCCGAGAAAAACGCAAAAAAAGTTTCCATTTTCACTTTTTTTCAATTTTCAATCGCCAATTACAGCGAAACTATTGAAGATATCGAGAAACGGAAAAATGGAGGATAACCGGAATAAAAAACTCTACAAAATGGCA…	13127593	13128697	1105	85.38	forward
ChLG2	TCsat15	ChLG2-19	CCTAAATTTAGGCAAAAAATTTTAAATATTTAATTCTTGTGAAAAATTGATATAATATGTAAAATGAACTGTAGAATTCAATCGGACAAACCGCAATGCTCTACGACTTTTAGTTTTTTTTTATGAATTTTTTTAGTGAAAAACTTTGATCGCCTCTGTAGCCGGAACCGGTGGCCGGAGCGGCTCCGGGTTTAGACGAAAAAATAGATAAAATTAAGCGCTATCAGATGGTTTTTTGTTTGTTGCTCTAAGTCTTACAGTTTTCGAGAAAAACGCAAAAAAAGGTTTCCATTTGCACTTTTTTTCAATTTTCAATCGCCAATTACGGCGAAACTATTAAAGATATCGAGAAACGGAATAATGGAGGATAACCGGAATAAAAAACTCTACAAAATAGCA…	13191078	13192184	1107	92.7	forward
ChLG2	TCsat15	ChLG2-20	CCTAAATTTAGGCAAAAAATTTTAAATTTTTAATTGTTGTGAAAAATTGATATAATATGTAAAATGAGCCGTAGAATTCAATCGAACAAACCGCAATGCTCTACGACTTTTAGTTTTTTTTTATGAATTTTTTTAGTGAAAAATTTTGATCGCCTCTGTAGCCGGAACCGTTGCCCGGAGCGGCTCCGGGTTTAGACGAAAAAATAGCTAAAATTGAGCGCTATTAGATGGTTTTTTGTTCGTTGCTCAAAGTTTTACAGTTTTCGAGAAAAACGCAAAAAAATGTTTCCATTTTCACTTTTTTTCAATTTTTAATCGCTAATTACGGCGAAACTATTAGAGTTATCGAAAAACGGAAAGATGGAGGATAACCGGAATAAAAAGCTCTACAAAATGGCA…	13472694	13473796	1103	92.41	forward
ChLG2	TCsat15	ChLG2-21	CCTAAATTTAGGCAAAAAATTTTAAATTTTTAATTTTTGTGAAAAATTAATATAATATGTAAAATGAGCTGTAGAATTCAATCGAACAAACCGCAATGCTCTACGACTTTTAGTTTTTTTTTATGAATTTTTTTAGTAAAAAACTTTAATCGCCTCTGTAGCCGGAACCGTTGCCCGGAACGGCTCCGGGTTTAGACGAAAAAATAGCTAAAATTAAGCGCTATCAGATGATTTTTTGTTCGTTGCTCTAGGTCTTACAGTTTCCGAGAAAAACGCAAAAAAAGGTTTCCATTTTCGCTTTTTTTCAATTTTCAATCGCCAATTACGGCGAAACTATTAAAGATATCGAGAAACGGAAAAATGGAGGATAACCGGAATAAAAAACTCTACAAAATGGCA…	13533603	13534697	1095	92.77	forward
ChLG2	TCsat15	ChLG2-22	CCTAAATTTAGGCAAAAAATTTTAAATTTTTAATTTTTGTGAAAAATTGATATAATATGTAAAATGAGCCGTAGAATTCAATGGAACAAACCGCAATGCTCTACGACTTTTAGTTTTTTTTTATGAATTTTTTTATTGAAAAATTTTGATCGCCTCTGTAGCCGGAACCGTTGCCCGGAGCGGCTCCGGGTTTAGACGAAAAAATAGCTAAAATTAAGCACTATCAGACAAATTTTTGCTCGTTGCTTTAAATCTTATAGTTTCCGAGAAAAACGCAAAAAAAGGTTTCCATTTTCACTTTTTTTCAATTTTCAAGCGCCAATTACGGCGAAACTATTAGAGTTATTGAGAAACGGAAAAGTGGAGGACAACCGGAATAAAAAACTCTACAAAATGGCA…	13557926	13559029	1104	92.07	forward
ChLG2	TCsat15	ChLG2-23	CCTAAATTTAGGCAAAAAATTTTAAATTTTTAATTCTTGTGAAAAATTGATATAATATGTAAAATGAGCCGTAGAATTCAATCCAACAAACCGCAATGCTCTACGACTTTTAGTTTTTTTTTATGAATTTTTTTAGTGAAAAACTTTGATCGCCTCTGTAGCCGGAACCGTTGCCCGGAGCGGCTCCGGGTTTAGACGAAAAAATAGCTAAAATTAAGCGTTATCAGACAGATTTTTGCTCGTTGCTTTAAATCTTATAGTTTCCGAGAAAAACGCAAAAAAAGGTTTCCATTTTCACTTTTTTTCAATTTTCAATCGCTAATTACGGCGAAACTATTAGAGTTATCGAGAAACGGAAAAATGGAGGACAACCGGAATAAAAAACTCTACAAAATGGCA…	13573462	13574568	1107	90.43	forward
ChLG2	TCsat15	ChLG2-24	CCTAAAATTAGGCAAAAAATTTTAAAATTTTAATTCTTGTAAAAAATTGATATAATATGTAAAATGAGCCGTAGAATTCAATGAAACAAACCGCAGTGCTCTACGACGTTTAGTTTTTTTTTATGAATTTTTTTAGTGAAAAACTTTGATCGCCTCTATAGCCGGAACCGTTGCCCGGAGCGGCTCCGGGTTTAGACAAAAAAATAGATAAAATTAAGCGCTATCAGATGGATTTTTGTCCGTTGCTCTAAGTCTTACAGTTTCCGAGAAAAACGCAAAAAAAGGTTTCTTTTTTTCACTTTTTTTCAATTTTCAATCGCTAATTACGGCGAAACTATTAGAGTTATCGAGAAACGGAAAAATGGAGGATAACCGGAATAAAAAACTCTACAAAACGGC…	13579965	13581078	1114	93.28	forward
ChLG2	TCsat15	ChLG2-25	ATTTGGATTTTTTTCAGAATGACCGCGTATCTGCCTTTATCGCCTGCGACCAAAAATTTTGCTTAAATCATTCAACTCGTATGAATTATTTTACTACCGAAGGAGTCCTTCCCCCATCCGGTGGCGAAACAATCATTAGCATTGAACCGCTGGTCCTGGTTTGGCAAACACACGGTCCCCACACTTGCGGTTTTGGTGAAAGGACGGTCTAGGATAAGCAGTGCCACGTCGTTGTAGAGATTGCCCTTGAGGAAGTGCTCATGGACGATTTTCCGCGCAACGTTTCGCTCCTGAAAGGGGATTCGTTCGTTGGTGGTCTGCGTGTCCCATTCCCCAGCTCTGACTTTAATATCATTAACGTCAACACTAAAAAATTTGCAATAAAAAACTCTACAAAAT…	14189017	14190126	1110	72.43	forward
ChLG3	TCsat15	ChLG3-1	CCTAAATTTAGGCAAAAAATTTTAAATTTTTAATTCTTGTGAAAAATCGATATAATATGTAAAATAAGCCGTAGAATTCAACCGAACAAACCGCAATGCTCTACGACTTTTAGTTTTTTTTTTATGTATTTTTTTAGTGAAAAACTTTGATCGCCTCTGTAGCCGGAACCGTTGCCCGAAGCGGCTCCGGGTTTCGTCGGAAAAATAGATAAAATGAAGCGCTATCAGATGGTATTTTGTTCGTTGCTCTAAGTCTTACAGTTTCCGAGAAAAACGCAAAAAAAGGTTTCCATTTTCACTTTTTTTCAATTTTCAATCGCCAATTACGGCGAAACTATTAAAGATATCGAAAAACGGAAAAATGGAAGATAACCGAAATAAGAAACTCTACAAAATGGA…	356815	357921	1107	92.23	reverse
ChLG3	TCsat15	ChLG3-2	AGGAAAAAAAAAATTAAATTTTTTATTCTTGTGAAAAATTGATATAATATGTAAAATGAGCCGCTGAATTCAATGGAACAAACTGCAGTGCTCTACGACTTTTAGTTTTTTTTTTTATGAATTTTTTTAGTGAAAAACCTTGATCGCCTCTGTAGCCGGAACCGTTGCCCGGAGCGGCTCCGGGTTTAATCGAAAAAATAGAGAAAATTAAGCGCTATCAGATGGTTTTTTGTTCGTTGCTCTAAGTCTTACAGTTTCCGAGAAAAACGCAAAAAAAGGTTTCCATTTTCGCTTTTTTTCAATTTTCAACCGCCAATTACGGCCAAACTATTAGAGTTATCGAAAAACGGAAAAATCGAGGACAACCGGAATAAAAAGCTCTACAAAATAGCATAGTAG…	476672	477772	1101	88.84	reverse
ChLG3	TCsat15	ChLG3-3	ACTGGAACAAACTATTTTGCTCTATCATTTTTAGTTTTTGAATTATAAATTTTGTTTTGTTGAATAAAATTTTCTACTATGAAATGGGTACTTCAATTTTAAGCAAAAAATTTAAAAATTTTTATAAATTTTTTTAGTGTAACACTTTAATTATCTCTGTAGCCGGAACCGTTGCATGAAGCGGCTCCGGGTTTGAACGAAAAAATATATAAAATTAAGCGCTATCAGATGTATTTTTGTTTGTTGCTCTGGGTCTTACAGTTTCCGAGAAAAACGCAAAAAAAGGTTTCCATTTTCACTTTTTTTCAATTTTCAATCGCCAATTACGGCGAAACTATTAGAGTTATGGAGAAACGGAAATATCGAGGACAAAATGGCATAGGACTCAAGGCGATATCT…	501959	503048	1090	80.23	reverse
ChLG3	TCsat15	ChLG3-4	AAAATTATTAGTCAAAAAAATTAAAAAATTTTTAAATCTTGTGAAAAATTGATATAATATGTAAAATGAGCCGTAGAGTTCAATGGAATAAACCGCAATTCTCTACTACTTTTAGTTCTTTTTTTATGAATTTTTTTAGTGCAAAACTTTGATCGCCTCTGTAGCCGGAACCGTTGCCCAAAGCGACTCCGGGTTCGGTCGAAAAAATAGATAAAATTAAGCGCTATCAGATAGTTTTTTGTTTGTTGCTCTAAGTCTTACAGTTTCCGAGAAAAACGCAAAAAAAGGCTTCCATTTTCACTTTTTTTCAATTTTCAATCGCCAATTACGGCGAAACTATTAGAGATATCGAGAAACGGAAAAATGGAGGATAACCGGAATAAAAAACTCTACAAAATG…	592106	593202	1097	85.86	reverse
ChLG3	TCsat15	ChLG3-5	CCTAAATTTAGGCAAAAAAATTTTAAATTTTTGATTCTTGTGAAAAATTGATATAATATGTAAAATGAGCCGTAGAATTCAATGGAACAAACCGCAATGCTCTACGACTTTTAGTTTTTTTTTTATGAATTTTTTTATTGAAAAACTTTGATCGCCTCTGTAGCCGGAACCGTTGCCCGGAGCGGCTCCGGGTTTAGACGAAAAAATAGAGAAAATTAAGCGCTATCAGATGGTTTTTTGTTCGTTGCTCTAAGTCTTACAGTTTCCGAGAAAAACGCAAAAAAAGGTTTCCATTTTCACTTTTTTTCAATTTTCAATCGCTAATTACGGCAAAACTATTAGAGTTATCGAGAAACGGAAAAATGGAGGACAACCGGAATTAAAAACTCTACAAAATGG…	656377	657482	1106	94.13	reverse
ChLG3	TCsat15	ChLG3-6	ATAGTGAGTATCCGGTGGAGAAGCTGATGAGGGATGCGAAGATTTACCAGATTTATGAGGGGACGACGCAGATTCAGAAGTTGGTGATTTCGAGGACTGTGCTCGAGGCGAGCAAAAGAATGGCTTAGGTTTTAGAATGAAAAAATCAAATTTTTATACATATTGTTACAACCTGAGTGTAATAAAGTTTTATTAAAAACTGCGCTGTTTTATTTTAATTGGCACTTGAAACATGAAATGATTAATAAATCGTTGTTTGTTATTTTGGCGAAGGTCACAGTTTTTTTCCTTTAGAAATAGAACAATGGTAAATGTTTCGTTCCAAGGAGGTACGAAATTAACGTCACACTGCCAAAATATTGTAGTTCAACCGGAATAAAAAACTCTACAAAATGGCAT…	713253	714349	1097	71.18	forward
ChLG3	TCsat15	ChLG3-7	TTTTTTTAGTTACAGCAAAACTATTCAAAAAAGTAGAATTATTTTAATTCCAACTTATGTAAAATGATCCGGGGAATCGCCTGGCGTTAAGAAAATCGCAAAATTCCAAATAGTTTTTGAGTTATGAATTTTTTTAGTGTAAAACTTTGATCGCCTCTGTAGCCGGAACCGTTGCCCGTAGCGGCTCCGGGTTTGGTCGAAAAAATAGATAAAATTAAGCGCTATCAGATGATTTTTTGTTCGTTTCTCTAAGTCTTACAGTTTCCGAGAAAAACGCAAAAAAAATTTCCATTTTCACTTTTTTTCAATTTTCAATCGCCAATTACGGCGAAACTATTAGACATATCGAGAAACGGAAAAATGGAGGTCAACCGGAATAAAAAAACTCTACAAAATGGC…	789319	790418	1100	86.33	reverse
ChLG3	TCsat15	ChLG3-8	TCATAGAGTTATCTCCAAAAGTTCTGGAGTTATTGCTCGTTAAATGTTTGGGTACCAAAAATCAAAAAAAAATTTGCAAAAAATGGAAAAAACATACATCAAAAATCAAACTTATTGACTTTTTTGTACTTTTGACAACTCGAGAGGGTTGGAAAAGCATAGAAAAGTCCATAAAACTTTCCTAGAGTGAGTATTAAAAAAAATACTCGCTATCAGACGATTTTTTGTTTGTTGCTCTAAGTCTTACAGTTTTCGAAAAAAACGCAAAAAAGGGGTATTCCATTTACACTTTTTTTCAGTTTTCAACCGCCAATTACGGCGAAACTATTAGAGTTATCGAGAAACGGAAAAATCGAGGACAACCGGAATAAGAAGCTCTACAAAATAGCATAGGACTCA…	953957	955049	1093	80.68	reverse
ChLG3	TCsat15	ChLG3-9	AGGAAATTTGAGCAAAAAAATTGAAAATTTTAAATTGCGTAAAAAAATAATATAATAGAGAAAAAAAGCCGCTGAATCCAATGGAACAAACCGCAATGCTCTACGACTTTTAGTTTTTTTTTTATGAATTTTTTTAGTGAAAAACTTTGATCGCCTCTGTAGCCGGAACCGTTGCCCGTAGCGGCTCCGGGTTTGGTCGAAAAAATAGATAAAATTAAGCGCTATCAGATGGTATTATGTTTGTTTCTCTAAGTCTTACAGTTTCCGAGAAAAACGCAAAAAAAGGTTTTCATTTTCACTTTTTTTCAATTTTCAATCACCAATTACGGCGAAACTATTAGAGATATCGAGAAACGGAAAAATGGAGGATAACCGGAATAAAAAACTCTACAAAATGGC…	1410745	1411851	1107	94.13	reverse
ChLG3	TCsat15	ChLG3-10	CCTAAATTTAGGCAAAAAATTTAAAATTTTTAATCCGTGTGAAAAATTGGTATAATATGTAAAATGAGCCGTAGAATTCAATGGAACAAACCGCATTGCTCTACGACTTTTAGTTTTTTTTTAATGAATTTTTTTAGTGAAAAACTTTGATCGCCTCTGTAGCCGGAACCGTTGCCCGGAGCGGCTCCGGGTTTAGACGAAAAAATAGATAAAATTAAGCGCTATCAGATGGTTTTTTGTTCGTTGCTCTAAGTCTTACAGTTTCGGAGAAAAACGCAAAAAAAGGTTTTCATTTTCACTTTTTTTCAATTTTCAATCGCCAATTACGGCGAAACTATTAGAGATATCGAGAAACGGAAAAATGGAGGATAACCGGAATAAAAAACTCTACAAAATGGC…	1876995	1878096	1102	86.18	reverse
ChLG3	TCsat15	ChLG3-11	CCTAAATTTAGGCAAAAAATTTTAAATCTTTAATCCTTGTGAAAAATTGATATAATATGTAAAATGAGCCGTAGAATTCAATGGAACAAACCGCAATGCTCTACGACTTTTAGTTTTTTTCTAATGAATTTTTTTAGTGAAAAACTTTGATCGCCTCTGTAGCCGGAACCATTGCCCGGAACGGCTCCGGGTTTAGACGAAAAAATGGATAAAATTAAGCGCTATCAGATGGTTTTTTGTTCGTTGCTTTAAGTCTTACAGTTTCCGAGAAAAACGCAAAAAAAGGTTTCCATTTTCACTTTATTTCAATTTTCAATCGCCAATTACGGCGAAACTATTAAAGTTTTCGAGAAACGGAAGAATGGACAACAACCGGAATAAAAAACTCTACAAAATGGC…	2113906	2115004	1099	89.16	reverse
ChLG3	TCsat15	ChLG3-12	CCTAAATTTAGGCAAAAAATTTTCAAGATTTAATCCTTGTGAAAAATTGATATAATATGTAAAATGAGCCGTAGAATTCAATGGAACAAACCGCACTGCTCTACGACTTTTAGTTTTTTTTTTATGAATTTTTTTAGTGCAAAACTTTGATCGCCTCTGTAGCCGGAACCGTTGCCCGGAGCGGGTCCGGGTTTAGACGAAAAAATAGATAAAATTAAGCGCTATCAGACGGTTTTTTGTTCGTTGCTTTAAGTCGTACAGTTTCCGAGAAAAACGCAAAAAAAGGTTTCCATTTTCACTTTTTTTCAATTTTCAATCGCCAAGTACGGCGAAACTATTAAAGATATCGAGAAACGGAAAAATGGAGGATAACCGGAATAAAAAACTCTACAAAATGAC…	2115343	2116444	1102	92.5	reverse
ChLG3	TCsat15	ChLG3-13	CCTAAATTAAAGCAAAAAATTTTAATTTTTTAATTCTTGTGAAAAATCGATATAATATGTAAAATGAGCCGTAGAATTCAATCGAACAAACCGCAATGCTCTACGACTTTTAGTTTTTTTTTATGAATTTTTTTAGTGAAAAACTTTGATCGCCTCTGTAGCCGGAACCGTTGCCTGGAGCGGCTCCGGGTCTGGTCGAAAAAATAGATAAAATTAAGCGCTATCAGATGGTTTTTTGTTCGTTTCTCTAAGTCTTACAGTTTCCGAGAAAAACGCAAAAAAAGGTTTTCATTTTCACTTTTTTTCAATTTTCAATCGCCAATTACGGCGAAACTATTAGAGATATCGAGAAACGGAAAAATGGAGAATAACCGGAATAAAAAACTCTACAAAATGGCA…	2444521	2445620	1100	93.32	reverse
ChLG3	TCsat15	ChLG3-14	CCTAAATTTAAGCAAAAAATTTTAAATTTTTAATTCTTGTGAAAAATTGATATAATATGTAAAATGAGCCGTAGAATTCAATGGAACAAACCGCAATGCTCTACGACTTTTAGTTTTTTTTTAATGAATTTTTTTAGTGCAAAATTTTGATCGCCTCTGTAGCCGGAACCGTTACCCGCAGCGGCTCCGGGTTTGGTCGAAAAAATAGACAAAATTAAGCGCTATCAGATGGTTTTTTGTTTGTTCCTCTAAGTCTTACAGGTTCCGAGAAAAACGCAAAAAAAGGTTTCCATTTTCACTTTTTTTCAATTTTCAACCGCCAATTACGGCAAAACTATTAAAGATATCGAGAAACGGAAAAATGGAGGATAACCGGAATAAAAAACTCTACAAAATGGC…	2568574	2569681	1108	89.27	reverse
ChLG3	TCsat15	ChLG3-15	CCTAAATTTAGGCAAAAAATTTTTAATTTTTAATTCTTGTACAAAATTGATATACTATGTAAAATGAGCCGTAGAATTCAATGGAACAAACCGCAATGCTCTACGACTTTTAGTTTTTTTTTTATGATTTTTTTTAGTGAAAAACTTTGATCGCCTCTGTAGCCGGAACCGTTGCCCGGAGCGGCTCCGGGTTTAATCGAAAAAATAGAGAAAATTAAGCGCTATCAGATGTTTTTTTGCTCGTTGCTCTAAGTCTTACAGTTTCCGAGAAAAACGCAAAAAAAGTTTCCATTTTCACTTTTTTTCAATATTCAACCGCCAATTAGGGCGAAACTATTAGAGTTATCGAGAAACAGAAAAATCGAGGACAACCGGAATAAAAAACTCTACAAAATGGCA…	3126248	3127349	1102	90.05	reverse
ChLG3	TCsat15	ChLG3-16	CCTTAATTTAGGCAAAAAATTTAAAATTTTCGATCCTTGTGAAAAATTCATATAATATGTAAAATGAGCAGTAGAATTAAATGGAACAAACCGCAATGCTCTACGACTTTTATTTTTTTTTTATGAATTTTTTTAGTGAAAAACTTTGATCGCCTCTGTAGCCGGAACCGTTGCCCGGAGCGGCTCCGGGTTTAAACGAAAAAATAGATAAAATTAAGCGCTATCAGATGATTTTTTGTTCGTTGCTCTAAGTCTTACAGTTTCCGAGAAAAACGCAACAAAAGGTTTCCATTTTCACTTTTTTTCAATTTTCAATCGCCAATTACGGCGAAACTATTAAAGATATCGAGAAACGGAAAAATTGAGGATAACCGGAATAAAAAACTCTACAAAATGGCA…	3453815	3454917	1103	91.98	reverse
ChLG3	TCsat15	ChLG3-17	TACAATTTTAAGCAAAAACATTCAAAATTATAAATTATAAATAAATGAAAAGCTGGTATAATACAAAAATTAGCCGCTGAATTCACTAGAACAAACTATTAGAAAAAGTGGAACTATTTTAATCTTTACCTATGCAAAATGATCCGGGAAATCGATTAGCATCGAGACAACTGCCAACTTCCCAATAGTTTTTTAGTTATAAATTTAAAAAAACTATTAGTCGGAGAGCAATAATCTTTTGTGAAAAAAATAGATAATTGAAAGAGCTTTCTAACGATAATACACTGCATGGGGTAATCTCTAATAGTTCCGGAGCTATTGGTCGAGAAATGTTCCGGGTACCCAAAACCGACAAAAACTGCGACGAAAATTGAAAAAATCAAACATAAAAAAATCGAT…	3631483	3632597	1115	75.56	reverse
ChLG3	TCsat15	ChLG3-18	CCTAAATTTAGGCAAAAAATTTTGAATTTTTAATTCTTGTGAAAAATCGATATAATATGTAAAATGAGCCGTAGAATTCAATCGAACAAACCGCAATGCTCTACGACTTTTAGTTTTTTTTTTATGAATTTTTTTAGTGAAAAACTTTGATCGCCTCTGTAGCCGGAACCGTTGCCCGTAGCGGCTCCGGGTTTGGTCGAAAAAATAGATAAAATTAAGCGCTATCAGATGGTTTTTTGTTCGTTGCTCTAAGTCTTACAGTTTCCGAGAAAAACGCAAAAACATGTTTCCATTTTCACTTTTTTTCAATTTTCAATCGCTAATTACGGCGAAACTATTAGAGTTATCGAGAAACGGAAAAATGGAGGATAACCGGAGTAAAAAACTCTACAAAATGGC…	4156809	4157915	1107	92.33	reverse
ChLG3	TCsat15	ChLG3-19	TAAAATTCTAAGCAAAAAAATTTAAAACTTTAAATCACGTGAAAAAATGGTACAATACAGAAAATGAATCGCTGAATTCAATGGAACAAACCCCATTGCTCTACGTCTCTTAATTTTTGAGTTATGATTTTTTTTAGTGTAAACTTTAATTGTCTTTGTAGCCGGAATCGTTGCCCGGAGCGGCCCCGGGTTTAGACGAAAAAATAGATAATTTCAAACGCTATCAGACGATTTTCTGTTTGTTGCTCTAAGTCTTACAGTTTATGGCGAAACTATTAGAGTTATCGAAAAACGAAACAATCGAGAAAAACTGGAATAGGACTCAAGGCAATATCTCGCAAAAACTTTTCAATTTTCAATCGCCGATTACGGTCAAATTAAAAGAGCTAGGACAAAACT…	4543559	4544572	1014	72.66	reverse
ChLG3	TCsat15	ChLG3-20	AATAAATTTAGGCAAAAAAAATTAAATTTTTAATTCTTGTGAAAAATCGATATAATATGTAAAATGAGCCGGAGAATTCAATCGAACAAACCGCAATGTTCTACGACTTTTAGTTTTTTTTTATGAATTTTTTTAGTGAAAAACTTTGATCGCCTCTGTAGCCGGAACCGTTGCCCGGAGCGGCTCCGGGTTTGGTCGAAAAAATAGATAAAATTAAGCGCTATCAGATGGTTTTTTGTTCGTTGCTCTAAGTCTTACAGTTTTTGAGAAAAACGCAAAAAAAGGTTTCCATTTTCACTTTTTTTCAATTTTCAATCGCCAATTACGGCGAAACTATTAAAGATATCGAGAAACGGAACAATGGAGGATATCCGGAATAAAAAACTCTACAAAATGGCA…	4993871	4994953	1083	91.96	reverse
ChLG3	TCsat15	ChLG3-21	CCTAATTTTAAGCAAAAAATTTTTAATTCTTGTGAAAAATTGATATAATATGTAAAATGAGCCGTAGAATTGAATGGAACAAGCCGCAATGCTCTACGACTTTTAGTTTTTGAGTTATGAATTTTTTTAGTGAAAAAGTTTGATCGCCTCTGTAGCCGGAACCGTTGCCCGGAGCGGCTCCGGGTTTGGACGAGAAAATAGATAAGATTAAGCGCTATCAGATGGTTTTTTGTTCGTTGCTATAAGTCTTACAGTTTCCGTGAAAAACGGAAAAAAAGATTTCCATTTTCACTTTTTTTCAATTTTCAACCGCCAATTACGGCGAAACTATTAGAGTTATCGAGAAACGGAAAAATGGAGGATAACCGGAATAAAAAACTCTACAAAATGGCATAGGAC…	6366404	6367508	1105	90.48	reverse
ChLG3	TCsat15	ChLG3-22	AAAAATTATTAGGCAAAAAATTTAAAAATTTTTAATTCTTGTGAAAAATTAGTATAACATGTAAAATGAGCCGTAGAATTCAATGGAACAAACCGCATTGCTCTACCACTTTTGGTTTTTTTTTAATGAATTTTTTTAGTGAAAAACTTTGATCGCCTCTGTAGCCGGAACCGTTGCCCAGAGCGGCTCCGGGTTTGGTCGAAAAAATAGCTAAAATTAAGCGCTATCAGATGGATTTTTGGTCGTTGTTATAAGTCTTTTAGTTTCCGAGAAAAACGCAAAAAAAGGTTTCCATTTTCGATTTTTTTCAATTTTCAACCGCCAATTACGGCTAAACTATTAGAGTTATCGAAAAAAGGAAAAATCGAGGAAAACCGGAATAAAAAACTCTACAAAATG…	27857460	27858560	1101	90.29	forward
ChLG3	TCsat15	ChLG3-23	CCAAAATTAAGGAAAAAAAATTAAAAAATTTTTATTCTTGTGAAAAATTGATATAATATGTAAAATGAGCCGTAGAATTCAATGGAACCAACCGCAGTGCTCTACGACTTTTAGTTTTTTTTTTATTGAATTTTTTTAGTGAAAAACTTTGATCGCTTTGGTAGCCGGAACCGTTGCCCGGAGCGGCTGCGGGTTTGGTCGAAAAAATAGATAAAATTAAGCGCTATCCGATGAATTTTTGCTCGTTGCTCTAAGTCTTTTAGTTTCCGAGAAAAACGCAGAAAAAGGTTTCCATTTTCGCTTTTTTCAATTTTCAACCGCCAATTACGGCCAAACGATTAGTTATCGAAAAACGGAAAAATCGAGGAAAACTCGAATAAAAAACTCTACAAAATGGCA…	27858732	27859814	1083	83.33	forward
ChLG3	TCsat15	ChLG3-24	AGGCAAAAAAAATTAAAAATTTTTAATTCTTGTGAAAAATTAGTATAATATGTAAAATGAGCCGTAGAATTCAATGAAACAAACCGCATTGCTCTACGACTTTTAATTTTTTTTTAATGAATCTTTTTAGTGAAAAATTTTGATCGCTTCTGTAGCCGGAATCGTTGCCCGGAGCGGCTCCGGGTTTAGTCGAGAAAATAGATAAAATTAAGCGCTATCAGATGAATTTTTGCTCGTTGCTCTAAGTCTTTTAGTTTCCGAGAAAAACGCAAAAAAAGGTTTCCATTTTCGCTTTTTTTCAATTTTCAACCGCCAATCACGGCCAAACGATTAGAGTTATCGAAAAACGGAAAAATCAAGGAAAACCGGAATAAAAACTCTACAAATGGCATAAGACTC…	28084183	28085281	1099	85.75	forward
ChLG3	TCsat15	ChLG3-25	AGGCAAAAAAAATTAAAAATTTTTAATTCTTGTGAAAAATTAGTATAATATGTAAAATGAGCCGTAGAATTCAATGGAACAAACCGCATTGCTCTACGACTTTTAGTTTTTTTTAATGAATTTTTTTAGTGAAAAAGTTTGATCGCTTCTGTAGCCGGAATCGTTGCCCGGAGCGGCTCCGGGTTTAGTCGAAAAAATAGATAAAATTAAGCGCTATCAGATGAATTTTGCTCGTTGCTCTAACTTTTTTAGTTTCCGAGAAAAACGCAAAAAAAGGTTTCCATTTTCGCTTTTTTTCAATTTTCAACCGGCAATCACGGCCAAACGATTATAGTTATCGAAAAACGGAAAAATCGAGGAAAACCGGAATAAAAAACTCTACAAAATGGCATAAGACTC…	28085431	28086529	1099	86.39	forward
ChLG3	TCsat15	ChLG3-26	AGGCAAAAAAAATTAAAAATTTTTAATTCTTGTGAAAAATTAGTATAATATGTAAAATGAGCCGTAGAATTCAATGGAACAAACCGCATTGCTCTACGACTTTTAGTTTTTTTTAATGAATTTTTTTAGTGAAAAAGTTTGATCGCTTCTGTAGCCGGAATCGTTGCCCGGAGCGGCTCCGGGTTTAGTCGAGAAAATAGATAAAATTAAGCGCTATCAGATGAATTTTTGCTCGTTGCTCTAAGTCTTTTAGTTTCCGAGAAAAACGCAAAAAAAGGTTTCCATTTTCGCTTTTTTTCAATTTTCAACCGCCAATCACGGCCAAACGATTAGAGTTATCGAAAAACGGAAAAATCAAGGAAAACCGGAATAAAAAACTCTACAAAATGGCATAAGACT…	28086679	28087774	1096	86.51	forward
ChLG3	TCsat15	ChLG3-27	AAACTTATTAGGCAAAAAAATTAAAAATTTTTAATTCTTGTGAACAATTAGTATAATATGTAAAATGAGCCGTAGAATTCAACGGAACAAACCGCATTGCTCTACGACTTTTAGTTTTTTTTTAATGAATTTTTTTAGTGAAAAATTTTGATCGCTTCTGTAGCCGGAATCGTTGCCCGGAGCGGCTCCGGGTTTAGTCGAAAAAATAGATAAAATTAAGCGCTATTAGATGAATTTTTGCTCGTTGCTCTAAGTCTTTTAGTTTCCGAGAAAAACGCAAAAAAAGGTTTCTATTTTCGCTTTTTTTCAATTTTCAACCGCCAATCACGGCCAAACGATTAGAGTTATCAAAAAACGGAAAAATCAAGGAACACCGGAATAAAAAACTCTACAAAATGG…	28087915	28089018	1104	86.34	forward
ChLG3	TCsat15	ChLG3-28	AGGCAAAAAAAATTAAAAATTTTTAATTCTTGTGAAAAATTAGTATAATATGTAAAATGAGCCGTAGAATTCAATGGAACAAACCGCATTGCTCTACGACTTTTAGTTTTTTTTAATGAATTTTTTTAGTGAAAAAGTTTGATCGCTTCTGTAGCCGGAATCGTTGCCCGGAGCGGCTCCGGGTTTAGTCGAAAAAATAGATAAAATTAAGCGCTATCAGATGAATTTTGCTCGTTGCTCTAACTTTTTTAGTTTCCGAGAAAAACGCAAAAAAAGGTTTCCATTTTCGCTTTTTTTCAATTTTCAACCGGCAATCACGGCCAAACGATTATAGTTATCGAAAAACGGAAAAATCGAGGAAAACCGGAATAAAAAACTCTACAAAATGGCATAAGACTC…	28089168	28090266	1099	85.83	forward
ChLG3	TCsat15	ChLG3-29	AAAAATTATTACGCAAAAAATTTAAAAATTTTGAATTTTTGTAAAAAATTGATATAATATGTAGAATGAGCCGTAAAATTAAATGGAACAAACCGCATTGCTTTACGACTTTTAGTTTTTTTTTATCAATTTTTTTTGTGTAAAACTTTCAGCTGTGTAGCTTCTGTAGCTGGAACCGTTGCCCGGAGTGGCACCGGATTTAATCGAAAAAATAGACAAAATTAAGCGCTATCAGATGATTTTTTTTCGTCGATCTGAGTCTTTTAGTTTCTGAGATAAACGCAAAAAAAGGTCTCCATTTTCGCTTTTTTTCAATTTTCAACCGCCAATTACGGCCAAACGATTAGAGTTATCGAAAAACGGAAAAATGGAGGACAACCGGAATAAAAAAACTCTACA…	28365518	28366627	1110	85.78	forward
ChLG3	TCsat15	ChLG3-30	AGGAAAATTATTAGGCAAAGAAATTTAAAAATTTTTAATTCTTCTGAAAAATTAATATAACATGTAAAATAAGCCGTAGAATTCAATGGAACAAACCGCATTGCTCTACGACTTTTAGTTTTTGTTATGATTTTTTTTTGTGGAAAATTTTCATCGCATCTGTAGCCGGAACCGTTGCTCGGAGCGGCTCCGGATTTGGTCGAAAAAATAGATAAAATTAAGCGCTATCAGATGAATTTTTGCTCGTTGCTCTAAGTCTTTTAGTTTCCGAAAAAAACGCAAAAAAAGGTTTTCATTTTCGCTTTTTTTTAATTTTCATCCGCCAATTACGGCCAAACTATTAGAGTTATCGAAAAATGTAAAAATCGAGAAAAACCAGAATAAAAAACTCTACAAAAT…	28508263	28509406	1144	73.79	forward
ChLG3	TCsat15	ChLG3-31	AAAATTATTACGCAAAAAATTAAAAAAAAATTATTCTTGTGAAAATTTGATATAATATGTAAAATGAGCCGTAAAATTCAAGGAAACAAACCGCATTGCTCTAGTTTTTTTTTATGAATTTTTTTAATGAAAAACTTTGATCGCCTCTGTAGCCGGAACCGTTGCCCGGAGCGGCTTCGGCTTTAAACGAAAAAATAGACAAAAATAAGCGCTATCAGATGGATTTTTGTTCGTTGCTCTAAGTCTTACAGTTTCCGAGAAAAATGCAAAAAAAGGTTTCCATTTTCACTTTTTTTCAATTTTCAACCGCCAATTACGGCGAAACTATTAGAGTTATCGAGAAACGGAAAGATGGAGGACAACTGGAATAAAAAACTCTACAAAATGGCATAGGACTCA…	28511174	28512270	1097	86.87	forward
ChLG3	TCsat15	ChLG3-32	ATTCAAAATCTTTACAAAGAAAATGTAAAAACGAAAAAATTTTTATTTATGAGTCTATTTAAAATGAGCTGAAAAATTCAATGAAACAAACCGCATTGGTCAACGACTTTTAGTTTTTTTTTTATAAATTTTTTTAGTGAAAAACTTTGATCGCCTCTCCAGCCGGAACGGCTACCCGGAGCGGCTCCGAGTTTAGACGAAAAAATCGATAAAATTAAGCGCTATCAAATAGATTTTTGCTCGTTGCTTTAGGTCTTACAGTTTCCGAAAAAAACGCAAAAAAAGTTTCCATTTTCACTTTTTTTCAGTTTTTAATGGCCGATTACGACAAAACTATTAGAGCTAGCAAAAATCGCAAAAATCGAAGAAAACCGAAATAAAAATCTCTACGAAATGGAA…	28526392	28527494	1103	75.09	forward
ChLG3	TCsat15	ChLG3-33	CCTAATTTTAAACAAAATATATTAAACTTTTTATTCTTGTGAAAAATTGATATAATATGTAAAATGAGACGTAGAATCCAATGGAACAAACCGCATTGCTCTACGACTTTTAGTTTTTTTTTATGATTTTTTTTAGTGAAAAACTTTGATCGCCTCTGTAGCCGGAACCGTTGCCCGGAGCGGCTCCAGGTTTGGACGAAAAAATACATAAAATTAAGCGCTATCAGATGGATTTCTGCCCGTTGCTCTAAGTCTTACAGTTTCCGAGTAAAACGCAAAAAAAGGTTTCCATTTTCGCTTTTTTTCAATTTTCAACCGCCAATTACGGCCAAACGATTAGAGTTATCGAAAAACGGAAAAATGGAAGACAACCGGAATAAAAAACTCAACAAAATGGCA…	29441064	29442169	1106	88.36	forward
ChLG3	TCsat15	ChLG3-34	AGGAAGTTTTAGCAAAAAAATTCAAAATTTTAAATCTCGTGAAAAGTTGGTATAATACAGAAAATGAGCCGCTGAATTCACTGGAACAAACCGCATTGCTCTACGACTTTTAGTTTTTGAGTTATGAATTTTTTTGTTGAAAAATTATTACGCAAAAAATTAAAAAAAAATTATTCTTGTGAAATATTGACGTAATATGTAAAATGAGCCGCAAAATTCAATGGAACAAATCCCATTGCTCTACGACTTTTATTTTTTTTTTATTTTTTTTAGTGAAAAACTTTGATCGCCTCTGTAGCCGGAACCGTTGCCCGGAGCGACTCCGGGTTTGGGCGAAAAAAGGTTTCCATTTTGACTTTTTTTCAATTTTCAACCGCCAATTACGGCGAAACTATTAGA…	29775696	29776858	1163	78.15	forward
ChLG3	TCsat15	ChLG3-35	AAAATTATTACGCAAAAATTAAAAAAACTTTTATTCTTGTGAAAAATTGATATAATATGTAAAATGAGCCGCAAAATTTAATAGAACATACCGCATTGCTCTACCACTTTTAGTTTTTTTTTATGAATTTTTTTAGTGAAAAACTTTGGTCGCCTCTGTAGCCGGAACCGTTGCCCGGAGCGACTTCGGGTTTAGACGAAAAAATAGACAAAAATAAGCGCTATCAGATGGTTTTTTGTTCGTTGCTCTAGGTCTTACAGTTTCCGAGAAAAATGCAAAAAAAGATTTCCATTTTAACTTTTTTTTAATTTTCAACCGCCAATTACGGCGAAACTATTAGAGTTATCGAGAAACGGAAAAATGGAGGACAATCGGAATAAAAAACTCTACAAAATTGCA…	29776998	29778083	1086	83.39	forward
ChLG3	TCsat15	ChLG3-36	AAAATTATTACGCAAAAAATTTTATTATTGTGAAAGATTGATATAATATGTAAAATGAGCCGTAAAATTCAATGAAACAAACCGCATTGCTCTACAACTTTTAGTTTTTTTTTTATGAATTTTTTTAGTGAAAAACTTTGATCGCCTCTGTAGCCGGAACCGTTGTCCGGAGCGGCTTCGGGTTTGCACGAAAAAATAGACAAAAATAAGCGCTATCAGATGGATTTTTGCTCGTTGCTCTAAGTCTTACAGTTTCTAAGAAAAATGCAAAAAAAGGTTTCCATTTTCCCTTTTTTTCAATTTTCTACCGCCAATTACGGCCAAACTATTAGAGTTATCGAAAAACGGAAAAATGGAGGACAACCGGAATAAAAAACTCTACAAAATGGCATAGGACTC…	29884206	29885289	1084	84.04	forward
ChLG3	TCsat15	ChLG3-37	AAAATTATTAGGCAAAAAAATTTAAATATTCTTAATTCTTGTGAAAAATTGTTATAATATGTAAAATGAGCCGTAGAATTCAATGGAACAAACCGCATTGCTCTGCGACTTTTAGTTTTTATTTTATGAATTTTTTTAGTGAAAAACTTTGATCGCTCCTGTAGCCGGAACCGTTACCCGGAGCGGCACCGAGTTTGGTCGAAAAAATAGATAAAATTAAGCGCTATCAGATGGATTTTTGCCCGTTGCTCTAAGTATTACAGTTTTCGAGAAAAACACAAAAAAATGTTTCCATTTTCGCTTTTTTTCGATTTTCAACCGCCAATTACGGCCAAACTATTAGAGTTATCGAAAAACGGAAAAATCGAGGATAACCGGAATAAAAAACTTTAGAAAATG…	29991268	29992319	1052	84.37	forward
ChLG3	TCsat15	ChLG3-38	AAAAATTATTACGCAAAAAATTAAAAAAAATTTTATTTTTGTGAAAAATTGGTATAATATGTAAAATGAGCCGCAAAATTCAATGGAACAAACCGCATTGCTCTACGACTTTTAGTTTTTTTTTATGAATTTTTTTATTGAAAAACTTTGATCGCCTCTGTAGCCGGAACCGTTGCCCGGAGCGACTTCGGGTTTAGACTAAAAAATAGACAAAAATAAGCGCTATCAGATGGATTTTTGCTCGTTGCTCTAAGTCTTACAGTTTCCGAGAAAAATGCAAAAAAATGTTTCCATTTTCCCTTTTTTTTAATTTTCAACCGCAAATTACGGCGAAACTATTAGAGTTATCGAGAAACGAAAAAATGGAGGACAACCGGAATAAAAAACTCTACAAAATGG…	30069213	30070320	1108	87.49	forward
ChLG3	TCsat15	ChLG3-39	AACAATTATTACGCAAAAAATTTAAAATTTTTTAATTCGTGTGAAAAATTGATATATTATGTAAAATGAGCCGTAGAATTGAACGGAATAAACCGCATTGCTCTGCGACTTTTAGTTTTTTTTTATAATTTTTTTTTGTTTAAAATTTTGATCGCCTCTGTAGCCGGAACCGTTGCCCGGAGCGGCTTCAGGTTTAGACGAAAAAATAGACAAAAATAAGCGCTATCAGATGGATTGTTGTTCGTTGCTCTAAGTCTTACAGTTTCCGAGAAAAACGCAAAAAATATTTCCATTTTCTCTTTTTTCCAAACTTTTGACTGCCGATTACGGCGAAATTATTTGAGTTAGCGAGAAACAGAAAAATGGAGGACAACCGGAATAAAAAACTCTACAAAATGG…	30083497	30084603	1107	85.48	forward
ChLG3	TCsat15	ChLG3-40	AGGAAGTTTTAGCAAAAAAATTCAAAATTTTAAATCTTGTGAAAAGTTGGTATAATACAGAAAATGAGCCGCTGAATTCAATGGAACAAACCGCATTGCTCTACGACTTTTAGTTTTTTTTATGAATTTTTTTTAGTGAAAAAGTTTGATCGCCTCTGTAGCGGGAACTGTTGCCCGGAGAGACTTCGGGTTTAGACGAAAAAATAGACAAAAATAAGCGCTATCAGATAGATTTTTGTTCGTTGCTCTAAGTCTTACAGTTTCTGAGAAAAATGCAAAAAAACGTTTCCATTTTCCATTTTTTTCAATTTTCAACCGCCAATTACGGCGAAACTATTAGAGTTATCGAGAAACGGCAAAATGGAGAACAACCGGAATAAAAAACTCTACAAATTGGCA…	30161186	30162288	1103	88.48	forward
ChLG3	TCsat15	ChLG3-41	AAAAATTATTACGCAAAAAATTAAAAAAAATTTTATTCTTGTGAAAAATTGATATAATATGTAAAATGAGCCGCAAAGTTTAATGGAACAAACCGCATTGCTCCATAACTTTTAGTTTTTTTTTATGATTTTTTTTAGTGAAAAACTTTGATCGCCTCTGTAGCCGAAACCGTTGCCCGGTGCGGCTCCGGGTTTAGAGGAAAAAATAGATAAAAATAAGCGCTAGCAGATGGATTTTTGTTCGTTGCTCTAAGTCTTACAGTTTCCGAGAAAAATGCAAAAAAACGTTTCCATTTTCAATTTTTTTCAATTTTCAACCGCCAATTACGGCGAAACTATTAGAGTTATCGAGAAACGGAAAAATGGAGGACAACCGGAATAAAAAACTCTACAAAATGG…	30162428	30163539	1112	86.27	forward
ChLG3	TCsat15	ChLG3-42	TAAGTATAAGCATGTTCCACTTTTTATGAATATCACCTATTGTCTTTGTTTCAAATGTGTATCTTTTATAATAATAAGGAAGATATGATTTTTTTTAAAATTTAGTAAATTTTAAGATTTTTAATAAATTTTTTTAGTTAAAAACTTTGATCGCCTCTGTAGCCGGAACCGTTGCCCGGAGCGGCTCCGGGTTTAGACGAAAAAATAGATAAAATTAAGCGCTATCAGATGGTTTTTTGTTCGTTGCTCTAAGTCTTACAGTTTCCGAGAAAAACGCGAAAAAAGGTTTCCATTTTCACTTTTTTTCAATTTTCAACCGCCAATTACGGCGAAACTATTAGAGTTATCGAGAAACGGAAAAATGGAGGACAACCGGAATAAAAAACTCTACAAAATGGC…	30344130	30345232	1103	74.3	reverse
ChLG3	TCsat15	ChLG3-43	CAAATATGCAAATATAAAAATTCAAAATTTTTTAATTCTTGTGAAAAATTGACATAACATGTAAAATGAACCGTAGAAATCAATGGAACAAACCGCATTGCTCTACGACTTTTAGTTTTTTTTATGAATTTTTTTTGTGTAAAACTTTCATCGCGTCTGTAGCCGGAACCGTTGAGCGGAGCGGCACCGGATTTAATCAAAAAAATAGACAAAATTAAACATTATTAGATGATTTTTTGTTTGTTGCTCTTTTAGTTTCCGAGAAAAAAAGGTTTCAATTTTTACATTTTTCAATATTTAATCGACGATTACGACAAAACTATTAGTTCTCGAGAAACGGAAAAATCGAGGATAACCGGAATAAAAAACTCTAGAAAATAGCATAAGACTCAAGGCAAT…	30347781	30348873	1093	89.04	forward
ChLG3	TCsat15	ChLG3-44	AACGTAGAAACAGAGACAAAACGCACTTACTAAGGCTTTTCAATGCTAGGCATTTTATGTAAATAATGCGGTATATGTCGAATTTCGATAGTTGCGCCCTCTCTAGAGTGTATAATCGTTATTGTTGCCCTGTCAAGGTCCGTGTCGCTACTTTAGTATATCTACTGGCTTTGGCCCGGAGTAGCTACGGGTTTAATCGAAAAAATAGACAAAATAAAGCACTGTTAGATGATTTTTTGTTTGTTGCTCTAAGTCTTTTAGTTTACGAAAAAAACGCAAAAAAAGTTTCAATTTTTATTTTTTTTTTAATTTTTAATCGCCGATTACGACAAAACTATTAGAGTTATCAAGAAACGGAAAAATCAAGGGCAATTGGAATAAAAAACTCTGTACAATGAT…	30369051	30370154	1104	70.12	forward
ChLG3	TCsat15	ChLG3-45	CTGGACTAATGAGGCTTTAACAAGCAAGGAGTTTCCCGCATGTGGTATTTTTTATACAGGTTGTTCCGTCTAAACTCCACATTAGAAGCATTGAAAGTTCTAATCTGTTAAATTCTGCTCAATGAAAATGTTTTTAACATGGCGGCACTTCCGGTTAATCGGGAAGTCGCTAAGTTAGACTTAGACTAGTTAAGTTATTTTAAGCAAAAAAAAAAGTGGGAAAAGTTGGTATAATACAGAAAATGAGCCGCTAAATTCACTGGTGTGTTAATTTTTTTTTTTATTCTTTCCATTTTCGCTTTTTTTCAATTTTCAACCGCCAATTACGGCCAAACTATTAGCGTTATCGAAAAACGGAAAAATCGAGGAGAACCGGAATAAAAAGCTCTACAAAATAGC…	30377720	30378823	1104	75.23	forward
ChLG3	TCsat15	ChLG3-46	CGGAAGTTTTAGCAAAAAAATTTAAAATTTTTTAATTCTTGTGAAAAATTAATATAACATGTAAAATGAGCCGTAGAATTCAATGGAACAAACCGCATTGCTCTACGACTTTTAGTTTTTTTTTATGAATTTTTTTTAGTGAAAAACTTTCATCGCCTCTGTATACGGCACCGTTGCCCGGAGCGGCTCCGGGTTTGAACGAAAAAATAGATAAAAATAAGCGCTATCAGATGGATTTTTGTTCGTTGCTCTAGGTCTTACGGTTTTCGAGAAAAACGCAAAAAAAGGTTTCCATTTTCACTTTTTTTCAACTTTTGCCTGCCGATTACGGCGAAACTGTTAGAGTTATCGAGAAACGGAAAAATCGAAAACAACCGGAATAAAAAACTCTACAAAATG…	30494344	30495452	1109	86.33	forward
ChLG3	TCsat15	ChLG3-47	AAAATTATTAGACAAAAAAATTTAAAAAATTTGAATTCTTGTGAAAAATTGATATAATATGTAAAATGAGCCGTAGAATTCAATGAAACAAACCGCATTCCTCTACGACTTTTAGTTTTTTTTATGAATTTTTTTTGTGTAAAACTTTGATCGCCTCTGTAGCCGGCACCGTTGCCCGGAGCGGCTTCGGGTTTGAACGAAAAAATAGATAAAAATAAGCGCTATCAGATAGATTTTTGTTCGTTGCTCTAAGTCTTACAGTTTCCGATAAAAACGCAAAAAAAGGTTTCCATTTCCACTTTTTTTCAATTTTTGACTGCCGATTACGGCGAAACTATTAGAGTTATCAAGAAACGGAAAAATGGAGGACATCCGGAATAAAAAACTCTACAAAATGGC…	30513965	30515072	1108	85.19	forward
ChLG3	TCsat15	ChLG3-48	GCTAAATTTAGGCAAAAAATTTTAAATTTTTTATTCTTGTGAAAAATTGATATATTATGTAAAATGAGTCGTAGAATTCAATGGGACAAACCGCATTGCTCTACGACTTTTAGTTTTTTTTTTATAAATTTTTTTAGTGAAAAACTTTGATCGCCTCTGTAGCCGGAACCGTTGCCCGGAGCGGCACCGGGTTTGGACGAAAAAATAGAGAAAAATAAGCGCTATCAGATGGATTTTTGTTCGTTGCTCTAAGTCTTACAGTTTCCGAGAAAAACGCGAAAAAAGGTTTCCATTTTCCATTTTTTTCAATTTTCAACCGCCAATTACGGCGAAACTATTAGAGTTATCGAGAAACAAAAAAATGGAGGACACCCGGAATAAAAAACTCTACAAAATGGC…	30571301	30572407	1107	90.22	forward
ChLG3	TCsat15	ChLG3-49	AAAATTATTACGCAAAAAATAAAAAAAAAATTATTCTTGTGAAAAATTGATATAATATGTAAAATGAGCCGTAAAATTCAATGGAACAAACCGCATTGCTCTACGACTTTTAGTTTTTTTTTTATGAATTTTTTTAGTGAAAAACTTTGATCGCCTCTGTAGCCGGAACCATTGCCCGGAGCGGCTTCAGGTTTAGACGAAAAAATAGACAAAAATAAGCGCTATCAGATGGATTTTTGTTCGTTGCTCTAAGTTTTACAGTTTCCGAGAAAAATGCAAAAAAAGATTTCCATTTTCCCTTTTTTTCAATTTTCAACCGCCAATTACGGCGAAACTATTAGAGTTATCGAGAAACGGAAAAATGGAGGACAACCGAAATAAAAAACTCTACAAAATGGC…	30579803	30580888	1086	85.44	forward
ChLG3	TCsat15	ChLG3-50	AAAAATTATTACGCAAAAAATTAAATTTTTTTTTATTCTTGTGAAAAATTGACATAATATGTAAAATGAGCCGTAGAATTCAATGGAACAAACCGCAGTGCTCTACGACTTTTAGTTTTTTTTTATGAATTTTTTTAGTGAAAAACTTTGATCGCCTCTGTAGCCGGAACCGTTGCCCGGAGCGGCTTCGGGTTTGGACGAAAAAATAGACAAAAATAAGCGCTATCAGATGGATTTTTGTTCGTTGCTCTAAGTCTTACAGTTTCCGAGAAAAATGCAAAAAAAGGTTTCCATTTTCCATTTTTTTCAATTTTCAACCGCCAATTACGGCGAAACTATTAGAGTTATCGAGAAACGGAAAAATGGGGGACAACCGGAATAAAAAACTCTACAAAATGG…	30655912	30657023	1112	84.41	forward
ChLG3	TCsat15	ChLG3-51	CCTAAATTTAGGCAAAAAATTTTAATTTTTTAATTCTTGTGAAAAATTGATATAATATGTAAAATGAGCCGTAGAATTCAATGGAACAAACCGCATTGCTCTGCCAGTTTTAATTTTTTTTTAATGAATTTTTTTAGTGAAAAACTTTGATCGCCTCTGTAGCCGTAACCGTTGCCCGGAGCGGCTCCGGGTTTAGACGAAAAAATAGATAAAATTAAGCGCTATCAGACGGATTTTTGTTCGTTGCTCTAGGTCTTACAGTTTCCGAGAAAAGCGCAAAAAAAGGTTTAGATTTTCACTTTTTTTCAACATTTGACTGCCGATTACGGCGAAACTATTAAAGTTATCGAGAAACGGAAAAATGGAGGACAACCGGAATAAAAAACTCTACAAAATGGC…	30870376	30871479	1104	87.04	forward
ChLG3	TCsat15	ChLG3-52	CCTAATTTTAAGCAAAAATTTTCAAAATTTTACATCTTGTAAAAATTGATATAATATGTAATATGAGCCGTGGAATTGAATGGAACAAACTGGATTGCTCTAGGACTTTTAGTATTTTTTTTCAATTTTTTTATTGAAAAAGATTGATTGCCTCTGTAGCCGGAACCGTTACCCGGAGCGGCTCCGGGTTTAAACGAAAAAATAGATAAAAATAAGCGCTATCAGATGGATTTTGTTCGTTGCTCTAAGTCATACAGTTTCCGAGAAAAACGCAAAAAAAGGTTTCCATTTTCGCTTTTTTTCAATTTTCAACCGCCAATTACGGCCAAACTATTAGAGTTATCGAAAAACGGAAAAATCGAGGACAACCGGAATAAAAAACTACAAAATGGCATAGGA…	31060185	31061274	1090	86.65	forward
ChLG3	TCsat15	ChLG3-53	CTTTCCAAAGATAGTACACATCATAGGGTTATCTCTAATAGTTCCGGAGTTATTGCGTGATAAATGATCCGGGTACCGGAAATCGACAAAATTCGCGACAAAAATTGAAAAAATCAAACATCAAAAATTCGAACATATAAACTTTTTTGACTTTTAACAACTGTAGAGGAATGTAAGGGCATATACAAGTCCAAAAACCTACGATAGAACGAGTTTTAAAAAAAAATAATTTTTTTACCTTTTTAATCAGATGAATTTTTGCTCGTTGCTCTAACTCTTACAGTTTCCGAGAAAAACGCAAAAAAAGGTTTCCATTTTCACTTTTTTTCAATTTTCAACCGCCAATTACGGCCAAACTATTAGAGTTATCGAGAAACGGAAATATCGAAGACAACCGGA…	31065400	31066525	1126	74.71	forward
ChLG3	TCsat15	ChLG3-54	TAAAACTTTTCACAAAAAATTTTAAATTTTTAATTGTTGTGAAAAATTGATATAATATGTAAAATGAGCTGTAGAATTCAATGGAATAAACTGCATTGCTCTACGACTTTTAGTTTTTTTTATGATTTTTTTTGTGAAAAACTTTGATCGCCTCTGTAGCGGGAACCGTTGCCCATAGCGGCTCCGGGTTTAGACGAGAAAATAGCTAAAATTAAGCGCTATCAGATAGTTTTTTGTTCGTTGCTCTAAGTCTTACAGTTTCCGAGAAAAACGCAAAAAAGGTTTCCATTTTTCCTTTTATTCAATTTTTAACCGCCAATTACGGCGAAACTATTAGAGTTATCGAGAAACGGAAAAATGGAGCATAACCGGAATAAAAAACTCTACGAAATGGCATAG…	31066663	31067762	1100	87.48	forward
ChLG3	TCsat15	ChLG3-55	ATAATTATTAGGCAAAAAAATAAAAAAAATTTAATTCTTGTGAAAAATTGATATAATATGTAAAATGAGCCGTAGAATTCAATGGAACAAACCGCATTGCTCTACGACTTTTAGTTTTTTTATATGAATTTTTTTTGTGAAAAACTTTGATCGCCTCTGTAGCGGGAACCGTTGCCCGTAGCGGCTCCGGGTTTAAACAAGAAAATAGCTAAAATTAAGCGCTATCAGATAGATTTTTGTTCGTTGCCCTAAGTCTTACAGTTTCCGAGAAAAACGCAAAAAAAGGTTTCCATTTTTTCTTTTTTTCAATTTTTAACCGCGAATTACGGCGAAACTATTAGAGTTATCGAGAAACGGAAAAATGGAGAACAACCGGAATAAAAAACTCTACAAAATGGC…	31122645	31123751	1107	87.07	reverse
ChLG3	TCsat15	ChLG3-56	AAAATTATTAAGCAAAAAAATTTAAAAATTTTTAATTTTTGTAAAAAATTGATATAATATGTAAAATGAGCCGAAGAGTTTAATGGAACAAACCGCATTCCTCTATGACTTTTATTATTTTTTTTTAATGAATTTTTTTATTGAAAAAATTTGATCGCCTCTGTAGCCGGAACCGTTGCCCGTAGCGGCTTCGGGTTTGGAGGAAAAAAATAGAGAAAATTAAGCTCTATCAGATGATTTTTTGTTCGTTGCTCTAAGTCTTACAGTTTCCGAGAAAAATGCAAAAAAATGTTTCCATTTTCCATTTTTTTCAATTTTCAACCGCCAATTACGGCGAAACTATTAGAGTTATCGAGAAACGGAAAAATGGAGGACAACCGGAATAAAAAACTCTACCAA…	31126366	31127478	1113	87.98	forward
ChLG3	TCsat15	ChLG3-57	AAAATTATTAAGCAAAAAAATTTAAAAAATTTTAATTCTAGTGAAAAATTGATATAATATGTAAAATGAGCCGTACAATTTAATGGAACGAACCACATTGCTCTACGACTTTAAGTTTTTTTTATAAATTTTTTTAGTGAAAAACTTTGATCGTCTCTGTAGCCGGAACCGTTGCCCGGAGCGGCTCCGGGTTTAGACGAAAAAATAGATAAAAATAAGCGTTATCAGATGGATTTTTGTTCGTTGCTCTAAGTCTTACAGTTTCCGAGAAAAATGCAAAAAAAGTTTCCATTTTCCATTTTTTTCAATTTTCAGCCGCCAATTACGGCGAAACTATTAGAGTTATCGAGAAACAAAAAAATGGAGGACAACCGAAATAAAAAACTCTACAAAATGGCA…	31176070	31177139	1070	84.4	forward
ChLG3	TCsat15	ChLG3-58	CGCAAAATTTAGGAAAAAAAATTTTAAATTTTTTATTTTTTTGAAAAATTGAAATAATATGTAAATTGAGCCGCTGAATTCAATGGAACAAACCGCAGTGCTCTACGACTTTTAGTTTTTTTTTTATGATTTTTTTAGGGAAAAATTTTGATCGCCTCTGTAGCCGGAACCGTTGCCCGGAGCGGCTCCGGGTTTAATCGAAAAAATAGAGAAGCTTAAGCGCTATCAGATGGTTTTTTGTTCGTTGCTCTAAGTCTTACAGTTTCCGAGAAAAACGCAAAAAAAGTTTCCATTTTCACTTTTTTTCAATTTTCAGTCGCTAATTACGGCGAAACTATTAGAGTTGTCGAGAAACGGAAAAATGGAGGACAACCGGAATAAAAAACTCTACAAAATGGC…	31192690	31193790	1101	88.48	forward
ChLG4	TCsat15	ChLG4-1	GCAAAATGAGAGATTGTACAAGAACAAGTTTAAACCGAGGAGCCGTTTTCAAGTGCATAAAACTTTGCTTTAGTGATTTAAAAAAACTGCAACCGCAATGCTCTACGACTTTTAGTTTTTTTTTTATGAATTTTTTTAGTGAAAAACTTTGATCGCTTCTGTAGCCAGAACCGTTGCCCGGAGGGGCTCCGGGTTTGGTCGAAAAAATAAATAAAATTAAGCGCTATCAGATGGTTTTTTGCTCGTTGCTCTAAGTCTTACAGTTTCCGAGAAAAACGCAAAAAATGTTTCTATTTTCACTTTTTTTCAATTTTCAACCGCCAATTACGGCCAAACTATTAGAGTTATCGAAAAACGGAAAAATCGTGGACAACCGGAATAAAAAACTCTACAAAATGG…	480820	481927	1108	87.51	reverse
ChLG4	TCsat15	ChLG4-2	AGGAAATTTTAAGCAAAAAATTTTAAATTTTTAATTCTTGTGAAAAATTGATATAATATGTAAAATGAGCCGTAGAATTCAATAGAACAAACCGCAGTGCTTTACGACTTTTAGTTTTTTTTTTATGAATTTTTTTAGTGAAAAACTTTGATCGCCTCTGTAGCCGGAACCGTTGCCCGGAGCGGCTCCGGGTTTAATCGAAAAAATAGAGAAAATTAAGCGCTATCAGATGGTTTTTTGTTCGTTGCTCTAAGTCTTACAGTTTCCGAGAAAAACGCAATAAAAGGTTTCCATTTTCACTTTTTTCAATTTTCAACCGCCAATTACGACCAAACTATTAGAGTTATCGAAAAACGAAAAAATCGAGGACAACTGGAATAAAAAGCTCTACAAAATGGC…	499311	500425	1115	91.69	reverse
ChLG4	TCsat15	ChLG4-3	AGGAAATTTTAAGCAAAAAATTTAAAATTTTTAATTCTTGTGAAAAATTGATATAATATGTAAAATGAGCCGTAGAATTCAATGGAACAAACCGCAGTGCTCTACGACTTTTAGTTTTTTTTTTATGAATTTTTTTAGTGAAAAACTTTGATCGCCTCTGTAGCCGGAACCGTTGCCCGGAGCGGCTCCGGGTTTAATCGAAAAAATAGAGAAAATTAAGCGCTATCAAATGATTTTTTGTTCGTTGCTCTAAGTCTTACAGTTTCCGAGAAAAACGCAAAAAAAGGTTTCCATTTTCGCTTTTTTTCAATTTTTAACCGCCAATTACGGCCAAACTATTAGAGTTATCGAAAAACGGAAAAATCGAGGACAACCGGAATAAAAAGCTCTACAAAATAG…	734937	736035	1099	93.59	reverse
ChLG4	TCsat15	ChLG4-4	AATTGCATTTTAATCTGTTTTTGTGCAAGTACAATGTGTTGACAGAATGTGTCGATGATTGATGTCGCGTGCTACTGGCAGCAAACTTTCAAAGTGAGGTTGTTAAAATTATAAAAGCGTTGGATAAAACATCGATCGTGGCTTTGGCTGACATTAGAAGATGAGGCATCGAATAGTAAGTGCTCTTGTCTCTTCAGAAGGAAAATAGAAAAGTTACGAGTTGATTACAACATTTTTCCTTGACCTGTGTGTGAAATATCAGTCATTTCATTTTTACGGACGGGACATTTTTTTAGTTTATTTTCACTTTCTAGGAACAATTTCAGTAAAAGTCAATTTTTCTTTATAGAAACTTAATAAGAAATATAAATTGATGACGGACGGGACAAAAATCATGTG…	748560	749674	1115	70.14	forward
ChLG4	TCsat15	ChLG4-5	AGGAAATTTTAAGCAAAAAATTTTAAATTTTTAATTCTTGTGAAAAATTGATATAATATGTAAAATGAGCCGCTGAATTCAATGGAACAAACCGCAGTTCTCTACAACTTTTAGTTTTTTTTTTATGAATTTTTTTAGTGAAAAACTTTGATCGCCTCTGTAGCCGGAACCGTTGCCCGGAGCGGCTCCGGGTTTAATCGAAAAAACAGAGAAAATTAAGCGCTATCAAATGATTTTTTGTTCGTTGCTCTAAGTCTTACAGTTTCCGAGAAAAACGCAAAAAAAGGTTTCCATTTTCGCTTTTTTTCAATTTTTAACCGCCAATTACGGCCAAACTATTAGAGTTATCGAAAAACGGAAAAATCGAAGATAACCGGAATAAAAAGCTCTACAAAATAG…	758525	759623	1099	90.24	reverse
ChLG4	TCsat15	ChLG4-6	ATTACAAGACTTTCAATATAAGACTAATTCCAAGTTTTACGAAAAATTGGGTTGAAGCTCACAAAACGGTCCAATCAAAGGCCAATAGCGTCACTTGAATGTGGAATGGCGCCGTTTTGAAATCATTTATTACGAATTTTACGTGAAATAATTATTAATTAATGCTGCGAATGTAAAATGCCATCAAAACGTGCATTGCAGCTAATGCAACTAATTTGAGAAGCGGATCAGGAAGCAAATTATGGAAAACAAAGTTTAATTTTTTCCTTTAATCGCGTTTTCAAGTCACATATTAAGAACACTTTATTTATTTTCAACTTTTTAGAGCTTCGGGAATCCAAATTTTTGTAGGAAATCGAGGAAAAGCGGAATAAACAACTCTACAAAGTGACATAGGAC…	759624	760729	1106	73.02	reverse
ChLG4	TCsat15	ChLG4-7	AGGAAATTTTAAGCAAAAAATTTTAAATTTTTTATTCTTGTGAAAAATTGATATAATATGTAAAATGAGCCGCTGAATTCAATGGAACAAACCGCAGTGCTCTACGACTTTTAGTTTTTTTTTATGAATTTTTTTAGTGAAAAACTTTGATCGCCTCTGTAGCCGGAACCGTTGCCCGGAGCGGCTCCGGGTTTAATCGAAAAAATAGAGAAAATTAAGCGCTATCAAATGATTTTTTGTTCGTTGCTCTAAGTCTTACAGTTTCCGAGAAAAACGCAAAAAAAGGTTTCCATTTTCGCTTTTTTTCAATTTTCAACCGCCAATTACGGCCAAACTATTAGAGTTATCGTGAAACGGAAAAATCGAGGACATCCGGAATAAAAAGCTCTACAAAATAGC…	796906	798011	1106	81.82	reverse
ChLG4	TCsat15	ChLG4-8	AACAGCGCCACCTATACATACGTTTGGGAACCACAAATGTCATTGATTCTATGCATTGATTGTTTAATATTTTAATATTAAAAGCTTGTCGGCCAAAAAGTTTTATACAAATCTCATGCGTTAAGTCATTTTACAGCGCTTCAACTAATAAGGCACTCGCCTTTCAGGCTCGTGCCTCAAACAAAGTTGTCGCGCTGTAAAATGTGACTTACCGCATTCGAGTGTAAATAGCTATTTTGTTCGTTGCTCTAAGTCTTACAGTTTCCGAGAAAAACGCAAAAAAAGGTTTCCATTTTCGCTTTTTTTCAATTTTCAACCGCCAATTACGGCCAAACTATTAGAGTTATCGAAAAACGGAAAAATCGAGGACAACCGGAATAAAAAACTCTACAAAATGGC…	798012	799122	1111	79.93	reverse
ChLG4	TCsat15	ChLG4-9	AGGAAATTTTAAGCAAAAAATTTTAAATTTTTTATTCTTGTGAAAAATTGATATAATATGTAAAATGAGCCGCTGAATTCAATGGAACAAACCGCAGTGCTCTACGACTTTTAGTTTTTTTTTTATGAATTTTTTTAGTAAAAAACTTTGATCGCCTCTGTAGCCGGAACCGTTGCCCGGAGCGGCTCCGGGTTTAATCGAAAAAATAGAGAAAATTAAGCGCTATCAAATGATTTTTTGTTCGTTGCTCTAAGTCTTACAGTTTCCGAGAAAAACGCAAAAAAAGGTTTCCATTTTCGCTTTTTTTCAATTTTCAACCGCCAATTACGGCCAAACTATTAGAGTTATCGAAAAACGGAAAAATCGAGGACAACCGGAATAAAAAACTCTACAAAATGG…	809439	810547	1109	93.35	reverse
ChLG4	TCsat15	ChLG4-10	AGGAAATTTTAAGCAAAAAATTTTAAATTTTTTATTCTTGTGAAAAATTGATATAATATGTAAAATGAGCCGCTGAATTCAATGGAACAAACCGCAGTGCTCTACGACTTTTAGTTTTTTTTTTATGAATTTTTTTAGTGAAAAACTTTGATCGCCTCTGTAGCCGGAACCGTTGCCCGGAGCGGCTCCGGGTTTAATCGAAAAAATAGAGAAAATTAAGCGCTATCAAATAATTTTTTGTTCGTTGCTCTAAGTCTTACAGTTTCCGAGAAAAACGCAAAAAAAGGTTTCCATTTTCGCTTTTTTTCAATTTTCAACCGCCAATTACGGCCAAACTATTAGAGTTATCGAAAAACGGAAAAATCGAGGACAACCGGAATAAAAAACTCTACAAAATGG…	810548	811659	1112	93.35	reverse
ChLG4	TCsat15	ChLG4-11	AGGAAATTTTAAGCAAAAAATTTTAAATTTTTTATTCTTGTGAAAAATTGATATAATATGTAAAATGAGCCGCTGAATTCAATGGAACAAACCGCAGTGCTCTACGACTTTTAGTTTTTTTTTTATGAATTTTTTTAGTGAAAAACTTTGATCGCCTCTGTAGCCGGAACCGTTGCCCGGAGCGGCTCCGGGTTTAATCGAAAAAATAGAGAAAATTAAGCGCTATCAAATGATTTTTTGTTCGTTGCTCTAAGTCTTACAGTTTCCGAGAAAAACGCAAAAAAAGGTTTCCATTTTCGCTTTTTTTCAATTTTCAACCGCCAATTACGGCCAAACTATTAGAGTTATCGAAAAACGGAAAAATCGAGGACAACCGGAATAAAAAACTCTACAAAATGG…	811660	812771	1112	93.26	reverse
ChLG4	TCsat15	ChLG4-12	AGGAAATTTTAAGCAAAAAATTTTAAATTTTTTATTCTTGTGAAAAATTGATATAATATGTAAAATGAGCCGCTGAATTCAATGGAACAAACCGCAGTGCTCTACGACTTTTAGTTTTTTTTTTATGAATTTTTTAGTGAAAAACTTTGATCGCCTCTGTAGCCGGAACCGTTGCCCGGAGCGGCTCCGGGTTTAATCGAAAAAATAGAGAAAATAAGCGCTATCAAATGATTTTTTGTTCGTTGCTCTAAGTCTTACAGTTTCCGAGAAAAACGCAAAAAAGGTTTCCATTTTCGCTTTTTTCAATTTTCAACCGCCAATACGGCCAAACTATTAGAGTTATCGAAAAACGGAAAAATCGAGGACAACCGGAATAAAAACTCTACAAAATGGCATAGG…	812772	813877	1106	92.9	reverse
ChLG4	TCsat15	ChLG4-13	AGGAAATTTTAAGCAAAAAATTTTAAATTTTTTATTCTTGTGAAAAATTGACATAATATGTAAAATGAGCCGCTGAATTCAATGGAACAAACCGCAGTGCTCTATGACTTTTAGTTTTTTTTTTATGAATTTTTTTAGTGAAAAACTTTGATCGCCTCTGTAGCCGGAACCGTTGCCCGGAGCGGCTCCGGGTTTAATCGAAAAAATAGAGAAAATTAAGCGCTATCAAATGATTTTTTGTTCGTTGCTCTAAGTCTTACAGTTTCCGAGAAAAACGCAAAAAAAGGTTTCCATTTTCGCTTTTTTTCAATTTTCAACCGCCAATTACGGCCAAACTATTAGAGTTATCGAAAAACGGAAAAATCGAGGACAACCGGAATAAAAAACTCTACAAAATGG…	813878	814989	1112	93.53	reverse
ChLG4	TCsat15	ChLG4-14	AGGAAATTTTAAGCAAAAAATTTTAAATTTTTTATTCTTGTGAAAAATTGATATAATATGTAAAATGAGCCGCTGAATTCAATGGAACAAACCGCAGTGCTCTACGACTTTTAGTTTTTTTTTTATGAATTTTTTTAGTGAAAAACTTTGATCGCCTCTGTAGCCGGAACCGTTGCCCGGAGCGGCTCCGGGTTTAATCGAAAAAATAGAGAAAATTAAGCGCTATCAAATGATTTTTTGTTCGTTGCTCTAAGTCTTACAGTTTCCGAGAAAAACGCAAAAAAAGGTTTCCATTTTCGCTTTTTTTCAATTTTCAACCGCCAATTACGGCCAAACTATTAGAGTTATCGAAAAACGGAAAAATCGAGGACAACCGGAATAAAAAACTCTACAAAATGG…	814990	816101	1112	93.62	reverse
ChLG4	TCsat15	ChLG4-15	GAAATGTAAAGGCATAAAAAATTTTAAATTTTTAATTCTTGTGAAAAATTGATATAATATGTAAAATGAGCCGTAGAATTTAATGGAACAAACTGCAGTGCTCTACGACTTTTAGTTTTTTTTTATGAATTTTTTTAGTGAAAAACTTTGATCGCCTCTGTAGCCGGAACCGTTGCCCGGAGCGGCTCCGGGTTTGGTCCAAAAAATAGATAAAATTAAGCGCTATCAGATGGATTTTTGTCTGTTGCTCTAAGTCTTACAGTTTCCGAGAAAAACGCAAAAAAAGATTTCCATTTTCGCTTTTTCTCAATTTTCAACCGCCAATTACGGCCAAACTATTAGAGTTATCGAAAAACGGAAAAATCGAGGACAACCGGAATAAAAAGCTCTACAAAAAAG…	986600	987703	1104	90.9	reverse
ChLG4	TCsat15	ChLG4-16	GTGGACTTTTAACAACTCTAGAGGGATGTAAAGGCATATAAAAGTCCATAAAAGTATACTAGAACGAGTTTTTAAAAAAAATTTTTTTTTCACCTTTTTGAAGGTAAGTAAGTAGTGTTTGTTACTCAGGAAATTTTAAGCAAAAAATTTTAAATTTTTAATTCTTGTGAACCGTTGCCCGGAGCGGCTCCGGGTTTAATCGAAAAAATAGAAAAAATTAAGCGCTATCAAATGATTTTTTGTTTGTTGCTCTAAGTCTTACAGGTTCCGAGAAAAACGCAAAAAAAGGTTTCCATTTTCACTTTTTTTCAATTTTCAACCGCCAATTACGGCCAAACTATTAGAGTTATCGAAAAACGGAAAAATCGAGGACAACCAGAATAAAAAACTCTACAAAAC…	1025703	1026820	1118	82.89	reverse
ChLG4	TCsat15	ChLG4-17	GATATAATATGTAAAATGAGCCGCTAAATTCAATGGAATAAACCGCAGTGCTCTACGACTTTTAGTTTTTTTTTTTATGAATTTTTTTAGTGAAAAACTTTGATCGCCTCTGTAGCCGGAACCGTTGGCCCGGAGCGGCTCCGGGTTTAATCGAAAAAATAGAGAAAATTAAGCGCTGATCAAATGATTTTTTGTTCGTTGCTCTAAGTCTTACAGTTCCGAGAAAAANNNNNNNNNNNNNNNNNNNNNNNNNNNNNNNNNNNNNNNNNNNNNNNNNNAAAAAAGGTTTCCATTTTCGCTTTTTTCAATTTCAACCGCCAATTACGGCCAAACTATTAGAGTTATCGAAAAACGAAAAAATTAAGAACCACCGGAATAAAAAGCTCTACAAAATAGCAT…	1028446	1029539	1094	75	reverse
ChLG4	TCsat15	ChLG4-18	GGGAAATTTTAAGCAAAAAATTTTAAATTTTTAATTCTTGTGAAAAATTGATATAATATGTAAAATGAGCCGCTGAATTCAATGGAACAAACCGCAGTGCTCTACGACTTTTAGTTTTTTTTTTATGAATTTTTTTAGTGAAAAAGTTTGATCGCCTCTGTAGCCGGAACAGTTGCCCGGAGCGGCTCCGGGTTTAATCAAAAAAATAGAAAAAATTAAGCGCTATCAAATGATTTTTTGTTCGTTGCTCTAAATCTTACAGTTTCCGAGAAAAACGCAAAAAGAGGTTTCCATTTTCGCTTTTTTTCAATTTTCAACCGCCAATTACGGCCAAACTATTAGAGTTATCGAGAAACGAAAAAATCAAGGACATCCGGAATAAAAAGCTCTACAAAATAG…	1148753	1149860	1108	90.63	reverse
ChLG4	TCsat15	ChLG4-19	AGGAAATTTTAAGCAAAAAAATTTAAATTTTTAATTCTTGTTAAAAATTGATATAATATGTAAAATGAGCCGCTGAATTCAATGGAACAAACTGCAGTGCTCTACGACTTTTAGTTTTTTTTTTATGAATTTTTTTAGTGAAAAACTTTGATCGCCTCTGTAGCCGGAACCGTTGCCCGCAGCGGCTCCGGGTTTATTCGAAAAAATAGAGAAAATTAAGCGCTATCAAATGATTTTTTGATCGTTGCTCTAAGTCTTACACTTTCCGAGAAAAACGCAAAAAAAGGTTTCAATTTTCGCTTTTTTTCAATTTTCAACCGCCAATTACGGCCAAACTATTAGAGTTATCGAAAAACGGAAAAATCGAGGACAACCGGAATAAAAAGCTCTACAAAATAG…	1168028	1169133	1106	86.9	reverse
ChLG4	TCsat15	ChLG4-20	ACCTAATTTTAGGCAAGAAATTTTAAATTTTTAATTTTTGTGAAAAATTGATATAATATATAAAATGAGCCGTAGAATTCAATCGAACAAACCGCAATGCTCTACGACTTTTAGTTTTTTTTTTATGAATTTTTTTAGTGAAAAGCTTTGATCGCCTCTGTAGCCGGAACGGTTGCCCGGAGCGGCTCCGGGTTTAATCAAAAAAATAGAGAAAATTAAGCGCTATCAGATGGTTTTTTGTTCGTTGCTTTAAGTCTTACAGTTTCCGAGAAAAACGCAAAAAAAGGTTTCCATTTTCGCTTTTTTTCAATTTTCAACCGCCAATTACGGCCAAACTATTAGAGTTATCGAAAAACGGAAAAATCGAAGACAACCGGAATAAAAAGCTCTACAAAACGA…	1184196	1185296	1101	90.25	reverse
ChLG4	TCsat15	ChLG4-21	ACCTAATTTTAGGCAAAAAATTTTAAATTTTTAATTCTTGTGAAAAAGTGATATAATATGAAAAATGAGCCGTAGAATTCAATGGAACAAACCGCAGTGCTCTACGACTTTTAGTTTTTTTTTATAAATTTTTTTAGTGAAGAACTTTGATCGCCTTCGTAGCCGGAACCGTTGCCCGGAGCGGCTCCGGGTTTAGTCGAAAAAATAGAAAAAATTAAGCGCTATCAGATAGTTTTTTGTTCGTTGCTCTAAGTCTTACAGTTTCCGAGAAAAACGCAAAAAAAGGTTTCCATTTTCACTTTTTTTCAATTTTCAACCGCCGATTACGGCCAAACTATTAGAGTTATCGAAAAACGGAAAAATGGAGGACAACCGGAATAAAAAACTCTACAAAATGGC…	1285735	1286840	1106	92.24	reverse
ChLG4	TCsat15	ChLG4-22	CCTAAATTTACCCAAAAATTTTTAAATTTTTAATTGTTGTGAAAAATTGATATATTATGTAAAATGAGCCGTAGAATTCAACCGAACAAACCGCATTGCTCTACGACTTTTAGTTATTTTTTTATGAATTTTTTTAGTGAAAAACTTTGATCGCCTCTGTAGCCGGAACCGTTGCCCGGAGCGGCTCCGGGTTTGGTCGAAAAAATAGATAAAATTAAGCGCTATCAGATGTTTTTTTGTTCGTTGCTCTAAGTCTTACAGTTTCCGAGAAAAACGCAAAAAAAGGTGTCCATTTTCACTTTTTTTCAATTTTCAACCGCCAATTACGGCGAAACTATTAGAGTTATCGAGAAACGGAAAAATGGAGGACAACCGGAATAAAAAACTCTACAAAATGGC…	1335616	1336725	1110	91.48	reverse
ChLG4	TCsat15	ChLG4-23	CCTAAATTTAGGCAAAAAATTTTAAATTTTTAATTCTTGTGAAAAATTAATATATTATGTAAAATGAGCCGTAGAATTCAATCGAACAAACCGCAATGCTCTACGACTTTTAGTTTTTTTTTAATGAATTTTTGTAGTAAAAAACTTTGATCGCCTCTGTAGCCGGAACCGTTGCCCGGAGCGGCTCCGGGTTTAATTGAAAAAATAGAGAAAATTAAGCGCTATCAGATGGTTTTTTGTTCGTTGCTTTAAGTCTTACAGTTTCCGAGAAAAACGCAAAAAAAGGTTTCCATTTTCGCTTTTTTTCAATTTTCAACCGCCAATTACGGCGAAAATATTAGAGTTATCGAGAAACGGAAAAATCGAGAACAACCGGAATAAAAAACTCTACAAAATGGC…	1533189	1534294	1106	92.71	reverse
ChLG4	TCsat15	ChLG4-24	ACCTAATTTTAGGCAAAAAATTTTAAATTTTTAATTCTTGTGAAAAATTGATATAATATGTAAAATGAGCCGTAGAATTCAATGGAACCAACCGCAATGCTCTACGACTTTTAGTTTTCGAGTTATGAATTTTTTTAGTGAAAAACTTTGATCGCCTCTGTAGCCGGAACCGTTGCCCGGAGCGGCTCCGGGTTTAATCGAAAAAATAGAGAAAATTAAGCGCTATCAGATGGTTTTTTGTTCGTTGCTCTAACTATTACAGTTTCCGAGAAAAACGCAAAAAAAGGTTTCCATTTTCACTTTTTTTCAATTTTCAACCGCCAATTACGGCGAAACTATTAGAGTTATCAAAAAATGGAAAAATCGAGGACAACCGGAATAAAAAACTCTACAAAATGG…	1535387	1536492	1106	87.73	reverse
ChLG4	TCsat15	ChLG4-25	CCCTAAATTTAGGAAAAAATTTTTAAATTTTTAATTCTTTTGAAAAATTGATATAATATGTAAAATGAGCCGTAGAATTCAATCGAACAAACCGCAATGCTCTACGACTTTTAGTTTTTGAGTTATGAATTTTTTTAGTGAAGAACTTTGATCGCCTCTGTAGCCGGAACCGTTGCCCGGAGCGGCTCCGGGTTTAATCGAAAAAATAGAGAAAATTAAGCGCTATCAGATAGTTTTTTGTTCGTTGCTCTAAGTCTTACAGTTTCCGAGAAAAACGCAAAAAAAGGTTTCCATTTTCACTTTTTTTCAATTTTCAACCGCCAATTACGGCGAAACTATTAGAGTTATCGAGAAACGGAAAAATCGAGGACAACCGGAGTAAAAAACTCTACAAAATGG…	1552685	1553788	1104	86.1	reverse
ChLG4	TCsat15	ChLG4-26	CCCAAATTTAAGCAAAAAATTTTAAATTTTTAATTTTTGTGAAAAATTGTATAATATGTAAAATGAGCCGTAGAATTCAATGGAATAAACCGCAGTGCTCTACGACTTTTAGTTTTTTTTTTATGAATTTTTTTAGTGAAAAATTTTGATCGCCTCTGTAGCCGGAACCGTTGCCCGGAGCGGCTCCAGGTTTAATCGAAAAAATAGAGAAAATTAAGCGCTATCAGATGGTTTTTTGTTCGTTGCTCTAAGTCTTACAGTTTCCGAGAAAAACGCAAAAAAAGGTTTCTATTTTTGCTTTTTTTTAATTTTTAACCGCCGATTACGGCCAAACTATTAGAGTTATCGAAAAACGGAAAAATCGGGGACAACCGGAATAAAAAGCTCTACAAAATGGCA…	1690838	1691905	1068	87.52	reverse
ChLG4	TCsat15	ChLG4-27	CCTAAATTTAGGCAAAAAATTTTAAATTTTTAATTCTTGTGAAAAATTGATATAATATGTAAAATGAGCCGTAGAATTCAATCGAACAAACCGCAATGCTCTACGACTTTTAGTTTTTTTTTTATGAATTTTTTTATTGAAAAACTTTGATCGCCTCTGTAGCCGAAACCGGTTCCCGGAGGGGCTCCGGGTTTAATCGAAAAAATAGAGAAAATTAAGCGCTATCAGATGGTTTTTTGCTCGTTGCTCTAAGTTTTACAGTTTCCGAGAAAAACGCAAAAAAAGGTTTCCATTTTCAGTTTTTTCAATTTTCAACCGCCAATTACGGCGAAACTATTGGAGTAAACGAGAAACGGAAAAATCGAGGACAACCGGAATAAAAAATTCTACAAAATGGCA…	1918228	1919329	1102	90.78	reverse
ChLG4	TCsat15	ChLG4-28	CCTAAATTTAGGCAAAAAATTTTAAATTTTTAATTCTTGTGAAAAATTGATATAATATGTAAAATGAGCCGCTGAATTCAATGGAACAAACCGCAATGCTCTACGAATTTTAGTTTTTTTTTTATGAATTTTTTTAGTGAAAAACTTTGATCGCCTCTGTAGCCGGAACCGTTGCCCGGAGCGGCTCCGGGTTTAATCGAAAAAATAGAGAAAATTAATCGCTATCAGATGGTTTTTTGTTCGTTGCTCTAAGTCTTACAGTTTCCGAGAAAAACGCAAAAAAATTTCCATTTTCACTTTTTTTCAATTTTCAACCGCCAATTACGGCGAAACTGTTAGAGTTATCGAGAAACGGAAAAATCGAGGACAACCGGAATAAAAAACTCTACAAAATGGCAT…	2121375	2122478	1104	92.32	reverse
ChLG4	TCsat15	ChLG4-29	CCTAAATTTAGGCAAAAAATTTTAAATTTTTAATTCTTGTGAAAAATTGATATAATATGTAAAATGAGCCGCTGAATTCAATGGAACAAACCGCAATGCTCTACGACTTTTAGTTTTTTTTTTATGAATTTTTTTAGTGAAAAACTTTGATCGCCTCTGTAGCCGGAACCGTTGCCCGGAGCGGCTCCGGGTTTAATCGAAAAAATAGAGAAAATTAAGCGCTATCAGATGGTTTTTTGTTCGTTGCTCTAAGTCTTACAGTTTCCGAGAAAAACGCAAAAAAAGTTTCCATTTTCACTTTTTTTCAATTTTCAACCGCCAATTACGGCGAAACTGTTAGAGTTATCGAGAAACGGAAAAATCGAGGACAACCGGAATAAAAAACTCTACAAAATGGCA…	2122819	2123924	1106	92.42	reverse
ChLG4	TCsat15	ChLG4-30	CCTAAATTTAGGCAAAAAATTTTAAATTTTTAATTCTTGTGAAAAATTGATATAATATGTAAAATGAGCCGCTGAATTCAATGGAACAAACCGCAATGCTCTACGACTTTTAGTTTTTTTTTATGAATTTTTTTAGTGAAAAACTTTGATCGCCTCTGTAGCCGGAACCGTTGCCCGGAGCGGCTCCGGGTTTAATCGAAAAAATAGAGAAAATTAATCGCTATCAGATGGTTTTTTGTTCGTTGCTCTAAGTCTTACAGTTTCCGAGAAAAACGCAAAAAAAGTTTCCATTTTCACTTTTTTTCAATTTTCAACCGCCAATTACGGCGAAACTGTTAGAGTTATCGAGAAACGGAAAAATCGAGGACAACCGGAATAAAAAACTCTACAAAATGGCAT…	2124265	2125367	1103	92.41	reverse
ChLG4	TCsat15	ChLG4-31	CCTAAATTTAGGCAAAAAATTTTAAATTTTTAATTCTTGTGAAAAATTGATATAATATGTAAAATGAGCCGCTGAATTCAATGGAACAAACCGCAATGCTCTACGACTTTTAGTTTTTTTTTTATGAATTTTTTTATTGAAAAACTTTGATCGCCTCTGTAGCCGGAACCGTTGCCCGGAGCGGCTCCGGGTTTAATCGAAAAAATAGAGAAAATTAATCGCTATCAGATGGTTTTTTGTTCGTTGCTCTAAGTCTTACAGTTTCCGAGAAAACGCAAAAAAAGGTTTCCATTTTCACTTTTTTTCAATTTTCAACCGCCAATTACGGCGAAACTGTTAGAGTTATCGAGAAACGGAAAAATCGAGGACAACCGGAATAAAAAACTCTACAAAATGGCA…	2125708	2126812	1105	92.32	reverse
ChLG4	TCsat15	ChLG4-32	CCTAAATTTAGGCAAAAAATTTTAAATTTTTAATTCTTGTGAAAAATTGATATAATATGTAAAATGAGCCGCTGAATTCAATGGAACAAACTGCAATGCTCTACGACTTTTAGTTTTTTTTTTATGAATTTTTTTAGTGAAAAACTTTGATCGCCTCTGTAGCCGGAACCGTTGCCCGGAGCGGCTCCGGGTTTAATCGAAAAAATAGAGAAAATTAAGCGCTATCAGATGGTTTTTTGTTTGTTGCTCTAAGTCTTACAGTTTCCGAGAAAAACGCAAAAAAAGTTTCCATTTTCACTTTTTTTCAATTTTCAACCGCCAATTACGGCGAAACTGTTAGAGTTATCGAGAAACGGAAAAATCGAAGACAACCGGAATAAAAAACTCTACAAAATGGCA…	2127153	2128257	1105	92.23	reverse
ChLG4	TCsat15	ChLG4-33	CCTAAATTTAGGCAAAAAATTTTAAATTTTTAATTCTTGTGAAAAATTGATATAATATGTAAAATGAGCCGTAGAATTCAATCGAACAAACCGCAATGCTCTACGACTTTTAGTTTTTTTTTTTTATGAATTTTTTTATTGAAAAACTTTGATCGCCTCTGTAGCCGAAACCGGTTCCCGGAGGGGCTCCGGGTTTAATCGAAAAAATAGAGAAAATTAAGCGCTATCAGATGGTTTTTTGCTCGTTGCTCTAAGTTTTACAGTTTCCGAGAAAAACGCAAAAAAAGGTTTCCATTTTCAGTTTTTTCAATTTTCAACCGCCAATTACGGCGAAACTATTGGAGTAAACGAGAAACGGAAAAATCGAGGACAACCGGAATAAAAAATTCTACAAAATGG…	2128598	2129702	1105	92.6	reverse
ChLG4	TCsat15	ChLG4-34	CCCTAAATTTACGCAAAAATTTTAAATTTTTAATTCTTGTGAAAAATTGATATAATATGTAAAATGAGCCGTAGAATTCAATCGAACAAACCGCAATGCTCTACGACTTTTAGTTTTTTTATTATGAATTTTTTTAGTGTAAAACTTTGATCGCCTCTGTAGCCGGAACCGTTGCCCGGAGCGGCTCCGGGTTTAATCGAAAAAATAGAGAAAATTAAGCGCTATCAGATGGTTTGTTGTTCGTTGCTCTAAGTCTTACAGTTTCCGAGAAAAACGCAAAAAAATTTCCATTTTCACTTTTTTTTCAATTTTCAACCGCCAATTACGGCGAAACTATTAGAGTTATCGAGAAACGGAAAAATCGAGGACAACCGGAATAAAAAACTCTACAAAATGGCA…	2443483	2444587	1105	90.42	reverse
ChLG4	TCsat15	ChLG4-35	CTTAAATTTAGGCAAAAAATTTTAAATTTTTTATTCTTGTGAAAAATTGATATAAAATGTAAAATGAGCCGTAAAATTCAATCGAACAAACCGCAATGCTCTACGACTTTTAGTTTTTTATTATGAATTTTTTTAGTGTAAAATTTTGATCGCCTCTGTAGCCGGTACCGTTGCCCGGAGCGGCTCCGGGTTCAATCGAAAATATAGAGAAATTAAGCGCTATCAGATGGTTTTTTGTTCGTTGCTCTAAGTCTTACAGTTTCCGAGAAAAACGCAAAAAAAGGTTTCCATTTTCACTTTTTTTCAATTTTCAACCGACAATTACGGCGAAACTATTAGAGTTATCGAGAAACGGAAAAATCGAGGACAACCGGAATAGAAAACTCTACAAAATGGCAT…	2617232	2618333	1102	88.98	reverse
ChLG4	TCsat15	ChLG4-36	CCAAAATTTAAGCAAAAAATTTTAAATCTTTAATTCTTGTGAAAAATTGATATAATATGTAAAATGAGCCGTAGAATTCAATCGAACAAACCGCAATGCTCTACAACTCTTAGTTTTTTATTTTTTTATGAATTTTTTTAGTGAAAAACTTTGATCGCCTCTGTAGCCGGAACCGTTGCCCGGAGCAGCTCCGGGTTTAATCGAAAAAATAGAGAAAATTAAGCGCTATCAGATGAATTTTTGTTCGTTGCTCTAAGTCCTACAGTTTACGAGAAAAACGCAAAAAAAGGTTTCTATTTTCACTTTTTTTTAATTTTCAACCGCCAATTACGGCGAAACTGTTAGAGTTATTGAGAAACGGAAAAATTGAGGACAACCGGAATAAAAAACTCTACAAAA…	3212956	3214057	1102	71.08	reverse
ChLG4	TCsat15	ChLG4-37	CCTAAATTTAGGCAAAAAATTTCAAATTTTTAATTCTTGTGAAAAATTAATATAATATGTAAAATGAGTCGTAGAATTCAATCGAACAAACCGCAATGCTCTACGAATTTTAGCTTTTTTTTATGAATTTTTTTAGTGAAAAACTTTGATCGCCTCTGTAGCCGGAACCGTTGCCCGGAGCGGCTCCGGGTTTAATCGAAAAAATAGAGAAAATTAAGCGCTATCAGATGGTTTTTTGTTCGTTGTTCTAAGTCTTACAGTTTCCGAAAAAATCGCAAAAAAAGGTTTCTATTTTCACTTTTTTTAAATTTTCCGCCGCCAATTACGGCGAAACTATTAGAGTTATTGAGAAACGAAAAAATCGAGGACAACCGGAATAAAATACTCTACAAAATGGCA…	3244327	3245436	1110	82.2	reverse
ChLG4	TCsat15	ChLG4-38	TCCTAATTTTAGACAAAAAATTTTAAATTTTTGATTCTTGTGAAAAATTGATATAATATGTAAAATGAGCCGTAGAATTCAATGGAACAAACCGCAATGCTCTACGACTTTTAGTTTTTTTTTTATGAATTTTTTTTGTGTAAAACTTTGATCGCCTCTGTAGCCGGAACCGTTGCCCGGAGCGACTCCGGGTTTAGACGAAAAAATAGATAAAAATAAGCGCTATCAGATAGATTTTTGTTTGTTGCTCTAACTCTTACAGTATCCGAGAAAAACGCAAAAAAAGTTTCCATTTTCACTTTTTTTCAATTTTCAACGGCCAATTACGGCCAAACTATTAGAGTTATCGAAAAACGGAAAAATCGAGGACAACCGGAATAAAAAACTCTACAAAATGGC…	4215257	4216362	1106	89.35	reverse
ChLG4	TCsat15	ChLG4-39	TCCTAATTTTAGGCAAAAAATTTTAAATTTTTGATTTTTGTGAAAAATTGATATAATATGTAAAATGAGCCGTAGAATTCAATGGAACAAACCGCAATGCTCTACGACTTTTAGTTTTTTTTTTATGAATTTTTTTTGTGTAAAACTTTGATCGCCTCTGTAGCCGGAACCGTTGCCCGGAGCGACTCCGGGCTTAGACGAAAAAATAGATAAAAATAAGCGCTATCAGATGGATTTTTGTTCGTTGCTCTAAGTGTTACAGTTTCCGAGAAAAACGCGAAAAAGGTTTCCATTTTCACTTTTTTTCATTTTCAACCACCAATTACGGCCAAACTATTAGAGTTATCGAAAACGGAAAAATCGAGGACAACCGGAATAAAAAACTCTACAAAATGGCAT…	4219041	4220148	1108	82.82	reverse
ChLG5	TCsat15	ChLG5-1	GGTTAATTCCCGAACAATTAGTGTGTTGGGACGACGCCCCTATTCTTGTCTCAGCGCTGATGGATGCTCCACCGATACCGGAAAAACGAACCGAATGTCCTCGTCCTATCCCATTTTTATCCAAAAAGCAATCATAAGTTAAATATTCTAAATCTAATCGCTTCTGTAGCTGGAACCGTTGCCCGGAGCGGCACCGGGTTTAATCGAAAAAATAGAGGAAATTAAGCGCTATCAGATGGTTTTTTGTTCGTTGCTCTAAGTCTTACAATTTCCGAGAAAAACGCAAAAAAAGGTTTCCATTTTCACTTTTTTTTTAATTTTCAACCGCCAATTACGGCGAAACTATTAGAGTTATCAATAAACGGAAAAATCGAGGACAACCGGAATAAAAAACTCTAC…	8544776	8545886	1111	82.11	forward
ChLG5	TCsat15	ChLG5-2	AAGACAGAAAAGTCCATAAAACTTTGCTAGAGAAAGATAAAAAATATTATTAATCTTATATGTATTAATACTATATTTGATTTAGTTATTTTTTTGTCTTACTAATAGAATAAAGTGGCCATTTGGCAATCTTTTGTTGTAAAACTTTAATCGCCTTTGTAGCCGGAACCGTTGCCCGAAGCGGCTCCGGATTTAGACGAAAAAAATAGATGATTTCAAGCGCTATCAGACGATTTTTTTGTTTGCTGCTCTAAGTCTTGCAGTTTCCGAGAAAACCGTAAAAAAAGGTTGTCATTTTCACTTTTTTTCAATTTTCAACCGCCAATTACAGCGAAACTATTAGAGTTAGCGAAAATCGGAAAAATTGAGGAGAACCGGAATAAAAAACTCTACAAAACA…	10096599	10097699	1101	78.47	forward
ChLG5	TCsat15	ChLG5-3	CCTAAATTTAGGCAAAAAATTTTAAAATTTTAATTCTTCTGAAAAATTGATATAATATGTAAAATGAGCCGTAGAATTCAATCGAACAAACCGCAATGCTCTACGACTTTTAGTTTTTTTTTTATGAATTTTTTTAGTGAAAACTTTGATCGCCTCTGTAGCCGGAACCGTTGCCCGTAGCGGCTCCGGGTTTAATCGAAAAAATAGAGAAAATTAAGCGCTATCAGATGATTTTTTGTTCGTTGCTCTAAGTCTTACAGTTTCCCAGTTTCCCAAAAAAAGGTTTCGATTTTCACTTTTTTTCAATTTTCAACCTCCAATTACGGCGAAACTATTAGAGTTATCGAGAAACGGAAAAATCGAGGATAACCGGAATAAAAAACTCTACAAAATGGCATA…	10573489	10574585	1097	74.86	reverse
ChLG5	TCsat15	ChLG5-4	CTTAAATTTAGGCAAAAAATTTTAAATTTTTAATTCTTGTGAAAAACTGATATAATATAAAAAATGAGCCGTAGAATTCAATCGAACAAACCGCAATGCTCTACGACTTTCAGTTATTTTTTTATGAATTTTTTTAGTGAAAAACTTTGATCGCCTCTGTAGCCGGAACCGTTGCCCGGAGCGGCTCCGGGTTTAATCGAAAAAATAGATAAAATTAAGCGCTATCAGATGGTTTTTTGTTCGTTGCTCTAAGTCTTACAGTTTCCGAGAAAAACGCAAAAAAAGGTTTCCATTTTCACTTTTTTTCAATTTTCAACCGCCAATTACGGCGAAACTATCAGAGTTATCGAGAAACGGAAAAATCGGGGACAACCGGAATAAAAAACTCTACAAAATGGC…	10769356	10770462	1107	89.91	forward
ChLG5	TCsat15	ChLG5-5	CCTAAATTTAGGCAAAAAATTTTGAATTTTTAATTCTTGTGAAAAATTGATATAATATGTAAAACGAGCCGTAGAATTCAATCGAACAAACCGCAATGCTCTACGACTTTTAGTTATTTTTTTATGAATTTTTTTAGTGAAAAACGTTGATCGCCGCTGTAGCCGGAACCGTTGCCCGGAGCGGCTCCGGGTTTAATCGCAAAATAGAGAAAATTAAGCGCTATCAGATGGTTTTTGTTCGTTGCTCTAAGTCTTACAGTTTCCGAGAAAACGCAAAAACGGTTCCATTTTCATTTTTTTCATTTNNNNNNNNNNNNNNNNNNNNNNNNNNNNNNNNNNNNNNNNNNNNNNNNNNNNNNNNNNNNNNNNNNNNNNNNNNNNNNNNNNAAAGAGCTAGAA…	11039668	11040688	1021	74.12	forward
ChLG5	TCsat15	ChLG5-6	CCTAAATTTAGGCAAAAAATTTTAAATTTTTAATTCTTGTGAAAAATTGATATAATATGTAAAATGAGCCGTAGAATTCAATCGAACAAACCGCAATGCTCTACGACTTTTAGGTTTTTTTTTATGAATTTTTTTAGTGAAAAACTTTGATCGCCTCTGCAGCCGGAACCGTTGCCCGGAGCGGCTCCGGGTTTAATCAAAAAAATAGAGAAAATTATACGCTATCAGATGATTTTTTGTTCGTTGCTCTAAGTCTTACAGTTTCCGAGAAAAACGCAAAAAAAGTTTTCCATTTTCACTTTTTTTCAATTTTCAACCGCCAATTACGGCGAAACCATTAGAGTTATCGAGAAACGGAAAAATCGAGGACAACCGGAATAAAAAACTCTACAAAAAGGC…	11043344	11044432	1089	89.6	forward
ChLG5	TCsat15	ChLG5-7	AAATGGCTACCCTAAATTTGGGCAAAAATTTAATTCTTGTGAAAAATTGATATAGTATGTAAAATGAGCCATAGAATTCAATCGAACAAACCACAATGCTCTACGACTTTTAGTTTTTTTTTAATGAATTTTTTTAGTGAAAAACTTTGATCGCCTCTGTAGCCGGAACCGTTGCCCGGAGCGGGTCCGGGTTTAATCGAAAAAATAGAGAAAATTAAGCGCTATCAGATGGTTTTTCGTTTGTTGCTCTAAGTCTTACAGTTTCCGAGAAAAACGCAAAAAAATGTTTCCATTTTCACTTTTTTTCAATTTTCAACCGCCAATTACGGCGAAACTATTAGAGTTATCGAGAAACGGAAAAATCGAGGACAACCGGAGAAAAACTCTACAAAATGGCGT…	11046928	11048045	1118	81.82	forward
ChLG5	TCsat15	ChLG5-8	CCTAAATTTGGGCACCCAATTTTAAAATTTTAATTCTTGTGAAAAATTGATATAATATGTAAAATGAGCCGTAGAATTCAATCGAACAAACCGCAATGCTCTACGACTTTTAGTTATTTTTTTATGAATTTTTTTAGTGAAAAACTTTGATCGCCTCTGTAGCCGGAACGGTTGCCCGGAGCGGCTCTGGGTTTAATCGAAAAAATAGAGAAAATTAAGCGCTATCAGATGGTTTTTTGTTCGTTGCTCTAAGTCTTACAGTTTTCGAGAAAAACGCAAAAAAAGGTTTCCATTTTCACTTTTTTTCAATTTTTAACCGCCAATTACGGCGAAACTATTAGAGTTATCGAGAAACGGAAAAATCGAGGACAACCGGAATAAAAAACTTTACAAAATGGC…	11827145	11828248	1104	91.34	forward
ChLG5	TCsat15	ChLG5-9	CATAAATTTAGGCAAAAAATTTTAAATTTTTAATTCTTGTGAAAAATTGATATAATATGTAAAATGAGCCGTAGAATTCAATTGAACAAACCGCAATGCTCTACGACTTTTAGTTATTTTTTTATAAATTTTTTTAGTGAAAACTTTGATCGCCTCTGTAGCCGGAACCGTTGCCCGGAGCGGCTCCGGGTTTAATCGAAAAAATAGAGAAAATTAAGCGCTATCAGATGGTTTTTTGTTCGTTGCTCTAAGTCTTACAGTTTCCGAGAAAACGCAAAAAAGGTTTCCATTTTCACTTTTTTTCAATTTTCACCGCCAATTACAGCGAAACTATTAGAGTTATCGAGAAACGGAAAATCGAGGGCACCGGATAAAAACTCTACAAAATGGCATAGGACT…	11840976	11842072	1097	89.8	forward
ChLG5	TCsat15	ChLG5-10	CCTAAATTTAGGCAAAAAATTTTAAATTTTTAATTTTTGTGAAAAATTGATATAATATGTAAAATGAGCCGTAGAATTCAACCGAACAAACCGCAATGCTCTACGACTTTTAGTTTTTTTTTTATAAATTTTTTTAGTAAAAAACTTTGATCGCCTCTGTAGCCGAAACCGTTGCCCGGAGCGGCTCCGGGTTTAATCGAAAAAATAGAGAAAATTAAGCGCTATCAGATGGTTTTTTGTTCGTTGCTCTAAGTCTTACAGTTTCCGAGAAAAACGCAAAAAAAGTTTCCATTTTCACTTTTTTTCAATTTTCAACCGCCAATTACGGCGAAACTATTAAAGATATCGAGAAACGGAAAAATCGAGGACAACCGGAATAAAAAACTCTACAAAATGGCA…	12911609	12912713	1105	90.38	forward
ChLG5	TCsat15	ChLG5-11	CCTAAATTTAGGCAAAAAATTTTGAATTTTTAATTCTTGTGAAAAATTGATATAATATGTAAAATGAGCCGTAGAATTCAATCGAACAAACCGCAATGCTCTACGTCATTTAGTTTTTTTTTTATGAATTTTTTTAATGAAAAACTTTGATCGTCTCTGTAGCTGGAACCGTTGCCCGGAGCGGCTCCGTGTTTAATCGAAAAAATAGATAAAATTAAGCGCTATCAGATGGTTTTTTGTTCGTTGCTCTAAGTCTTACAGTTTCCGAGAAAAACGCAAAAAAAGTTTCCATTTTCACTTTTTTTCAATTTTTAATCTCCAATTACGGCGAAACTATTAAAGATATCGAGAAACGGAAAAATGGAGGATATCTGGAATAAAAAACTCTACAAAATGGCA…	13318140	13319241	1102	90.33	forward
ChLG5	TCsat15	ChLG5-12	AAGAAATTTTAGCAAAAAAAATCAAATTTTTAAATCTCATGAAAAGTTCGTATAATACAGAAAATGAGCCGCTGAATTCAATGGAACAAACCGCATTGCTCTACGACTTTTAGTTTTTGAGTTATNNNNNNNNNNNNNNNNNNNNNNNNNNNNNNNNNNNNNNNNNNNNNNNNNNNNNNNNNNNNNNNNNNNNNNNNNNNNNNNNNNNNNNNNNNNNNNNNNNNNNNNNNNNNNNNNNNNNNNNNNNNNNNNNNNNNNGCAAAAAAAGGTTTCCATTTTCACTTTTTTTCAATTTTCAACCGCCATTTACGGCGAAACTATTAGAGTTATCGAGAACCGGAAAAATCGAGGACAACCGGAATAGAAAACTCTACAAAATGGCATAGGACTTAAAGCGAT…	13820069	13821156	1088	80.44	forward
ChLG5	TCsat15	ChLG5-13	CCTAAATTTAGGCAAAAAATTTTAAATTTTTAGTTCTTGTGAAAAATCGATATAATATGTAAAATGAGCCGTAGAATTCAATCGAACAAACCGCAATGCTCTACGACTTTTAGTTTTTTTTTTATGAATTTTTTTAGTGAAAAACTTTGATCGCCTCTGTAGCCGGAACCGTTCCCCGGAGCGGCTCCGGGTTTAATCGAAAAAATAGAGAAAATTAAGCGCTATCAGATGGTTTTTTGTTCGTTGCTCTAAGTCTTACAGTTTCCGAGAAAAACGCTAAAAAAGTTTCCATTTTCACTTTTTTTCAATTTTCGATCGCCAATTACGGCGAAACTATTAAAGATATCGAGAAACGGAAAAATGGAGGATAACCGGAATAAAAAACTCTACAAAATGGCA…	14274922	14276020	1099	90.96	forward
ChLG5	TCsat15	ChLG5-14	CCGCATTGCTCTACGACTTTTAGTTTTTGAGTTATGAATTTTTTTGTTGGATAAAATTTTCCACTATGACAAATGGCTACCCAAAATTTAGGCAAAAAATTTTAAATTTTTAATTTTTGTGAAAAATCGATATAATATGTAAAATGAGCCGTAGAATTCAATCGAACAAACCGCAATGCTCTACGACTTTTAGTTTTTTTTTTATGAATTTTTTTAGTGAAAATCTTTGATCGCCTCTGTNTTTTGTTTGTTGCTCTAAGTCTACGGTTCCGAGAAAAACTTAAAAAAGGTTTCCATTTTCACTTTTTTCAATTTCAACCGCCAATACGGCGAAACTATTAGAGTTATCGAGAAACGGAAAAATCGAGAACAACCGGAATAAAAAACTCTACAAAATGG…	14364611	14365713	1103	77.53	forward
ChLG5	TCsat15	ChLG5-15	TGTAAATTTAGGCAAAAAATTTTAAATTTTTAATTCTTGTGAAAAATTGATATAATATGTAAAATGAGCCGTAGAATTCAATCGAACAAACCGCAATGCTCTTCGACTTTTAGTTTTTTTTTATGAATTTTTTTTAGTGAAAAACTTTGATCGCCTCTGTAGCCGGAACCGTTGCCCGGAGCGGCTCCGAGTTTAGTCAAAAAAATAGAGAAAATTAAGCGCTATCAGATGATTTTTTGTTCGTTGCTCTAAGTCTTACAGTTTAAGAGAAAAACACAAAAAAAGTTCCATTTTCACTTTTTTCCATTTTCAATCGGCAATTACGGCAAACTATTAAAGATATCGAGAAACGGAAAAATGGAGAATAACCGGAATAAAAAACTCTACAAAATGGCATAG…	14996675	14997772	1098	83.13	forward
ChLG5	TCsat15	ChLG5-16	CCTAAATTTAAGCAAAAAATTTTAAATTTTTAATTCTTGTGAAAAATCGATATAATATGTAAAATGAGCCGTAGAATTCAATCGAACAAACCGCAATGCTCTACGACTTTTAGTTTTTTTTTAATGAATTTTTTTAGTGAAAAACTTTGATCGCCTCTGTAGCCGGAACCGTTGCCCGGAGCGGCTCCGGGTTTAATCGAAAAAATAGAGAAAATTAAGCGCTATCAGATGATTTTTTGTTCGTTGCTCTAAGTCTTACAGTTTCCGAGAAAACGCAAAAAGGTTTCAATTTCACATTTTTCAATTTCAATCGCCATTACGGCGAAACTATTAAAGATATCGAGAAACGGAAAAATGGAGGATAACCGGAATAAAAACTCTACAAAATGGCATAGGACT…	15063099	15064198	1100	90.27	forward
ChLG6	TCsat15	ChLG6-1	AGGAAATTTTAGCAAAAAAAAATAAATTTTTTAAATCTCATGAAAAGTTCGTATAATACAGAAAATGAGCCGCTGAATTCAATGGAACAAACCGCATTGCTCTACGACTTTTAGTTTTTTTTTTATAAATCTTTTTAGTGAAAAACTTTGATCGCCTCTGTAGCCGGTACCGTTACTCGGAGCGGCTCCGGGTTTAATCGAAAAAATAGAGAAAATTAAGCGCTATCAAATGATTTTTTGTTCGTTGCTCTAAGTCTTACAGTTTCCGAGAAAAACGCAAAAAAAGGTTTCCATTTTCACTTTTTTTCAATTTTCGATCGTCAATTACGGCAAAACTATTAAAGATATCGAGAAACGAAAAAATGGAGGATAACCGGAATAAAAAACTCTACAAAATGG…	138	1242	1105	91.34	reverse
ChLG6	TCsat15	ChLG6-2	AGGAAATTTTAGCAAAAAAAAATAAATTTTTTAAATCTCATGAAAAGTTCGTATAATACAGAAAATGAGCCGCTGAATTCAATAAAACAAACGGCATTGCTCTACGACTTTTAGTTTTTTTTTTATAAATCTTTTTAGTGAAAAACTTTGATCGCCTCTGTAGCCGGTACCGTTACTCGGAGCGGCTCCGGGTTTAATCGAAAAAATAGAGAAAATTAAGCGCTATCAAATGATTTTTTGTTCGTTGCTCTAAGTCTTACAGTTTCCGAGAAAAACGCAAAAAAAGGTTTTCATTTTCACTTTTTTTCAATTTTCGATCGCCAATTACGGCGAAACTATTAAAGATATCAAGAAACGGAAAAATAAAGGATAACCGGAATAAAAAACACTACAAAATGG…	1243	2349	1107	91.26	reverse
ChLG6	TCsat15	ChLG6-3	CCTAAATTTAGGCAAAAAATTTTAAATTTTTAATTCTTGTGAAAAATCGATATAATATGTAAAATAAGCCGTAGAATTCAATCGAACAAACCGCAATGCTCTACGACTTTTAGTTTTTTTTTTATGAATTTTTTTAGTGAAAAACTTTGATCGCCTCTGTAGCCGGAACCGTTACCCGGAGCGGCTCCGGGTTTAATCGAAAAAATAGAGAAAATTAAGCGCTATCAGATGATTTTTTGTTCGTTGCTCTAAGTCTTACAGTTTCCGAGAAAAACGCAAAAAAAGGTTTCCATTTTCACTTTTTTTCAATTTTCGATCGCCAATTACGGCGAAACTATTAAAGATATCGAGAAACGGAAAAATGGAGGACAACCGGAATAAAAAACTCTACAAAATGGC…	2350	3454	1105	91.52	reverse
ChLG6	TCsat15	ChLG6-4	AGGAAATTTTAGCAAAAAAATTGAAAATTTTAAATCTCGTAAAAAGTTGGTATAATACAGAAAATGAGCCGCTGAATTCAATGGAACAAACCGCATTGCTCTACGACTTTTAGTTTTCGAGTTATGAATTTTTTTGTTGAATAAAACTTTTCACAAAAAATTTTAAATTTTTAATTTTTGTGAAAAATTGATATAATATGTAAAATGAGCCGTACAATTCAATGGAACAAACCGCAGTGCTCTAGGACTTTTAGTTTTTTTTTTATGAATTTTTTTAGTGAAAAACTTTGATCGCCTCTGCAGCCGGAACCGTTGCCCGGAGCGGCTCCGGGTTTGGTCGAAAAAATAGCTAAAATTAGGCGCTATCAGACGGTTTTTTGTACGTTGCTCTAAGTCTTA…	433683	434797	1115	75.67	reverse
ChLG6	TCsat15	ChLG6-5	CTTATTTTTTTGCAAAAAATGTTATAACTTTAGATCTCGTGAAAAGTTGATATAATACAGAAAAAAAGCCGCTAAATCCAATGGAACAAACCGCGTTGCTCTACGACCTTTAGTTTTCGAGTTATGAATTTTTTTATTAAATAAAAATTTTCCACTATGACAAATAGCTACCCTAAATTTAGGCAAAAAAAAATTAAATTTTTAATTCTTGTGAAAAATTGATATAATATGTAAAATGAGCCGTACAATTCAATGGAACAAACCGCAGTGCTCTAGGACTTTTAGTTTTTTTTTTATGAATTTTTTTAGTGAAAAACTTTGATCGCCTCTGCAGCCGGAACCGTTGCCCGGAGCGGCTCCGGGTTTAATCGAAAAAATAGCTAAAATTAAGCGCTATCA…	434798	435948	1151	71.32	reverse
ChLG6	TCsat15	ChLG6-6	TTTCTCAATGATTGAAAAAGTAGTCGAACAAGTGGGACTATTTTGATTATATCTTATGTAAAATAATCTGGGGAATCGATTGGCGTGTCGATAAAATCACCAAATTGCCAATAGTTTTTTTTTATGAATTTTTTAGTGAAAACTTTGATCGCCTCTGTAGCCGGAACCGTTGCCCGGAGCGGCTCCGGGTTTAGTCGAAAAAATAGCTAAAATTAAGCGCTATCAGATGGTTTTTTATTCGTTGCTCTAAGTTTTACACTTTCCGAGAAAAACGCAAAAAAGGTTTCCATTTTCACTTTTTTTCAATTTTCAATCGCTAATTACGGCGAAACTATTAGAGTTATCGAGAAACGGAAAAATGGAGGACAACCGGAATAAAAAACTCTACAAAATGGCATA…	580728	581821	1094	76.17	forward
ChLG6	TCsat15	ChLG6-7	CCTAAATTTAGGCAAAAAATTTTAAATTTTTAACTCTTGTGAAAAATTGATACAATATGTAAAATGAGCCGTAGAATTCAATGGAACAAACCGCATTGCTCTACGACTTTTAGTTTTTTTTTTTATAAATTTTTTTAGTGAAAAACTTTGATCGCCTCTGTAGCCGTAACCGTTGCCCGGAGCGGCTCCGGGTTTGGGCCAAAAAATAGATAAAATTAAGCGCTATCAGATGGTTTTTTATTCGTTGCTCTAAGTTTTACAGTTTCCGAGAAAAACGCAAAAAAAGGTTTCCATTTTCACTTTTTTTCAATTTTCAACCGCCAATTACGGCGAAACTATTAGAGTTATCGAAAAACGGAAAAATGGAGGATAACCGGAATAAAAAACTCTACAAAATGG…	663017	664113	1097	93.04	reverse
ChLG6	TCsat15	ChLG6-8	CCTAAATTTAGGCAAAAAATTTTAAATTTTTAATTCCTGTGAAAAATTGATATAATATGTAAAATGAGCCGTAGAATTTAATGGACAAACCGCAGTGCTCTACGGCTTTTAGTTTTTTTTTTATGAATTTTTTTAGTGAAAAACTTTGATCGCCTCTGTAGCCGGAACCGTTGCCCGGAGCGGCTCCGGGTTTGGTCGAAAAAATAGATAAAATTAAGCGCTATCAGATGGTTTTTTGTTCGTTGCTCTAGGTCTTACAGTTTCCGAGAAAAACGCAAAAAAAGTTTCCATTTTAACTTTTTTTTAATTTTCAACCGCCAATTACGGCTAAACTATTAGAGTTATCGAAAAACGGAAGAATGGAGGACAACCGGAGTAAAAAACTCTACAAAATGGCAT…	1374843	1375946	1104	90.8	reverse
ChLG6	TCsat15	ChLG6-9	CCTAAATTTAGGCAAAAAATTTTAAATTTTTAATTTTTGTGAAAAATTGATATAATATGTAAAATGAGCCGTAGAATTCAATGGAACAAACCGCAGTGCTCGACGACTTTTAGTTTTTTTTTTTATGAATTTTTCTAGTGAAAAACTTTGATCGCCTCTGTAGCCGGAACCGTTGCCCGGAGCGGCTCCGGGTTTGGACGAAAAAATAGATAAAAATAAGCGCTATCCGATGGTTTTTTGTTCGTTGCTCTAAGTCTTACAGTTTCCGAGAAAAACGCAAAAAAAGTTTCCATTTTCACTTTTTTTCAATTTTCAACCGCCAATTACGGCGAAACTATTAGAGTTATCGAGAAACGGAAAAATGGATGACAACCGGAATAAAAAACTCTACAAAATGGC…	1682006	1683115	1110	91.21	reverse
ChLG6	TCsat15	ChLG6-10	CCTAAATTTAGGCAAAAAATTTTAAATTTTTAACTCTTGTGAAAAATTGATACAATATGTAAAATGAGCCGTAGAATTCAATGGAACAAACCGCATTGCTCTACGACTTTTAGTTTTTTTTTTTATAAATTTTTTTAGTGAAAAACTTTGATCGCCTCTGTAGCCGTAACCGTTGCCCGGAGCGGCTCCGGGTTTGGGCCAAAAAATAGATAAAATTAAGCGCTATCAGATGGTTTTTTATTCGTTGCTCTAAGTTTTACAGTTTCCGAGAAAAACGCAAAAAAAGGTTTCCATTTTCACTTTTTTTCAATTTTCAACCGCCAATTACGGCGAAACTATTAGAGTTATCGAAAAACGGAAAAATGGAGGACAACCGGAATAAAAAACTCTAGAAAATGG…	1697796	1698918	1123	80.96	reverse
ChLG6	TCsat15	ChLG6-11	AGGAAATTTTAGCAAAAAAATTGAAAATTTTAAATCTCGTGAAAAGTTGGTATAATACAGAAAATGAGCCGCTGAATTCAATGGAACAAACCGCATTGCTCTACGACTTTTAGTTTTTTTTTTATGAATTTTTTTAGTGAAAAACTTTGATCGCCTCTGTAGCCGGAACCGTTGCCCGGAGCGGCTCCGGGTTTAATCGAAAAAATAGGGAAAATTAAGCGCTATCAGATGGTTTTTTGTTCGTTGCTCTAAGTCTTACAGTTTCCGAGAAAAACGCAAAAAAAGGTTTCCATTTTCACTTTTTTTCAATTTTCAACCGCCAATTACGGCGAAACTATTAGAGTTATCGAGAAACGGAAAAATGGAGGACAACCGGAATAAAAAACTCTACAAAATGGC…	2110496	2111589	1094	91.32	reverse
ChLG6	TCsat15	ChLG6-12	CCTAAATGTAGGCAAAAAATGTTAAATTTTTAATTCCTGTGAATAATTGATATAATATGTAAAATGAGCCGTAGAATTCAATGGAACAAACCGCAGTGCTCTCCGACTTTTAGTTTTTTTTTTATGAATTTTTTTAGTGAAAAACTTTGATCGCCTCTGTAGCCGGAACCGTTGCTCGGAGCGGCTCCGGGTTTAATCGAAAAAATAGAGAAAAATAAGCGCTATCAGACGGTTTTTTGTTCGTTGCTCTAAGACTTACAGTTTTCGAGAAAAACGCAAAAAAAGTTTCCATTTTCACTTTTTTACAATTTTCAACCGCCAATTACAGCGAAACTATTAGAGTTATCGAGAAACGGAAAAATCGAGGACAACCGGAATAAAAAACTCTACAAAATGGCA…	2235317	2236420	1104	90.78	reverse
ChLG6	TCsat15	ChLG6-13	AGAAAAGAGCAAAAAAATTGAAAATTTTAAATCTCGAGAAAAATTGATATAATATGTAAAATGAGCCGTAGAATTCAATCGAACAAACCGCAATGCTCTACGACTTTTAGTTTTTTTTTATGAATTTTTTTAGTGAAAAACTTTGATCGCCTCTGTAGCCGGAACCGTTACCCGGAGCGGCTTCGGGTTTAGTCGAAAAAATAGATAAAATTAAGCGCTATCAGATGGTTTTTTGTTCGTTGCTCTAAGTCTTACAGTTTCCGAGAAAAACGCAAAAAAAGGTTTCCATTTTCGCTTTTTTACAATTTTCAACCGCCAATTACAGCGAAACTATTAGAGTTATCGAGAAACGGAAAAATGGAGGATAACCGGAATAAAAAACTCTACAAAATGGCATAG…	2236762	2237863	1102	92.23	reverse
ChLG6	TCsat15	ChLG6-14	CCTAAATTTAGGCAAAAAATTTTAAATTTTTAATTCCTGTGAAAAATTGATATAATATGTAAAATGAGCCGTAGAATTCAATGGAACAAACCGCAGTGCTCTACGACTTTTAGTTTTTTTTATGAATTTTTTTAGTGAAAAACTTTGATCGCCTCTGTAGCCGGAACCGTTGCCCGGAGCGGCTCCGGGTTTGGTCGAAAAAATAGATAAAATTAAGCGCTATCAGATGGCTTTTTGTTCGTTGCTCTAAGTCTTACAGTTTCAGAGAAAAACGCAGAAAAAGGTTCCATTTTCACTTTTTTTCAATTTTCAACCGCCAATTACGGCGAAACTATTAGAGTTATCGAGAAACGGAAAAATGGAGACAACCGGAATAAAAACTCTACAAAATGGCATAGG…	2376550	2377650	1101	91.15	reverse
ChLG6	TCsat15	ChLG6-15	TGGAAATTTGAGCAAAAAAATTTTAAAATTTTAATTCTTGTGAAAAATTGATATATTATGTAAAATGAGCCGTAGAATTCAATGGAACAAACCGCAGTGCTCTACGACTTTTAGTTTTTTTTTTATAATTTTTTTTAGTGAAAAACTTTGATCGCCTCTGTAGCCGGAACCGTTGCCCGGAGCGGCTCCGGGTTTGGTCGAAAAAATAGATAAAATTAAGCGCTATCAGATGGTTTTTTGTTCGTTGCTCTAACTCTTACAGTTTCCGAGAAAAACGCAAAAAAAGGTTTCCATTTTCACTTTTTTTCAATTTTCAACCGCCAATTACGGCGAAACTATTAGAGTTATCGAGAAACGGAAAAATGGAGGATAACCGGAATAAAAAACTCTACAAAATGG…	2526857	2527955	1099	93.5	reverse
ChLG6	TCsat15	ChLG6-16	AGGAAATTTAAGCAAAAAAAATCAAATTTTTAATTCTCATGAAAAGTTCGTATAATACAGAAAAAAAGCCGCTGAATCCAATGGAACAAACCGCAGTGCTCTACGACTTTTAGTTTTTTTTTTATAATTTTTTTTAGTGAAAAACTTTGATCGCCTCTGTAGCCGGAACCGTTGCCCGGAGCGGCTCCGGGTTTGGTCGAAAAAATAGATAAAATAAAGCGCTATCAGATGGTTTTTTGTTCGTTGCTCTAACTCTTACAGTTTCCGAGAAAAACGCAAAAAAAGGTTTCCATTTTCACTTTTTTTCAATTTTCAACCGCCAATTACGGCGAAACTATTAGAGTTATCGAGAAACGGAAAAATGGAGGATAACCGGAATAAAAAACTCTACAAAATGGC…	2527956	2529052	1097	93.5	reverse
ChLG6	TCsat15	ChLG6-17	AGGTTTGAGCAAAAAAATTGAAACTTTTAAATCTCGTGAAAAATTGATATAATACGTAAAATGAGCCGTAGAATTCAATGGAACAAAACGCATTGCTCTACAACTTTTAGTTTTTTTTATAAATTTTTTTAGTGAAAAACTTTGATCGCCTCTGTAGCCGGAACCGTTGCCCAAAGCGACTCCTGGTTTAGTCGAAAAAATAGATAAAATTAAGCGCTATCAGATGGTTTTTTATTCGTTGCTCTAAGTCTTATAGTTTCCGAGAAAAACACAAAAAAAGGTTTCCATTTTCACTTTTTTTCAATTTTCAACCGCCAATTACGGCGAAACTATTAGAGTTATCCAGAAACGGAAAAATGGAGAATAACCGGAATAAAAAACTCTACAAAATGGCATAGG…	2687614	2688712	1099	94.86	reverse
ChLG6	TCsat15	ChLG6-18	CCCTACATTTAGGTAAAAATTTTAAATTTTGAATTCTTGTGAAAAATTGATATAACATGTAAAATGAGCCGTAGAATTCAATGGAACAAACTGCATTGCTCTACGACTTTTAGTTTTTTTTTAATGAATTTTTTTAGTGAAAAACTTTGATCGCCTCTGTAGCCGGAACCGTTGCCCGGAGCGGCTCCGGGTTTGGTCGAAAAAATAGATAAAATTAAGCGCTATCAGATGGTTTTTTGTTCGTTGCTCTAAGTCTTACAGTTTCCAAGAAAAACGCAAAAAAGGTTTCCATTTTCACTTTTTTCAATTTTCAACCGCCAATTACGGCAAAACTATTAGAGTTATCGAGAAACGGAAAAATGGAGGACAACCGGAATAAAAAACTCTACAAAATAGCAT…	2690179	2691281	1103	86.28	reverse
ChLG6	TCsat15	ChLG6-19	CCTAAATTTAGGCAAAAAATTTTTAATTTTTAATTCTTGTAAAAAATTGATATAATATGTAAAATGAGCCGTAGAATTCAATGGAACAAACCGCAGTGCTCTACGACTTTTAGTTTTTTTTTTTATGAATTTTTTTAGTGAATAAATTTGATTGCCTCTGTGGCCGGAACCGTTGCCCGGAGCGGCTTCGGGTTTAGTCGAAAAAATAGATAAAATTAAGCGCTATCAGATGGTTTTTTGTTCGTTGCTCTAAGTCTTACAGTTTCCGAGAAAAACGCAAAAAAAGGTTTCCATTTTCACTTTTTTTCAATTTTCAACCGCCAATTACGGCGAAACTATTAGAGTTATCGAGAAACGGAAAAATGGAGGATAACCGGAATAAAAAACTCTACACAATGA…	2739221	2740329	1109	93.6	reverse
ChLG6	TCsat15	ChLG6-20	CCCTAAATTTGGCAAAAAAATTTAAATTTTTTATTCTTGTGAAAAATTGATAAATTGTGTAAAATGAGCCGTAGAATTCAATGGAACAAACCGCAGTGCTCTATGACTTTTAGTTTTTTTTTTATAAATTTTTTTAGTGAAAAACTTTGATCGCCTCTGTAGCCGGAACCGTTGCCCGGAGCGGCTCCGGGTTTGGACGAAAAAATAGCTAAAATTAAGCGCTATCAGATGGTTTTTTGTTCGTTGCTCTAAGTCTTACAGTTTCCGAGAAAAACGCAAAAAAAGGTTTCCATTCTCACTTTTTTCAATTTTCAACCGCCAATTACGGCGAAACTATTAAAGATATCGAGAAACGGAAAAATGGAGGATAACCGGAATAAAAAACTCTACAAAATGGCA…	3589751	3590853	1103	90.35	reverse
ChLG6	TCsat15	ChLG6-21	CCTAAATTTAGGCAAAAAATTTTAAATTTTTTATTCTTGTGAAAAATTGATATATTATGTAAAATGAGCCGTAGAATTCAATCGAACAAACCGCATTGCTCTACGACTTTTAGCTTTTTTTTATGAATTTTTTTAGTGAAAAACTTTGATCGCCTCTGTAGCCGGAACCGTTGCCCGGAGCGGCTCCGGGTTTAATCGAAAAAATAGAGAAAATTAGGCGCTATCAGATGGTTTTTTGTTCGTTGCTCTAAGTCTTACAGTTTCCGAGAAAAACGCAAAAAAAGGTTTCCATTTTCACTTTTTTTCAATTTTCAATCGCTAATTACGGCGAAACTATTAGAGTTATCGAGAAACGGAAAAATGGAGGATAACCGGAATAAAAAACTCTACAAAATGGCA…	3711632	3712736	1105	94.31	reverse
ChLG6	TCsat15	ChLG6-22	CCTAAATTTAGGCAAAAAATTTTAAATTTTTAATTCTTGTGAAAAATTGATATAATATGTAAAATGAGCCGTAGAATTTAATGGAACAAACCGCAGTGCTCTACGACTTTTAGTTTTTTTTTTATGAATTTTTTTAGTGATAAACTTTGATCGCCTCTGTTGCCGGAACCGTTGCCCGGAGCGGCTCCGGGTTTGGTCGAAAAAATAGATAAAATTAAGCGCTATCAGATGGTTTTTTGTTCGTTGCTCTAAGTCTTACAGTTTCCGAGAAAAACGCACAAAAAGGTTTCCATTTTCACTTTTTTTCAATTTTCAACCGCCAATTACGGCCAAACTATTAGAATTATCGAGAAACGGAAAAATCGAGGACAACCGGAATAAAAAACTCTACAAAATGGC…	3715020	3716129	1110	93.52	reverse
ChLG6	TCsat15	ChLG6-23	CCTAAATTTAGGCAAAAAAATTTAAATTTTTAATTCTTGTGAAAAATTGATATAATATATAAAATGAGTCGTAGAATTCAATGGAACAAACCGCAGTGCTCTACGACTTTTAGTTTTTTTTTTATGAATTTTTTTAGTGAAAAATTTTGATCGCCTCTGTAGCCGGAACCATTGCCCGGAGCGGCTCCGGGTTTAATCGAAAAAATAGATAAAATTAAGCGCTATCAGATGGTTTTTTGTTCGTTGCTCTAAGTCTTACAGTTTCCGAGAAAAATGCAAAAAAAGGTTTTCATTTTCGCTTTTTTTCAATTTTCAACCGCCAATTACGGCCAAACTATTAGAGTTATCGAAAAACGGAAAAATCGAGGACAACCGGAATAAAAAGCTCTACAAATCTCT…	4028755	4029859	1105	92.13	reverse
ChLG6	TCsat15	ChLG6-24	TACCCTTTTAGGCAACAAATTTTAAATTTTTAATTCTTGTGAAAAATCGATATAATATGTAAAATGAGCCGTAGAATTCAATGGAACAAACCGCAATGCTCTACAACTTTTAGTTTTTTTTTTTATGAATTTTTTTAGTGAAACACTTTGATCGCCTCTGTAGCCGGAACCGTTGCCCGGAGCGGCTCCGGGTTTAATCGAAAAAATAGAGAAAATTAAGCGCTATCAGATGGTTTTTTGTTCGTTGCTCTAAGTCTTATAGTTCCCGAGAAAAACGCAAAAAAGGGTTTCCATTTTCACTTTTTTTCAATTTTCAACCGCCAATTACGGCGAAACTATTAGAGTTATCGAGAAACGGAAAAATGGAGGATAACCGGAATAAAAAACTCTACAAAATGA…	5179513	5180622	1110	83.88	forward
ChLG7	TCsat15	ChLG7-1	TTGGATTTTCATTAAAAAAATTCAAAAAAAAAAAACTAAAAGTTGTAGAGCACTGCGGTTTGTTCCATTGAATTCTACAGCTCATTCTACATATTATATCAATTTTTCACAAAAATTAAAAATTTAAAATTTTTTGTGAAAAGTTTTATTCAACAAAAAAATTCATAACTCGAAAACTAAAAGTCGTAGAGCAATGCGGTTTGTTCCATTGAATTCAGCGGCTCATTTTCTGTGTTATACCAACTTTTCACGAGATTTAAAATTTTCAGTTTTTTTGCTAAAATTTCCTGAGTAATACCCTTACCTTCAAAGAGGTGAAAAAAAAATTACGGCGAAACTATTAGAGTTATCGAGAAACGGAAAAATGGAGAATAACCGGAATAAAAAACTCTACAAAAT…	35340	36451	1112	76.46	reverse
ChLG7	TCsat15	ChLG7-2	TTGGATTTTCATTAAAAAAATTCAAAAAAAAAAACTAAAAGTTGTAGAGCACTGCGGTTTGTTCCATTGAATTCTACAGCTCATTCTACATATTATATCAATTTTTCACAAAAATTAAAAATTTAAAATTTTTTGTGAAAAGTTTTATTCAACAAAAAAATTCATAACTCGAAAACTAAAAGTCGTAGAGCAATGCGGTTTGTTCCATTGAATTCAGCGGCTCATTTTCTGTGTTATACCAACTTTTCACGAGATTTAAAATTTTCAGTTTTTTTGCTAAAATTTCCTGAGTAATACACTTACCTTCAAAGAGGTGAAAAAAAAATTACGGCGAAACTATTAGAGTTATCGAGAAACGGAAAAATGGAGAATAACCGGAATAAAAAACTCTACAAAATG…	65299	66409	1111	76.1	reverse
ChLG7	TCsat15	ChLG7-3	CCTAAATTTAGGCAAAAAATTTTAAATTTTTAATTCTTATGAAAAATTGATATAATATGTAAAATGAGCCGTAGAATTCAACCGAACAAACCGCAATGCTCTACGACTTTTAGGTTTTTTTTTATGAATTTTTTTAGTAAAAAACTTTGATCGCCTCTGTAGTCGGAACCATTGCCCGGAGCGGCTCCGGGTTTAATCGAAAAAATAGACAAAATTAAGCGCTATCAGATGATTTTTTGTTTGTTGCTCTAAGTTTTACAGTTTCCGAGAAAAACGCAAAAAAAGGTTTTCATTTTCACTTTTTTTCAATTTTCAACCGCCAATTACGGCGAAACTATTAGAGCTATCGAGAAACGGAAAAATGGAGGACAACCGGAATAAAAAACTCTACAAAATGGC…	871390	872493	1104	93.16	reverse
ChLG7	TCsat15	ChLG7-4	CCTAAATTTAGGCAAAAAATTTTAAATTTTTAATTCTTGTGAAAAATTGATATAATATGTAAAATGAGCCGTAGAATTCAATCGAACAAACCGCAATGCTCTACGACTTTTAGTTTTTTTTTTATGAATTTTTTTAGTGAAAAACTTTGATCGCCTCTGTAGCCGGAACCGTTGCCCGGAGCGGCTCCGGGTTTAATCGAAAAAATAGAGAAAATTAAGCGCTATCAGATGGTTTTTTGTTCGTTGCTCTAAGTCTTACAGTTTCCGAGAAAAACGCAAAAAAGGTTGTCATTTTCACTTTTTTTCAATTTTTAACCGCCAATTACAGCGAAACTATTAGAGATAGCGAAAATTGAAAAAATCGAGAAGAACCGGAATAAAAAACTCTACAAAATGGCA…	1220799	1221895	1097	89.97	reverse
ChLG7	TCsat15	ChLG7-5	CCTAAATTTAGGCAAAAAAATTTAAATTTTTAATTCTTGTGAAAAATCGATATGTTATGTAAAATGAGTCGTAGAATTCAATCGAACAAACCGCGATGCTCTACGACTTTCAGTTTTTTTTTATGAATTTTTTTTGTGAAAAACTTTGATCGCCTCTGTACCCGGAACCGTTGCCCGGAGCGGCTCCGGGTTTAATCGAAAAAATGGAGAAAATTAAGCGCTATCAGATGGTTTTTTGTTCGTTGCTCTAAGTCTTACAGTTTCCGAGAAAAACGCAAAAAAAGGTTTTCATTTTCACTTTTTTTCAATTTTTAACCGCCAATTACAGCGAAACTATTAGAGTTAGCGAAAATCGGAAAAATCGAGGACAACCGGAATAAAAAACTCTACAAAATGGCA…	1372324	1373429	1106	87.29	reverse
ChLG7	TCsat15	ChLG7-6	CCTAAATTTAGGCAAAAAATTTTAAATTTTTAATTCTTGTGAAAAATTGATATAATATGTAAAATGAGCCGTAGAATTCAATGGAACAAACCGCATTGCTCTACGACTTTTAGTTTTTTTGTTATGATTTTTTTTTGTGTAAAACTTTAATCGCGTCTGTAGCCGGAACCGTTGCCCGGAGCGGCTCCGGGTTTAATCGAAAAAATAGACAAAATTAAGCGCTATCAGATGGTTTTTTGTTCGTTGCTCTAAGTCTTACAGTTTCCGAGAAAAACGCAAAAAAAGGTTGTCATTTTTGCTTTTTTTCAATTTTTAACCGCCGATTACAGAGAAACTATTAGAGTTATCGAGAAACGGAAAAATCGAGGACAACCGGAATAAAAAACTCTACAAAATGGC…	1885078	1886169	1092	87.97	reverse
ChLG7	TCsat15	ChLG7-7	GTGGCATAGACGTGTAAGATTCCCTATTCTTTTTGATAATTTTGACAATGAATTGACAAAAGTGGCCGAAATTTTACCTCCCGGAGATCGACCAAAATTTCGACAAAAACTGGAAAAATGCAATTTACTTTTTTATATTTTTAAGAACTTAAGAGGATTCTAAACAAGAAGGTCCACTGAACTTTGCTAGAGCGAATAATATTTTTTTTTTAATTTTTTGAACCTAAGTGACCACTAAAATGTAGAGCAAACATTTGAAAAAAAAAGAAAAAAACGCAAAAAAAAGTTGCCATTATCGTTTTTTTTTCATTTTTTAACCGCCAATTACAGCGAAACTATTAGAGTTATCGAGAAACGGAAAAATCGAGGACAACCGGAATAAAAAACTCTACAAAATAG…	2222855	2223964	1110	73.63	reverse
ChLG7	TCsat15	ChLG7-8	CCTAAATTTAGGCAAAAAAATTTAAATTTTTAATTCTTGTGAAAAATCGATATGTTATGTAAAATGAGCCGTGGAATTCAATCGAACAAACCGCAATGCTCTACAACTTTTAGTTTTTTTTTTATGAATTTTTTTAGTGAAAAACTTTGATCGTCTCTGTACCCGGAACCGTTGCCCGGAGCGGCTCCGGGTTTAATCGAAAAAATAGAGAAAATTAAGCGCTATCAGATGGTTTTTTGTTTGTTGCTCTAAGTCTTACAGTTTCCGAGAAAAACGCAAAAAAAAGTTGTCATTTTCACTTTTTTTCAATTTTTAACCGCCAATTACGGCGAAACTATTAGAGTTATCGAGAAACGAAAAAATCGAGGACAACCGGAATAAAAAACTCTACAAAATGGC…	2294841	2295948	1108	89.63	reverse
ChLG7	TCsat15	ChLG7-9	CCTAAATTTAGGCAAAAAATTTTAAATTTTCAATTCTTGTGAAAAATTGATATAATATGTAAAATGAGCCGTAGAATTCAATCGAACAAACCGCAATGCTCTACGACTTTTAGTTTTTTTTTTATGAATTTTTTTAGTGAAAAACTTTGATCGCCTCTGTAGCCGGAACCGTTGCCCGGAGCGGCTCCGGGTTTAATCGAAAAAATAGAGAAAATTAAGCGCTATCTTATGGTTTTTTGCTCGTTGCTCTAAGTCTTACAGTTTCCGAGAAAAACGCAAAAAAAGGTTTCCATTTTCACTTTTTTTCAATTTTCAACCGCCAATTACGGCGAAACTATTAGAGTTATCGAGAAACGGAAAAATCGAGGACAACCGGAATACAAAACTCTACAAAATGGC…	2592802	2593907	1106	90.43	reverse
ChLG7	TCsat15	ChLG7-10	CCTAAATTTAGGCAAAAAATTTTAAATTTTTAATTCTTGTGAAAAATTGATATAATATGTAAAATGAGCCGTAGAATTCAATCGAACAAACCGCAATGCTCTACGACTTTTAGTTTTTTTTTTATGAATTTTTTTAGTGAAAAACTTTGATCGCCTCTGTAGCCGGAACCGTTGCCCGGAGCGGCTCCGGGTTTAATCGAAAAAATAGAGAAAATTAAGCGCTATCTTATGGTTTTTTGTTCGTTGCTCTAAGTCTTACAGTTTCCGAGAAAAACGCAAAAAAAGGTTTCCATTTTCACTTTTTTTCAATTTTCAACCGCCAATTACGGCGAAACTATTAGAGTTATCGAGAAACGGAAAAATCGAGGACAACCGGAATACAAAACTCTACAAAATGGC…	2594078	2595180	1103	90.25	reverse
ChLG7	TCsat15	ChLG7-11	CCTAAATTTAGGCAAAAAATTTTAAATTTTTAATTCTTGTGAAAAATTGATATAATATGTAAAATGAGCCGTAGAATTCAATCGAACAAACCGCAATGCTCTACGACTTTTAGTTTTTTTTTTATGAATTTTTTTAGTGAAAAACTTTGATCGCCTCTGTAACCGGAACCGTTGCCCGGAGCGGCTCCAGGTTTAATTGAAAAAATAGAGAAAATTAAGCGCTATCTTATGGTTTTCTGTTCGTTGTTCTAAGTCTTACAGTTTCCGAGAAAAACGCAAAAAAAGGTGTCCATTTTCACTTTTTTTCAATTTTCAACCGCCAATTACGGCGAAACTATTAGAGTTATCGAGAAACGGAAAATCGAGGACAACCGGAATACAAAACTCTACAAAATGGCA…	2595351	2596453	1103	89.8	reverse
ChLG7	TCsat15	ChLG7-12	CCTAAATTTAGGCAAAAAAATTTAAATTTTTAATTCTTGTGAAAAATCGATATGTTATGTAAAATGAGCCGTAGAATTCAATCGAACAAACCGCAATGCTCTACGACTTTTAGTTTTTTTTTTATGAATTTTTTTAGTGAAAAACTTTGATCGCCTCTGTACCCGGAACCGTTGCCCGGAGCGGCTCCGGGTTTAATCGAAAAAATAGAGAAAATTAAGCGCTATCAGATGGTTTTTTGTTTGTTGCTCTAAGTCTTACAGTTTCCGAGAAAAACGCAAAAAAAGGTTGTCATTTTCACTTTTTTTCAATTTTTAACCGCCAATTACGGCGAAACTATTAGAGTTATCGAGAAACGGAAAAATCGAGGACAACCGGAATAAAAAACTTTACAAAATGGC…	2596624	2597729	1106	90.7	reverse
ChLG7	TCsat15	ChLG7-13	CCTAAATTTAGGCAAAAAAATTTAAATTTTTAATTCTTGTGAAAAATCGATATGTTATGTAAAATGAGCCGTAGAATTCAATCGAACAAACCGCAATGCTCTACCACTTTTAGTTTTTTTTTTATGAATTTTTTTAGTGAAAAACTTTGATCGCCTCTGTACCCGGAACCGTTGCCCGGAGCGGCTCCGGGTTTAATCGAAAAAATAGAGAAAATTAAGCGCTATCAGATGGTTTTTTGTTTGTTGCTCTAAGTCTTACAGTTTCCGAGAAAAACGCAAAAAAAGGTTGTCATTTTCACTTTTTTTCAATTTTTAACCGCCAATTACGGCGAAACTATTAGAGTTATCGAGAAACGGAAAAATCGAGGACAACCGGAATAAAAAACTCTACAAAATGGC…	2597901	2599000	1100	90.14	reverse
ChLG7	TCsat15	ChLG7-14	CCTAAATTTAGGCAAAAAAATTTAAATTTTTAATCTTGTGAAAAATCGATATGTTATGTAAAATGAGCCGTAGAATTCAATCGAACAAACCGCAATGCTCTACGACTTTTAGTTTTTTTTTTATGAATTTTTTTAGTGAAAAACTTTGATCGCCTCTGTACCCGGAACCGTTGCCCGGAGCGGCTCCGGGTTTAATCGAAAAAATAGAGAAAATTAAGCGCTATCAGATGGTTTTTTGTTTGTTGCTCTAAGTCTTACAGTTTCCGAGAAAAACGCAAAAAAAGGTTGTCATTTTCACTTTTTTTCAATTTTTAACCGCCAATTACGGCGAAACTATTAGAGTTATCGAGAAACGGAAAAATCGAGGACAACCGGAATAAAAAACTCTACAAAATGGCA…	2599170	2600274	1105	91.06	reverse
ChLG7	TCsat15	ChLG7-15	CCTAAATTTAAGCAAAAAAATTTAAATTTTTAATTCTTGTGAAAAATCGATATGTTATGTAAAATGAGCCGTAGAATTCAATCGAACAAACCGCAATGCTCTACGACTTTTAGTTTTTTTTTTATGAATTTTTTTAGTGAAAAACTTTGATCGCCTCTGTACCCGGAACCGTTGCCCGGAGCGGCTCCGGGTTTAATCGAAAAAATAGAGAAAATTAAGCGCTATCAGATGGTTTTTTGTTTGTTGCTCTAAGTCTTACAGTTTCCGAGAAAAACGCAAAAAAAGGTTGTCATTTTCACTTTTTTTCAATTTTTAACCGCCAATTACGGCGAAACTATTAGAGTTATCGAGAAACGGAAAAATCGAGGACAACCGGAATAAAAAACTCTACAAAATGGC…	2600439	2601544	1106	91.06	reverse
ChLG7	TCsat15	ChLG7-16	CCTAAATTTAGGCAAAAAAATTTAAATTTTTAATTCTTGTGAAAAATCGATATGTTATGTAAAATGAGCCGTAGAATTCAATCGAACAAACCGCAATGCTCTACGACTTTTAGTTTTTTTTTTATGAATTTTTTTAGTGAAAAACTTTGATCGCCTCTGTACCCGGAACCGTTGCCCGGAGCGGCTCCGGGTTTAATCGAAAAAATAGAGAAAATTAAGCGCTATCAGATGGTTTTTTGTTTGTTGCTCTAAGTCTTACAGTTTCCGAGAAAAACGCAAAAAAAGGTTGTCATTTTCACTTTTTTTCAATTTTTAACCGCCAATTACGGCGAAACTATTAGAGTTATCGAGAAACGGAAAAATCGAGGACAACCGGAATAAAAAACTCTACAAAATGGC…	2601715	2602816	1102	90.79	reverse
ChLG7	TCsat15	ChLG7-17	CCTAAATTTAGGCAAAAAAATTTAAATTTTTAATTCTTGTGAAAAATCGATATGTTATGTAAAATGAGCCGTAGAATTCAATCGAACAAACCGCAATGCTCTACGACTTTTAGTTTTTTTTTTATGAATTTTTTTAGTGAAAAACTTTGATCGCCTCTGTACCCGGAACCGTTGCCCGGAGCGGCTCCGGGTTTAATCGAAAAAATAGAGAAAATTAAGCGCTATCAGATGGTTTTTTGTTTGTTGCTCTAAGTCTTACAGTTTCCGAGAAAAACGCAAAAAAAGGTTGTCATTTTCACTTTTTTTCAATTTTTAACCGCCAATTACGGCGAAACTATTAGAGTTATCGAGAAACGGAAAAATCGAGGACAACCGGAATAAAAAACTCTACAAAATGGC…	2602988	2604093	1106	91.06	reverse
ChLG7	TCsat15	ChLG7-18	CCTAAATTTAGGCAAAAAAATTTAAATTTTTAATTCTTGTAAAAAATCGATATGTTATGTAAAATGAGCCGTAGAATTCAATCGAACAAACCGCAATGCTCTACGACTTTTAGTTTTTTTTTATGAATTTTTTTAGTAAAAAATTTTGATCGCCTCTGTACCCGGAACCGTTGCCCGGAGCGGCTCCGGGTTTAATCGAAAAAATAGAGAAAATTAAGCGCTATCAGATGGTTTTTTGTTTGTTGCTCTAAGTCTTACAGTTTCCGAGAAAAACGCAAAAAAAGGTTGTCATTTTCACTTTTTTTCAATTTTTAACCGCCAATTACGGCGAAACTATTAGAGTTATCGAGAAACGGAAAAATCGAGGACAACCGGAATAAAAAACTCTACAAAATGGCA…	2604265	2605369	1105	90.79	reverse
ChLG7	TCsat15	ChLG7-19	CCTAAATTTAGGCAAAAAAATTTAAATTTTTAATTTTTGTGAAAAATCGATATGTTATGTAAAATGAGCCGTAGAATTCAATCGAACAAACCGCAATGCTCTACGACTTTTAGTTTTTTTTTTATGAATTTTTTTAGTGAAAAACTTTGATCGCCTCTGTACCCGGAACCGTTGCCCGGAGCGGCTTTGGGTTTAATCGAAAAAATAGAGAAAATTAAGCGCTATCAGATGGTTTTTTGTTTGTTGCTCTAAGTTTGACAGTTTCCGAGAAAAACGCAAAAAAAGGTTGTCATTTTCACTTTTTTTCAATTTTTAACCGCCAATTACGGCGAAACTATTAGAGTTATCGAGAAACGGAAAAATCGGGGACAACCGGAATAAAAAACTCTACAAAATGGC…	2605541	2606646	1106	90.25	reverse
ChLG7	TCsat15	ChLG7-20	CCTAAATTTAGGCAAAAAAATTTAAATTTTTAATTCTTGTGAAAAATCGATATGTTATGTAAAATGAGCCGTAGAATTCAATCGAACAAACCGCAATGCTCTACGACTTTTAGTTTTTTTTTTATGAATTTTTTTAGTGAAAAACTTTGATCGCCTCTGTACCCGGAACCGTTGCCCGGAGCGGCTCCGGGTTTAATCGAAAAAATAGAGAAAATTAAGCGCTATCAGATGGTTTTTTGTTTGTTGCTCTAAGTCTTACAGTTTCCGAGAAAAACGCAAAAAAAGGTTGTCATTTTCACTTTTTTTCAATTTTTAACCGCCAATTACGGCGAAACTATTAGAGTTATCGAGAAACGGAAAAATCGAGGACAACCGGAATAAAAAACTCTACAAAATGGC…	2606818	2607922	1105	90.79	reverse
ChLG7	TCsat15	ChLG7-21	CCTAAATTTAGGCAAAAAAATTTAAATTTTTAATTCTTGTGAAAAATCGATATGTTATGTAAAATGAGCCGTAGAATTCAATCGAACAAACCGCAATGCTCTACGACTTTTAGTTTTTTTTTTATGAATTTTTTTAGTGAAAAACTTTGATCGCCTCTGTACCCGGAACCGTTGCCCGGAGCGGCTCCGGGTTTAATCGAAAAAATAGAGAAAATTAAGCGCTATCAGATGGTTTTTTGTTTGTTGCTCTAAGTCTTACAGTTTCCGAGAAAAACGCAAAAAAAGGTTGTCATTTTCACTTTTTTTCAATTTTTAACCGCCAATTACGGCGAAACTATTAGAGTTATCGAGAAACGGAAAAATCGAGGACAACCGGAATAAAAAACTCTACAAAATGGC…	2608094	2609199	1106	90.7	reverse
ChLG7	TCsat15	ChLG7-22	CCTAAATTTAAGCAAAAAAATTTAAATTTTTAATCTTTGTGAAAAATTGATATAATATGTAAAATGAGCCGTAGAATTCAATGGAACAAACCGCAATGCTCTACGACTTTTAGTTTTTTTTTTATGAATTTTTTTAGTGAAAAACTTTGATCGCCTCTGTACCCGGAACCGTTGCCCGGAGCGGCTCCGGGTTTAATCGAAAAAATAGAGAAAATTAAGCGCTATCAGATGGTTTTTTGTTTGTTGCTCTAAGTCTTACAGTTTCCGAGAAAAACGCAAAAAAAGGTTGTCATTTTCACTTTTTTTCAATTTTTAACCGCCAATTACGGCGAAACTATTAGAGTTATCGAGAAACGGATAAATCGAGGACAACCGGAATAAAAAACTCTACAAAATGGC…	2609370	2610475	1106	90.88	reverse
ChLG7	TCsat15	ChLG7-23	CCTAAATTTAGGCAAAAAAATTTAAATTTTTAATTCTTGTGAAAAATCGATATGTTATGTAAAATGAGCCGTAGAATTCAATCGAACAAACCGCAATGCTCTACGACTTTTAGTTTTTTTTTTATGAATTTTTTTAGTGAAAAACTTTGATCGCCTCTGTACCCGGAACCGTTGCCCGGAGCGGCTCCGGGTTTAATCGAAAAAATAGAGAAAATTAAGCGCTATCAGATGGTTTTTTGTTTGTTGCTCTAAGTCTTACAGTTTCCGAGAAAAACGCAAAAAAAGGTTGTCATTTTCACTTTTTTTCAATTTTTAACCGCCAATTACGGCGAAACTATTAGAGTTATCGAGAAACGGAAAAATCGAGGACAACCGGAATAAAAAACTCTACAAAATGGC…	2610647	2611751	1105	90.79	reverse
ChLG7	TCsat15	ChLG7-24	CCTAAATTTAGGCAAAAAAATTTAAATTTTTAATTCTTGTGAAAAATCGATATGTTATGTAAAATGAGCCGTAGAATTCAATCGAACAAACCGCAATGCTCTACGACTTTTAGTTTTTTTTTTATGAATTTTTTTAGTGAAAAACTTTGATCGCCTCTGTACCCGGAACCGTTGCCCGGAGCGGCTCCGGGTTTAATCGAAAAAATAGAGAAAATTAAGCGCTATCAGATGGTTTTTTGTTTGTTGCTCTAAGTCTTACAGTTTCCGAGAAAAACGCAAAAAAAGGTTGTCATTTTCACTTTTTTTCAATTTTTAACCGCCAATTACGGCGAAACTATTAGAGTTATCGAGAAACGGAAAAATCGAGGACAACCGGAATAAAAAACTCTACAAAATGGC…	2611923	2613028	1106	90.88	reverse
ChLG7	TCsat15	ChLG7-25	AACTCTAAAAATCGAAGCAATTAATTTTTTTTCTACGTTTAACAACTCTAGGGGGTTGTTAAGGCATATATAAGTCGAAAAAACTACAATAGAAAAAGTTTTAAAAAAAATTTATTTTTTCACTTTCTTAAAGGTAAGTGTGTTTACTCAGGAAATTTTAGCAAAAAAAATCAAATTTTTAAATTTTATGAAAAGTTCGTATAATACAGAAAATGAGCCGCTGATTCAATGGAACAAACCGCATTGCTCTACGACTTTTAATTTTGAGTATGATTTTTGTGGATAAAATTTCCACTATGACAATGGCTACCNAACCGCCAATTACGGCGAAACTATTAGAGTTATCGAGAAACGGAAAAATCGAGGACAACCGGAATAAAAAACTCTACAAAATGGCAT…	2613200	2614300	1101	74.21	reverse
ChLG7	TCsat15	ChLG7-26	AATCGTTTGATTTGTACCAAACCGATTTAAAAAATATTGTAAAGGTCGTGTGTAATACGTGAAATGAACTGTAGAATTCGCTGTAACAAACCGTTCTGCTTTACGACTTTTAGTTTTTGAGTTATGAATTTTTTTAGTGTTAAACTTTAAACACCTCTGTAACCGGAACCATTGCCCGGAGCGGCTCTGGTTTTAGACGAAAAAATAGAGAATTTCAAGCGCTATCAGACGATTTTTTGTTTGTTGCTCTAAGTCTTACAGTTTCCGAGAAAAACACAAAAAAGTTTGCCATTTTAATTTTTTTTTCAATTTTTAACCGCCAATTACAGCGAAACTATTAGAGTTAGCGAAAATCGGAAAAATCGAGGAGAACCGGAATAAAAAACTCTACAAAATGGC…	2968831	2969938	1108	80.92	reverse
ChLG7	TCsat15	ChLG7-27	CCCTAAATTTAGGCAAAAAATTTAAATTTTTTATTCTTGTGAAAAATTTATATAATATGTAAAATGAGCCGTAGAATTCAATCGAATAAACCGCAATGCTCTACGACTTTTAGTTTTTTTTTTATGAATTTTTTTAGTGAAAAACTTTGATCGCCTCTGTAGCCGGAACCGTTGCCCGGAGCGGCTCCGGGTTTAATCGAAAAAATAGAGAAAATTAAGCGCTATCAGATGGTTTTTTGTTCGTTGCTCTAAGTCTTACAGTTTCCGAGAAAAACGCAAAAAAAGGTTTCCATTTTCACTTTTTTTTCAATTTTCAACCGCCAATTACGGCGAAACTATTAGAGTTATCGAGAAACGGAAAAATCGAGGATAACCGGAATAAAAAACTACAAAATGGCA…	2991145	2992242	1098	88.17	reverse
ChLG7	TCsat15	ChLG7-28	CCCTTATTTTAAGCAAAAAATTTAAATTTTCAATTCTTGTGAAAATTTGATATGATATGTAAAATGAGCCCTAGAATTCAATGGAACAAACCGCATTGCTCTACGACTTTTAGTTTTTAAGTTATGAATTTTTTTAGTGAAAAACTTTGATCGCCTCTGTAGCCGGAACCGTTGCCCGGAGCGGCTCCGGGTTTAATCAAAAAAATTGAGAAAATTAAGCGCTATCAGATGGTTTTTGGTTCGTTGCTCTAAGTCTTACAGTTTCCGAGAAAAACGCAAAAAAAGGTTTCCATTTTCAATTTTTTTCAATTTTCAACCGCCAATCACGGCGAAACTATTAGAGTTATCGAGAAACGGAAAAATCGAGGACAACCGGAATAAAAAAACTCTACAAAATGG…	3205323	3206433	1111	88.31	reverse
ChLG7	TCsat15	ChLG7-29	CCTAAATGTAGGCAAAAAATTTTAAATTTTTAATTCTTGTGAAAAATTGATATAATATGTAAAATGAGCCGTAGAATTCAATCGAACAAACCGCAATGCCCTACGACTTTTAGTTTTTTTTTATGATTTTTTTTAGTGAAAAACTTTGATCGCCTCTGTAGCCGGAACCGTTGCCCGGAGCGGCTCCGGGTTTAATCGAAAAAATAGAGAAAATTAAGCGCTATCAGATGGTTTTTTGTTCGTTGCTCTAAGTCTTACAGTTTCCGAGAAAAACGCAAAAAAAGGTTTCCATTTTCACTTTTTTCAATTTTCAACCGCCAATTACGGCGAAACTGTTAGAGTTATCGAGAAACGGAAAAATCGAGGACAACCGGAATAAAAAACTCTACAAAATGGCAT…	3442351	3443454	1104	89.43	reverse
ChLG7	TCsat15	ChLG7-30	CCTAAATTTAGGCAAAAAATTTTAAAATTTTAATTCTTGTGAAAAAATGATATAATATGTAAAATGAGCCGTAGAATTCAATCGAACAAACCGCAATGCTGTACGACTTTTAGTTATTTTTTTATGAATTTTTTTAGTGAAAAACTTTGATCGCCTCTGTAGCCGGAACCATTGCCCGGAGCGGCTCCGGGTTTAATCGAAAAAATAGAGAAAATTAAGCGCTATCAGATGGTTTTTGTTCGTTGCTCTAAGTCTTACAGTTTCCGAGAAAAACGCAAAAAAAGGTTTCCATTTTCACTTTTTTTCAATTTTCAACCGCCAATTACGGCGAAACTATTAGAGTTATCGAGAAACGGAAAAATCGAGGACAACCGGAATAAAAAACTCTACAAAACGGCA…	3717019	3718119	1101	87.7	reverse
ChLG7	TCsat15	ChLG7-31	CCTAAATTTAGGCAAAAAAATTTAAATTTTTAATTCTTGTAAAAAATTGATATAATATGTAAAATGAGCCGTAGAATTCAATGAAACAAACAGCAATTCTCTACGACTTTTAGTTTTTTTTTATGAATTTTTTTAGTGAAAAACTTTGATCGCCTCTGTAGTCGGAACCGTTGCCCGGAGCGGCTCCGGGTTTGGTCGAAAAAATAGATAAAATTAAGCGCTATCAGATGGTTTTTTGTTCGTTGCTCTAAGTCTTACAGTTTCCGAGAAAAACGCCAAAAAAGGTTTCCGTTTTACACTTTTTTTCAATTTTCAACTGCCAATTACGGCGAAACTATTAAAGATATCGAGAAACAGAAAAATGGAGAATAACCGAAATAAAAAACTCTACAAAATGGT…	3847255	3848348	1094	92.09	reverse
ChLG7	TCsat15	ChLG7-32	CCTAAATTTAGGCAAAAAATTTTAAATTTTTAATTCTTGTGAAAATTTGATATAATATGTAAAATGAGCCGTAGAATTCAATCGAACAAACCGCAATGCTCTACGACTTTTAGTTTTTTTTTTTATGAATTTTTTTAGTGAAAAAGTTTGATCGCTTGTGTAGCCGGAACCGTTGCCCGGAGCGGCTCCGGGTTTAATCGAAAAAATAGAAAAAATTAAGCGCTATCAGATGGTTTGCTGCTCGTTGCTCTAAGTCTTACAGTTTCCGAGAAAAACGCAAAAAAATGTTTCCATTTTCACTTTTTTTCAATTTTCAACCGCCAATTATGGCGAAACTATTAGAGTTATCGAGAAACGGAAAAATCGAAGACAACCGGAATAAAAAACTCTACAAAATGG…	4378869	4379976	1108	89.8	reverse
ChLG7	TCsat15	ChLG7-33	CCTAACTTTATGCACAAATTTTAAATTTTTTAAATCTCGTGAAAAGCTGCTATATTACGTAGAATGAGCCGCTGAAATTCACTGGAATTAACCGATTTGCTCTATGACTTTTAGTTTTCGAGTTATGAATTTTTTTAGTGTAAAAGTTTAATCGCCTCTGTAGCCGGAACCGTTGCCTAGAGCGGCTCCGGGTTTAGACGAAAAAATAGAGAATTTCAAGCGTTCTCAAACGATTTTTTGTTTGTTGCTCTAAGTCTTACAGTTTTTGAAAAAATCACAAAAAAAGGTTGGCATTTTCACTTTTTTTCAATTTTTAACCGCCGATCATGACTAAACTATTGGAGTTAGAGAAAAACGGATAAATCGAGGAGAACCGGAATAAAGAACTCTACAAATTAG…	4671684	4672777	1094	82.2	reverse
ChLG7	TCsat15	ChLG7-34	CCTAAATTTAGGCAAAAAATTTTTAATTTTTAATTCTTGTGAAAAATTGATATAATATGTAAAATGAGCCGTAGAATTCAATCGAACAAACCGCAATGCTCTACGACTTTTAGTTTTTTTTTAATGAATTTTTATAGTGAAAAACTTTGATCGCCTCTGTAGCCGGAACCGTTGCCCGGAGCGGCTCCGGCTTTAATCGAAAAAATAGAGAAAATTAAGCGCTATCAGATGGTTTTTTGTTCGTTGCTCTAAGTCTTACAGTTTCCGAGAAAAACGCAAAGAAAGGTTTCCATTTTCAGTTTTTTTCAATTTTCAACCGCCAATTACGGCGAAACAATTAGAGTTATCGAGAAACGGAAAAATCAAGGACAACCGGAATAAAAAACTCTACAAAATGGC…	5027536	5028627	1092	90.42	reverse
ChLG7	TCsat15	ChLG7-35	CCTAAATTTAGGCAAAAAATTTTAAAATTTTAATTCTTGTGAAAAATTGATATATTATGTAAAATGAGCCGTAGAATTCAATCGAACAAACCGCAATGCTCTACGACTTTTAGTTTTTTTTTTATGAATTTTTTTAGTGAAAAACTTTGATCGCCTCTGTAGCCGGAACCGTTGCCCGGAGCAGCTCCGGGTTTAGTCGAAAAAATAGATAAAATTAAGCGCTATCAGATGGTTTTTTGTTCGTTACTCTAAGTCTTACAGTTTCCGAGAAAAACGCAAAAAAAGTTTCCATTTTCACTTTTTTCAATTTTCAACCGCCAATTACGGCCAAACTATTAGAGTTATCGAAAAACGGAAAAATCGAGGACAACTGGAATAAAAAGCTCTACAAAATGGCAT…	5401798	5402901	1104	93.31	reverse
ChLG7	TCsat15	ChLG7-36	TAAAACTGTTCACAAAAAATTTTAAATTTTTAATTCTTGTGAAAAATTGATATAATATGTAAAATGAGCCGTAGAATTCAATGGAACAAACCGCAGTGCTCTACGACTTTTAGGTTTTTTTTTAGTAAAAAAATTTGATCGCTTCTGTGGCCGGAACCGTTGCCCGGAGCGGCTTCGAGTTTAATAGAAAAAATAGAGAAAATTAAGCGCTATCAGATGGTTTTTTGTTCGTTGCTCTAAGTCTTACAGTTTTCGAGAAAACGCAAAAAAGGTTTCCATTTTCGCTTTTTTCAATTTTCAACCGCCAATTACGGCCAAACTATTAGAGTTATCGAAAACGGAAAAATCAAGGACAACCGGAATAAAAAGCTCTACAAAATGGCATAGGACTCAAGGCGA…	5403070	5404157	1088	91.5	reverse
ChLG7	TCsat15	ChLG7-37	CTTAAATGTAGGCAAAAAATTTTAAATTTTTAATTCTTGTGAAAAATTGATATATTATGTAAAATGAGCCGTAGAATTCAATGGAATAAACCGCAATGCTCTACGACTTTTAGTTTTTTTTTATGAATTTTTTTATTGAAAAAATTTGATCGCCTCTGTAGCCGGAACCGTTGGCCGGAGCAGCTCCGGGTTTAGTCGAAAAAATAGATAAAATTAAGCGCTATCAGATGGTTTTTTGTTCGTTGCTCTAAGTCTTACAGTTTTCGAGAAAAACGCAAAAAAAGGTTTACTTTTCACTTTTTTTCAATTTTCAACCGCCAATTACGGCCAAACTATTAGAGTTATCGAAAAACTAAAAAATCGAGGACAACCGGAATAAAAAGCTCTACAACGCCGATT…	14247733	14248789	1057	85.33	forward
ChLG8	TCsat15	ChLG8-1	CTCAATTAACTCAATAAGTTTTGCATAAAACTGCATAAAATTTGACTAAATAAAATCATTTATTAGACTTCACACTAATTCCATTATAAACCCCATTGCTCTACGACTTTTAGTTTTTTTTTATGAATTTTTTTGCGTAGAACTTTAATCGCCTCTGTAGCCGGAACCGTTGCCGGGAGCGGCTCCGAATTTAATCGCAAAAATAGACAAAATTAAGCGCTATCAGATGATTTTTTGTTTGTTGCTCTAAGAGAAAAACGCAAAAAAAGGTTGTCATTTTCACTTTTTTTCAATTTTTAACCGCCAATTACAGCGAAACTATTAGAGTTAGCGAAAATCGGAAAAATCCAGGAGAACCGGAATAAAAAAACTCTACAAAATGGCATAGGACTCAAGGCG…	4611899	4612993	1095	74.89	forward
ChLG8	TCsat15	ChLG8-2	CCTAAATTTAGGCAAAAAATTTAAAGTTTTTAATTCTTGTGAAAATTTGATATAATATGTAAAATGAGCCGTAGAATTCAATCGAACAAACCGCAATGCCCTACGACTTTTAGTTTTTTTTTATGAATTTTTTTAGTGAAAAACTTTGATCTCCTCTGTAGCCGGAACCGTTGCCCGGAGCGGCTCCGGGTTTAGACGAAAAAATAGATAAAATTAAGCGCTGTCAGATGGTTTTTTGTTCGTTCCTATAAGTCTTACAGTTTCCGAGAAAAACGCAAAAAAAGGTTTCCATTTTCACTTTTTTCAATTTTCAATCGCCAATTATGGCGAAACTATTAAAGATATCGAGAAACGGACAAATGGAGGATAACCGGAATAAAAAGCTCTACAAAATGGCAT…	7769463	7770557	1095	89.24	forward
ChLG8	TCsat15	ChLG8-3	CCTAAATTTAGGCAAAAAAATTTAAATTTTTAATTCTTGTGAAAAATCGATATAATACGTAAAATGAGCCGTAGAATTCAATCGAACAAACCGCAATGCTCTACGACTTTTAGTTTTTTTTTTATGATTTTTTTTTGTGTAAAACTTTGATCGCCTCTGTAGCCGGAACCGTTGCCCGGAGCGGCTCCGGGTTTGGACGAAAAAATAGAGAAAAATAAGCGCTATCAGATGGTTTTTTGTTCGTTGCTCTAAGTCTTACAGTTTCCGAGAAAAACGCAAAAAAAGGTTTCCATTTTCACTTTTTTTCAATTTTCGATCGCCAATTACGGCGAAACTATTAAAGATATCGAGCAACGGAAAAATGGAGGATAACCGGAATAAAAAACTCTACAAAATGGC…	9533132	9534235	1104	90.69	forward
ChLG8	TCsat15	ChLG8-4	CATAAATTTAGGCAAAAAATTTTAATTTTTTTATTCTTGTGAAAAATTGATATAATATGTAAAATGAGCCGTAGAATTCAATCGAACAAACCGCAATGCTCTACGGCTTTTAGTTTTTTTTTATGAATTTTTTTAGTGAAAAACTTTGATCGCCTCTGTAGCCGGAACCGTTGCCCGGAGCGGCTCCGAGTTTAGTCGAAAAAATAGATAAAATTAAGCGCTATCAGATGGTTTTTTGTTCGTTGCTCTAAGTCTTACAGTTTCTGAGAAAAACGTAAAAAAAGGTTTTCATTTTCACTTTTTTTCAATTTTCAACCGCCAATTACGGCGAAACTATTAGAGTTATCGAAAAACGGAAAAATGGAGGATAACCGGAATTAAAAACTCTACAAAATGGCA…	9835430	9836515	1086	92.7	reverse
ChLG8	TCsat15	ChLG8-5	TGCACATTCTTTAAAATAAGTTACGAAATTATAGCTTTACTTGGAAAAATCATCAAAATGTAAAACTCAAATAAAGATGTAGAATTATACATTTTTTCTTTGCACTCTTCAGTCTCGCGGTCACGACTAGTTCGAGGCGAAAAAATTATTAATCTGCTTAACAAGACGAGGAGTAATAACATATAATATTATTTTTTTCAACACGTTTGAGGCTGGATTATACAAGGTGTCTCGTCTAAACTCACACTAGAAGTATTGAAAGTTCTAATAAAGATATTTATTTGAAAGTTGGTGCTCAGCCATAATGTGTTGAGTTCTGCTCAATGAAAATATTTTTAAGATGGTGACACTTTCGGTTATACCAGAAGTCGTTTTCAAATTTCTCTACAAAAATGGCAT…	9994892	9995989	1098	71.06	forward
ChLG8	TCsat15	ChLG8-6	CTTAAATTTAGGCAAAAAATTTAATTTTTAATTTTTGTGAAAAATCGATATAATATGTAAAATGAGCCGTAGAATTCAATCGAACAAACCGCAATGCTCTAGGACTTTTAGTTTTTTCTTAATGAATTTTTTAGTGAAAAACTTTGATCGCTTCTGTAGCCGGAACCGTTGCCAGGAGCGGCTCCGGGTTTGGTCGAAAAAATAGATAAAATTAAGCGCTATCAGATGGTTTTTTGTTCGTTGCTCTAAGTTTTACAGTTTTGGAAAAAAACGCAAAAAAAGGTTTCCATTTTCACTTTTTTTCAATTTTCAACCGCCAATTACGGCGAAACTATTAGAGTTATCGAGAAACGGAAAAATGGAGGACAACCGGAATAAAAAACTCTACAAAACAACATA…	10667623	10668716	1094	92.31	forward
ChLG8	TCsat15	ChLG8-7	CCTAAATTTAGGCAAAAAATTTTAAATTTTTATTTTTTGTGAAAAATCGATATAATATGTAAAATGAGCCGTAGAATTCAATGGAACAAACCGCAATGCTCTACGACTTTTAGTTTTTTTTTTATGAATTTTTTTAGTGAAAACCTTTGATCGCTTCTGCAGCTGAAACCGTCGCCCGGAGCGGCTCCGGGTTTGGTCGAAAAAATAGATAAAATTAAGCGCTATCAGATGGTTTTTTGTTCGTTCCTCTAAGTCTTACAGTTTCCGAGAAAAACGCAAAAAAAGGTTTCCATTTTCACTTTTTTTCAATTTTCAACTGCCAATTACGGCGAAACTATTAAAGATATCGAAAAACGGAAAAATGGAGGACAACCGGAATAAAAAACTCTACAAAATGGC…	10669058	10670158	1101	92.04	forward
ChLG8	TCsat15	ChLG8-8	CAGAAATTTGAGCAAAAAAATTGAAAATTTTAAATCTCATGAAAAGTTGGTATAATAGAGAAAATGAGCCGTAGAATTCAATGGAACAAACCGCAATGCTCTACGACTTTTAGTTTTTATTTTATGAATTTTTTTAATTGCAAAACTTTGATCGCCTCTGTAGCCGGAACCATTGCCCGGAGCGGCTCCGGGTTTGGTTGAAAAAATAGATAAAATTAAGCGCTATCAGATGGTTTTTTGTTCGTTGCTCTAAGTCTTACAGTTTCCGAGAAAAACGCAAAAAAAGGTTTCCATTTTCACTTTTTTTCAATTTTCAACCGCCAATTGTGGCGAAACTATTAGAGTTATCGAGAAACGAAAAAATGGAGGACAACCGGAATAAAAAACTCTACAAAATGA…	10849030	10850139	1110	94.59	forward
ChLG8	TCsat15	ChLG8-9	CCTAAATTTAGGCAAAAAATTTTAAATTTTTAATTCTTGTGAAAAATTGATATAATATGTAAAATGAGCCGTAGAATTCAATGGAACAAACCGCAATTCTCTACGACTTGTAGTTTTTTTATATGAATTTTTTTAGTGAAAAACTTTGATCCCTTTTGTAGCCGGAACCAGTGCCCGGAGCGGCTCCGGGTTTAGTCTAAAAAATAGATAAAATTAAGCGCTATCAGATGGTTTTTGGGTCGTTGCTCTAAGTCTTACAGTTTCCGAGAAAAACGCAAAAAAGTTTTCCATTTTCACTTTTTTTCAATTTTCAATCGCCAATTACGGCGAAACTATTAAAGATATCGAGAAACGGAAAAATAAAAGATAACCGGAATAAAAAACTTTACAAAATGGCAT…	11193457	11194560	1104	91.43	forward
ChLG8	TCsat15	ChLG8-10	CCTAAATTTAGACAAAAAATTTTAAATTTTTAATTTTTGTGAAAAATTGATATAATATGTAAAATGAGCCGTAGAATTCAATGGAACAAACCGCAATGCTCTACGACTTTTAGTTTTTTTTTATGAATTTTTTTAGTGAAAAACTTTGATCACCTCTGTAGCCGGAACCGTTGCCCGGAGCGGCTCCGAGTTTAGACGAAAAACTAGATAAAATTAAGCGCTATCCGATGGTTTTTTGTTCGTTACTCTAAGTCTTACAGTTTTTGAGAAAAACGCAAAAAATGGTTTCCATTTTCACTTTTTTTCAATTTTCAACTGCCAATTACGGCGAAACTATTAGAGATATCGAAAAACGGAAAAATGGAAGATAACCGGAATAAAAAACTCTACAAAATGGCA…	11217775	11218881	1107	92.79	forward
ChLG8	TCsat15	ChLG8-11	CCTAAATTTAGGCAAAAAATTTTAAATTTTTAATTCTTATGAAAAATCGATATAATATGTAAAATGAGCCGTAGAATTCAATCGAACAAACCGCAATGCTCTACGACTTTTAGTTTTTTTTTTATGAATTTTTTTAGTGATAAACTTTGATCGCCTCTGTAGCCGGAACCGTTGCCCGGAGAGGCTCCGGGTTTGGTCGAAAAAATAGATAAAATTACGCACTATTAGATGGTTTTTTCTTCGTTGCTCTAGGTCTTACAGTTTCCGAGAAAAACGCAAAAAAAGGTTTTCATTTTCACTTTTTTTCAATTTTCAATCGCCAATTACGACGAAACTATTAAAGCTATGGAGAAACGAAAAAATCGAGGATAATCGGAATAAAAAACTCTACAAAATGGC…	11297752	11298857	1106	92.59	forward
ChLG8	TCsat15	ChLG8-12	CCTAAATTTAGGCAAAAAATTTTTAAATTTTTAATTCTTGTGAAAAATTGATATAATATGTAAAATGAGCCGTAGAATTCAATCGAACAAACCGCAATGCTCTACGACTTTTAGTTTTTTTTTATGAATTTTTTAGTGAAAAACTTTGATCGCCTCTGTAGCCGGAACCGTTGCCCGGAGAGGCTCCGGGTTTGGTCGAAAAAATAGATAAAATTACGCGCTATTAGATGGTTTTTTGTTCGTTGCTCTAGGTCTTACAGTTTCCGAGAAAAACGCAAAAAAAGGTTTTCATTTTCACTTTTTTTCAATTTTCAATCGCCAATTACGACGAAACTATTAAAGATATCGAGAAACGGAAAAATGAAGGATAACCGGAATAAAAAACTCTACAAAATGGCA…	11299029	11300133	1105	92.86	forward
ChLG8	TCsat15	ChLG8-13	CCTAAATTTAGGCAAAAAATTTTAAATTTTTAATTCTTGTGAAAAATTGATATAATATGTAAAATGAGCCGTAGAATTCAATCGAACAAACCGCAATGCTCTACAACTTTTAGTTTTTTTTTTATGAATTTTTTTAGTGAAAAACTTTGATCGCCTCTGTAGCCGGAACCGTTGCCCGGAGAGGCTCCGGGTTTGGTCGAAAAAATAGATAAAATTACGCGCTATTAGATGATTTTTTGTTCGTTGCTCTAGGTCTTACAGTTTCCGAGAAAAACGCAAAAAAAGGTTTTCATTTTCACTTTTTTTCAATTTTCAATCGCCAATTACGACGAAACTATTAAAGATATCGAGAAACGGAAAAATGAAGGATAACCGGAATAAAAAACTCTACAAAATGGC…	11300305	11301410	1106	93.22	forward
ChLG8	TCsat15	ChLG8-14	CCTAAATTTAGGCAAAAAATTTTAAATTTTTAATTCTTGTGAAAAATTGATATAATATGTAAAATGAGCCGTAGAATTCAATCGAACAAACCGCAATGCTCTACGACTTTTAGTTTTTTTTTTATGAATTTTTTTAGTGAAAAACTTTGATCGCCTCTGTAGCCGGAACCGTTGCCCGGAGAGGCTCCGGGTTTGGTCGAAAAAATAGATAAAATTACGCGCTATTAGATGGTTTTTTGTTCGTTGCTCTAGGTCTTACAGTTTCCGAGAAAAACGCAAAAAAAGGTTTTCATTTTCACTTTTTTTCAATTTTCAATCGCCAATTACGACGAAACTATTAAAGATATCGAGAAACGGAAAAATGAAGGATAACCGGAATAAAAAAACTCTACAAAATGG…	11301582	11302687	1106	92.95	forward
ChLG8	TCsat15	ChLG8-15	CCTAAATTTAGGCAAAAAATTTTAAATTTTTAATTCTTGTGAAAAATTGATATAATATGTAAAATGAGCCGTAGAATTCAATCGAACAAACCGCAATGCTCTACGACTTTTAGTTTTTTTTTTATGAATTTTTTTAGTGAAAAACTTTGATCGCCTCTGTAGCCGGAACCGTTACCCGGAGAGGCTCCGGGTTTGGTCGAAAAAATAGATAAAATTACGCGCTATTAGATGGTTTTTTGTTCGTTGCTCTAGGTCTTACAGTTTCCGAGAAAAACGCAAAAAAAGGTTTTCATTTTCACTTTTTTTCAATTTTCAATCGCCAATTACGACGAAACTATTAAAGATATCGAGAAACGGAAAAATGAAGGATAACCGGAATAAAAAACTCTACAAAATGGC…	11302860	11303963	1104	93.32	forward
ChLG8	TCsat15	ChLG8-16	CACTGCCTACTGCAAAAAAATTTAAATTTTTAATTCTTGTGAAAAATTGATATAATATGTAAAATGAGGCGTAGAATTTAATCGAACAAACCGCAATGCTCTACGACTTTTAGTTTTTTTTTTATGAATTTTTTTAGTGAAAAACTTTGATCGATTCTGTAGCCGGAACCGTTGCCCGGAGCGGCTCCGGGTTTGGTCGAAAAAATAGATAAAATTAAGCGCTATCCGATGGTTTTTCGTTCGTTGCTCTAAGTCTTACAGTTTCTGAGAAAAACGCAAAAAAAGGTTTCCATTTTCACTTTTTTTAATTTTTAATCGCCAATTACGGCGAAACTATTAGAGATATCGAGAAACGGAAAAATGGAGGATAACCGGAATAAAAAACTCTACAAAATCGCA…	11413874	11414936	1063	89.07	forward
ChLG8	TCsat15	ChLG8-17	CCTAAATTTAGACAAAAAATTTTAAATTTTTTATTCTTGTGAAAAATTGATATAATATGTAAAATGAGCCGTAGAATTCAATCGGACAAACCGCAATGCTCTACGACTTTTAGTTTTTTTTTATGAATTTTTTTAGTGAAAAACTTTGATCGCCTCTGTAGCCGGAACCGTTGCCCGGAGCGGCTCCGGGTTTGAACGAAAAAATAGATAAAATTAAGCGCTATCAGATGGTTTTTTTGTTCAGTGCTCTAAGTCTTACAGTTTCCGAGAAAAACGAAAAAAAAAGTTTCCATTTTCACATTTTTTCAATTTTCAATCGCCAATTACGGCGAAACTATTAAAGATATCGAGAAATGGTAAAATGGAGGATAACCGGAATAAAAAACTCTACAAAATGGT…	11817139	11818232	1094	85.29	forward
ChLG8	TCsat15	ChLG8-18	CCTAAATTTAGGCAAAAAATTTTAAATTTTTAATACTTGTGAAAAATTGATATAATATGAAAAAGGAGCCGTAGAATTCAACGGAACAAACCGCAATGCTCTACGACTTTTAGTTTTTTTTTTATGAATTTTTTTAGTGAAAAACTTTGATCGTCTCTGTATCCGGAACCGTTGGCCGGAGCGGCTCCGGGTTTAGACAAAAAAATAGATAAAATTAAGCGCTATCAGATGGTTTTTTATTCGTTGCTCTAAGTCTTACAGTTTCCGAGAAAAACGCCAAAAAAGGTTTCCATTTTCACTTTTTTTCAATTTTCAATCGCCAATTACGGCGAAACTATTAAAGCTATGGAGAAACGAAAATATCGAGGATAATCGGAATAAAAAACTCTACAAAATGGC…	12226694	12227790	1097	91.87	forward
ChLG8	TCsat15	ChLG8-19	CCTAAATTTAGGCAAAAAATTTTAAATTTTTAATTCTCGTGAAAAAATGATATAATATGTAAAATGAGCCGTAGAATTCAATCGAACAAACCGCAATGCTCTACGACTTTTAGTTTTTTTTTTATGAATTTTTTTAGTGAAAAACTTTGATGGCCTCTGTAGCCGGAACCGTTGCCCGGAGAGGCTCCGGGTTTGGTCGAAAAAATAGATAAAATTACGCTATCAGATGGTTTTTTGTTCGTTGCTCTAAGTCTTACAGTTTCCGAGAAAAACGCAAAAAAAGGTTTTCATTTTCACTTTTTTTTCAATTTTCAATCGCCAATTACGGCGAAACTATTAAAGATATCGAAAAACGGAAAAATGGAGGATAACCGGAATAAAAAACTCTACAAAATGGCA…	12277949	12279053	1105	89.27	forward
ChLG8	TCsat15	ChLG8-20	CCTAAATTTAGGCAAAAAATTTTAAATTTTTAATTCTTGTAAAAAATTGATATAATATGTAAAATGAGCCGTAGAATTCAATCGAACAAACCGCAATCCTCTACGACTTTTAGTTTTTTTTTTATGAATTTTTATAGTGGAAAACTTTGATCGCCTCTGTAGCCGGAATCGTTGCCCGGAGCGGCTCCGGGTTTAGTCGAAAAAATAGATAAAATTAAGCGCTATCAGATGGTTTGTTGTTCGTTGCTCTAAGTCTTACAGTTTCCGAGAAAAACGCAAAAAAGTTTTCCATTTTCACTTTTTTTCAATTTTCAATTGCCAATTGCGGCGAAACTATTAAAGATATCGAGAAGCGGAAAAATGGAGGATAACCGAAATAAAAAACTTTACAAAATGGCA…	12279394	12280495	1102	92.22	forward
ChLG8	TCsat15	ChLG8-21	CCCTAAATTTAGGAAAAAAATTTTAAATTTTTAATTCTTGTGAAAAATTGATATAATATGTAAAATCAGCCGTAGAATTCAATGGAACAAACCGCAATTCTCTACAACTGTTAGTTTTTTTTTTATGAATTTTTTTAGTGAAAAACTTTGATCGCCTCTGTAACCGTAACCGTTGCCCGGAGCGGCTCCGGGTTTGTCGAAAAATAGATAACATTAAGCGCTATCAGATGGTATTTGTTCGTCAATCTGAGTCTTACAGTTTCCGAGAAAAACGCAAGAAAAGGTTTCCATTTTCACTTTTTTTCAATTTTCAATCGCCAATAACGGCGAAACTATTGGAGTTATCGAGAAGCGGAACAATGGAAGATAACTGGAATAAAAAACTCTACAAAATGGCAT…	12341725	12342781	1057	87.47	forward
ChLG8	TCsat15	ChLG8-22	CCTAAATTTAGGCAAAAAATTTTAAATTTTTAATTCTTGTGAAAAATTGATATAATATGTAAAATGAGCCGTAGAATTCAATGGAACAAACCGCAATTCTCTACGACTTTTAGTTTTTTTTTTATGAATGTTTTTAGTGAAAAACTTTGATCGCCTCTGTAGCCGGAACCGTTGCCCGGAGCGGCTCCGGGTTAAGTCGAAAAAATAGATAAAATTAAGCGCTATCAGATGGTTTTTTGTTCGTTGCTCTAAGTCTTACAGTTTCCGAGAAAAACGCAAAAAAAGGTTTCCATTTTCACTTTTTTTCAATTTTCAATCGCCAATTACGGCGAAACTATTAAAGATATCGAGAAACGGAAAAATGGAGAATAACCGGAATAAAAAACTCTACAAAATGGC…	12419033	12420116	1084	91.32	forward
ChLG8	TCsat15	ChLG8-23	CCTAAATTTAGGCAAAAAATTTTAAATTTTTAATTCTTGTGAAAAATTGATATAATATGTAAAATGAGCCGTAGAATTCAATGGAACAAACCGCAATGCTCTACGACTTTTAGTTTTTTTTTTATGAATTTTTTTAGTGAAAAACTTTGATCGCCTCTGTAGCCGGAACCGTTGCCCGGAGCGGCTCCGGGTTTNTTCCGAGAAAACGCAAAAAAGGTTTCCATTTCACTTTTTTCAGTTTCAATCGCCAATTACGGCGAAATTATAAAGATATCGAGAAACGGAAAAATGGAGGATAACCGGAATAAAAACTCTACAAAATGGCATAGGACTTAAGGCGATATCTCGCAAAAAAATTTTCAATTTTCAAACGCCGATTACGGCCAAACTAAAAGAGCT…	12423457	12424487	1031	84.92	forward
ChLG8	TCsat15	ChLG8-24	CCTAAATTTAGGCAAAAAAATTTAAATTTTTAATTCTTGTGAAAAATTGATATAATATGTAAAATGAGCCGTAGAATTCAATGGAACAAACCGCAATGCTCTACGACTTTTAGTTTTTTTTTATGAATTTTTTTAGTGCAAAAGTTTGATCGCCTCTGTAGCCGGAACCGTTGCCCGGAGCGGCTCCGGGTTTAATCGAAAAAATAGAAAAAATTAAGCGCTATCAGATGGTTTTTTGTTCGTTGCTCTAAGTCTGACAGTTTCCGAGAAAAACGCAAAAAAAGGTTTCCATTTTCCCTTTTTTTCAATTTTCAACCGCCAATTACGGCGAAACTATTAAAGATATCGAGAAACGGAAAAATGTAGGATAACCGGAATAAAAAACTCTACAAAATGGCA…	12547958	12549029	1072	89.82	forward
ChLG8	TCsat15	ChLG8-25	CCTATATTTAGACAAAAAATTTAAAATTTTTAATTCTTGTGAAAAATTGATATAATATGTAAAATGAGCCGTAGAATTCAATCGAACAAACCGCAATGCTCTACGGCTTTTAGTTTTTTTTATGAATTTTTTTAGTGAAAACTTTGATCGCCTCTGTAGCCGGACCGTTGCCNNNNNNNNNNNNNNNNNNNNNNNNNNNNNNNNNNNNNNNNNNNNNNNNNNNNNNNNNNNNNNNNNNNNNNNNNNNNNNNNNTTCCGAGAAAACGCAAAAAAGTTTCCATTTCACTTTTTTCAATTTCAATCGCCAATACGGCGAAACTATTAAAGATATGAGAAACGGAAAAATGGAGGATAACTGGAATAAAAACTCTACAAAATGGCATAGGACTCAAGACGATA…	12807263	12808330	1068	83.48	forward
ChLG8	TCsat15	ChLG8-26	CCTAAATTTAGGCAAAAAATTTTAAATTTTTAATACTTGTGAAAAATTGATATAATATGTAAAATGAGCCGCAGAATTCAATCGAACAAACCGCAATGCTCTACGACTTTTAGTTTTTTTTTTATGAATTTTTTTAGTGAAAAACTTTGATCGCCTCTGTAGCCGGAACCGTTGCCCGGAGCGGCTCCGGGTTTAGTCGAAAAAATAGATAAAATTAAGCGCTATCAGATGGTTTTTTGTTCGTTGCTCTAAGTCTTACAGTTTCCGAGAAAACGCAAAAAAAGGTTTCCATTTTCATTTTTTTCCAATTTTCAACCGCCAATTACGGCGAATCTATTAGAGTTATCGAGAAACAAAAAAATGGAGGACAACCGGAATAAAAAACTCTAGAAAATGGCA…	13029393	13030496	1104	89.78	forward
ChLG8	TCsat15	ChLG8-27	ACACCCAATTAGGGGCTGAAAAATGGATTAGTGGGTTAATTAAAGCGGTGACATTTGTCCGAATCGATCACCAGGCAAGAATGGAAGAGGCTAATGAGGCGATCAGCGAACATAAACTTGCCACTCAATCAACATCCGAACGAGTTTTGCAAGCTTAGAAGGGAGATCCAATCACAAAGTTCGGCACAAATCGCATTTTCAAAGTTTTATGGAAAATTTAGGCGGAAACAAGACGCCAGAAATTTCGAAAACTATCGTTTTGTCATACAACTCGAGAAGCAAGTTGAAGTGTTGACAAATTTTACAAATTTTTATTTTCTCAATTACGGCAAAACTATTCGAAAAGGTGGAACTATTTTTATCCACACTTATGCAAAATGAGCCGGACTAAAAAACTCT…	13043744	13044860	1117	72.04	forward
ChLG8	TCsat15	ChLG8-28	CCTAAATTTAGGCAAAAAAATTAAAATTTTTAATTCTTGTAAAAAATTGATATAATATGTAGAATGAGCCGTAGAATTCAATCGAACAAACGGCAATGCTCTACGACATTTAGTTTTTTTTTTATGAATTTTTTTATTGAAAAACTTTGGTGGCCTCTGTAGCCGGAACCGTTGCCCGGAGCGGCTCCGGGTTTGGTCCAAAAAATAGATAAAATTAAGCGCTATCGTATGGTTTTTTGTTTTTTGCTCTAAGTCTTACAGTTTCCGAGAAAAACGCAAAAAAAGGTTTCCATTTTCACTTTTTTTCAATTTTCAATAGCCAATTACGGCGAAACTATTAAAGATATCGAGAAACGGAAAAATGGAGGATTACCGGAATAAAAAACTCTACAAAATGGC…	13128816	13129923	1108	92.52	forward
ChLG8	TCsat15	ChLG8-29	CTGAATCCAATGGAACAAACAGCACTGCTCTACGACTTTTAGTTTTCGAGTTATGAATTTTTTTAATGAATAAAATTTTTCACTATGACAAATGGCTACCCTAAATTTAGACAAAATTTTTAAATTTTTAATTCTTGTGAAAATCGATATAATATGTAAANNNNNNNNNNNNNNNNNNNNNNNNNNNNNNNNNNNNNNNNNNNNNNNNNNNNNNNNNNNNNNNNNNNNNNNNNNNNNNNNNNNNNNNNNNNNNNNNNNNNNNNNNNNNNNNNNNAAACGCAAAAAAGGTTTCCATTTCAATTTTTTCAATTTTAATCGCTAATTACGGCGAAACTATAAAGATATCGAGAAACGGAAAAATGGAGGATAACCGGAATAAAAACTCCACAAAATGGCATA…	13183216	13184316	1101	72.88	forward
ChLG8	TCsat15	ChLG8-30	CCTAAATTTAAGCAAAAAATTTTAAATTTTTAATTCTTGTAAAAATTTGATATAATATGTAAAATGAGCCGTAGAATTCAATCGAACAAACCGCAATGCTCTACGACTTTTAGTTTTTTTTTTATGAATTTTTTTAGTGCAAAACTTTGATCGCCTCTGTAGCCGGAACCGTTGTCCGGAGCGGCTCCGGGTTTGGTCGAAAAAATAGATAAAATTAAACGCTATCAGATGGTTTTTTGTTCGTTGCTCTAAGTCTTACAGTTTCCGAGAAAAACGCAAAAAAAGGTTTCCATTTTCACTTTTTTTCAATTTTCAATCGCCAATTACGGCGAAACTATTAAAGATATCGAGAAACGGAAAAATGGAGGACAACCGGAATAAAAAACTCTACAAAATGGC…	13187436	13188541	1106	92.77	forward
ChLG8	TCsat15	ChLG8-31	CCTAAATTTAGGCAAAAAATTTTAAATTTTTAATTCTTGTGAAAAATTGATGTAATATGTAAAATGAGCCGTAGAATTCAACCGAACAAACCGCAATGCTCTACGACTTTTAGTTTTTTATTTATGAATTTTTTTAGTGCAAAACTTTGATCGCTTCTGTAGCCGGAACCGTTGCCCGGAGCGGCTCCGGGTTTAGACGAAAAAATAGATAAAATTAAGCGCTATCAGATGGTTTTTTGTTCGTTGCTCTAAGTCTTACAGTTTCCGAGAAAACGCGAAAAAGGTTTCCATTTTCACTTTTTTCAATTTTCAATCGCCAATTACGGCGAAACTATTAAAGATATCGAGAAACGGAAAAATGGAGGATAACCGGAATAAAAACTCTACAAAATGGCATAG…	13670815	13671913	1099	93.58	forward
ChLG9	TCsat15	ChLG9-1	CTAAAATTTAGGCAAAAAATTTTAAATTTTTAATTCTTGTGAAAAATTGATATAATATGTAAAATGAGCCGTAGAATTCAATCGAACAAACCGCAATTCTCTACGACTTTTAGTTTTTTTTTTATGAATTTTTTTAGTGAAAAACTTTGATCGCCTCTGTAGCCGGAACCGTTGCCCGCAGCGGCTCCGGGTTTGGACGAAAAAATAGAGAAAATTAAGCGCTATCAGATGGTTTTTTGTTCGTTGCTCTAAGTCTTACAGTTTCCGAGAAAAACGCAAAAAAAGTTTCCATTTTCACTTTTTTTCTATTTTCAACCGCCAATTACGGCGAAACTATTAGAGTTATCGAGAAACGGAAAAATCGAGGAAAACCGAAATAAAAAACTCTACAAATGGCAT…	12391535	12392560	1026	86.19	forward
ChLG9	TCsat15	ChLG9-2	ATGAATTTTTTAATGAATAAAATTTTTCACTATGACAAATGGCTACCCCAAATTTAGGCAAAAATTTAAATTTTCAATTCTTGTGAAANNNNNNNNNNNNNNNNNNNNNNNNNNNNNNNNNNNNNNNNNNNNNNNNNNNNNNNNNNNNNNNNNNNNNNNNNNNNNNNNNNNNNNNNNNNNNNNNNNNNNNNNNNNNNNNNNNNNNNNNNNNNNNNNNNNNNNNNAAGCGCTATCAGATGGTTTTTTGTTTGTTGCTCTAAGTCTTACAGTTTCCGAGAAAAACGCAAAAAAAGGTTTCCATTTTCACTTTTTTTCAATTTTCAATCGCCAATTACGGCGAAACTATTAAAGATATCGAGAAACGGAAAAATAGAGGATAACCGGAATAAAGAACTCTAC…	12614861	12615937	1077	75.85	forward
ChLG9	TCsat15	ChLG9-3	CCCTAAATTTAGCAAAAATTTTAAATTTTTAATTCTTGTGAAAAATTGATATATATGTAAATGAGCCGTAGATTCACCGAACAAACCGCAATGCTCTACGACTTTTAGTTTTTTTTAATAATTTTTTAGTGAAAAACTTTGATCGCCTCTGTAGCCGTAACCGTTGCCCGGAGCGGCTCCGGATTTAATCGAAAAAATAGAGAAAATTAAGCGCTATCAGATGGTTTTTTGTTTGTTGCTCTGAGTCTTAGAGTTTCCGAGAAAAACGCAAAAAAAGGTTTCCATTTTCACTTTTTTTCAATTTTCCATCGCCAATTACGGCGAAACTATTAAAGATATCGAGGAACGGAAAAATGGAGGACAACCGGAATAAAAAACTCTACAAAATGGCATAAGACT…	12936940	12938036	1097	90.24	forward
ChLG9	TCsat15	ChLG9-4	CCTAAATTTAGGCAAAAAATTTTAAATTTTTAATTTTGGTGAAAAATTGGTATAATATGTAAAATGAGCCGTAGAATTCAATGGAACAAACCGCAATGCTCTACGAATTTTAGTTTTTTTTTTATGAATTTTTTTAGTGACAAATTTTGATTGCCTCTGTAGCTGGAACCGTTGCCCGGAGCGGCTCCGGGTTTGATCGAAAAAATAGACAAAATTAAGCGCTATCAGATGGTTTTTTGTTCGTTGCTCTAAGTCTTACAGTTTCCGAGAAAAACGCAAAAAAAGGTTTCCATTTTCACTTTTTTTCAATTTTCAATCACCAATTACGGGGAAACTATTAGAGTTATCGAGAAACGGAAAAATCGAGGACAACCGGAATAGAAAACTCTACAAAGTGGC…	12993780	12994881	1102	88.8	forward
ChLG9	TCsat15	ChLG9-5	CCTAAATTTAGGCAAAAATTTTTAAATTTTTAATTCTGGTGAAAAATTGATATAATATGTAAAATGAGCCGTAGAATTCAATCGAACAAACCGCAATGCTCTACGAATTTTAGTTTTTTTTTTATAAATTTTTTTAGTGAAAAACTATGATCGCCTCTGTAGCCGGAACCGTTGCCCGGAGCGGCTCCGGGTTTAATCGAAAAAATAGAGAAAATTAAGCGCTATCAGATGGTTTTTTGTTTGTTGCTCTAAGTCTTACAGTTTCCGAGAAAAACGCAAAAAAAGGTTTCCATTTTCACTTTTTTTCAATTTTCAACCGCCATTTACGGCGAAACTATTAGAGTTATCGAGAACCGGAAAAATCGAGGACAACCGGAATAGAAAACTCTACAAAATGGC…	13068405	13069504	1100	89.87	forward
ChLG9	TCsat15	ChLG9-6	TCTAAATTTAGGCAAAAAATTTTAAATTTTTTATTCTTGTAAAAAATTGATATAGTATGTAAAATGAGCCGTCGAATTCAATGGAACAAACCGCAATGCTCTACGACTTTTAGTTTTTTTTTTATAAATTTTTTTAGTGAAAAACTTTGATTGCCTTTGTAGCCGGAACCGTTGCCCGGAGCGGCTCCTGCTTTAATCGAGAAAATAGAGAAAATTAAGCGCTATCAGATGGATTTTTGTTTATTGCTCTAAGTCTTATAGTTTCCGAGAAAACGCAAAAAAAGTTTCCATTTTCACTTTTTTTCTTCAATTTTCAACCGCCAATTACGGCGAAACTATTAGAGTTATCGAAAAACGGAAAAATCGGGGACAACCGAAATAAAAAACTCTACAAAATGG…	13088221	13089322	1102	83.69	forward
ChLG9	TCsat15	ChLG9-7	TGTGATGTATAAAACGGTCTTAGGTCGAGTTTGAAAAAATCTAATTTCTGGAGTTTTACTAACTGGCTAATTTTAGGCAAAAAATATAGACAAATTTCTCAATTACGGCAAAATCATTCGAAAAACTGGAAATATTTTGTTCTGTTCTGGTTCTGATTGTAGCCGGAACCGTTGTCAGGAGCGGCTCCGGGTTTAGACGAAAAAATAGACTATCAGATGATTTTTTGTTTGTTCCTCGAAGTCTTACAGTTTCCGAGAAAAACGCAAAAAAATTGGCATTTTCCCTTTTTTTCAATTTTCAATTGCCGATTACGCCGAAACTATTAGAGTTATCGAAAAACGGGAAAATCGAGGAAAACCAGAATAAAAAACTCTACAAAATGGCATAGGATTTAAGGC…	13123248	13124340	1093	79.5	forward
ChLG9	TCsat15	ChLG9-8	CCCAAATTTAGGCAAAAAAATTTAAACTTTTAATTCTTGTGAAAAATTGAGGTAATATGTAAAATGAGCCGTAGAATTCAATGGAACAAACCGCATTGCTATACGGCTTTTAGTTTTTTTTTATGAATTTTTTTAGTGAAAAACTTTGATCGCCTCTGTAGCCGGAACCGTTGCCCGGAGCGGCTCCGGGTTTAATCGAAAAAATATAGAAAATTAAGCGCTATCAGATGGTTTTTTGTTCGTTGCTCTAAGTCTTACAGTTTCCGAGAAAAACGAGAAAAAAGGTTTCCATTTTCACTTTTTTTCAATTTTCAATCGCTAATTACGGCGAAACTATTAGAGTTATCGAGAAACGAAAAAATGGAAAACAACCGGAATAAAAAACTCTACAAAATGGCA…	13569495	13570614	1120	74.42	reverse
ChLG9	TCsat15	ChLG9-9	CCTAAATTTAGGCAAAAAATTTTAAATTTTTAATTCTTGTGAAAAATTGATATAATATGTAAAATGAGCCGTAGAATTCAATGGAACAAACCGCAATGCTCTACGACTTTTAGTTTTTTTTTATGATTTTTTTTAGTGTAAAACTTTGATCGCCTCTGTAGGCGGAACCGTTACCCGGAGCGGTTCCGGGTTTAATCGAAAAATAGAGAAAATAAGCGCTATCAGATGGATTTTTGTTTGTTGCTCTAAGTCTTTTAGTTTCCGAGAAAAACGCAAAAAAAGGTTTCCATTTTCACTTTTTTTCAATTTTCAATCGCCAATTACGGCGAAACTATTAAAGATATTGAGAAACGGAAAATTGGAGAACAACCGGAATAAAAAACTCTACAAAATGGCATA…	13658364	13659462	1099	90.14	forward
ChLG9	TCsat15	ChLG9-10	GCTAAATTTAGGCAAAAAATTTTAAATTTTTTATTCTTGTGAAAAATTGATATATCATGTAAAATGAGCCGTAGAATTCAATGGAACAAACCGCATTGCTCTACGACTTTTAGTTTTTGAGTTATGAATTTTTTTAATGAATAAAATTTTTCACTATGACAAATGGCTACCCTAAATTTAGGCAAAAAATTTTAAATTTTTAATTCTTGTGAAAAATTGATATAATATGTAAAATGAGCCGTAGAATTCAATGGAACAAACCGCAATGCTCTACGACTTTTAGTTTTTTTTTTATGAATTTTTTTAGTGCAAAACTTTGATCGCCTCTGTTGCCGGAACCGTTGCCCGGAGCGGCTCCGGGTTTAGACGAAAAAATAGATAAAATTAAGCGCTATCAGA…	13940008	13941114	1107	74.93	forward
ChLG9	TCsat15	ChLG9-11	CCTAAATTTAGGCAAAAAATTTTAAATTTTTAATTCTTGTGAAAAATTGATATAATATGTAAAATGAGCCGTAGAATTCAATGGAACAAACCGCAATGCTCTACGACTTTTAGTTTTTTTTTTATGAATTTTTTTAGTGCAAAACTTTGATCGCCTCTGTAGCCGGAACCGTTGCCCGGAGCGGCTCCGAGTTTGGTCGAAAAAATAGGCAAAATTAAGCGCCATCAGATGGATTTTTGCTCGTTGCTCTAAGTCTTTCACTTTCCAAGAAAAACGCAAAAAAAGGTTTCCATTTTCAGTTTTTTTCAATTTTCAATCGACAATTACGGCGAAACTATTGAAGATATCGAGAAACGGAAAAATGGAGGATAACCGGAATAAAAAACTCTACAGAACGGC…	14400119	14401219	1101	90.6	forward
ChLG9	TCsat15	ChLG9-12	CCTAAATTTAGGCAAAAAATTTTAAATTTTTAATTCTTATGAAAAATTGATATAATATGTAAAATGAACCGTAGAATTCAATGGAACAAACCGCAATTCTCTACGGCTTATAGCTTTTTTTTATGAATTTTTTTAGTGCAAAACTTTGATCGCCTCTGTAGCCGGAACCGTTGCCCGGAGCGGCTCCGGGTTTAATCGAGAAAATAGATAAAATTAAGCGCTATCAGATGGTTTTTTGTTCGTTGCTTTAAGTCTTACAGTTTCCGAGAAAAATGCAAAAAAAGGTTTCCATTTTAACTTTTTTTCAATTTTCAATCGCCAATTAAGGCGAAACTATTAAAGATATCGAGAAACGGAAAAATGGAGGACAACCGGAATAAAAAACTCTACAAAATGGCA…	14618784	14619890	1107	88.9	forward
ChLG9	TCsat15	ChLG9-13	AGCAGAATTTAGCAAAAAAAATCAAAATTTTTAATCTCGTAAAAAAAGCTGGTATAACAAAGAAAATGAAACAAACCGCATTGCCCAACGACTTTTACTTTTTGGGTTATGATTTTTTTTAGTGTAAAACTTTAATTGCCTCTGTAACCGGAACCGTTGCCCGGAGCAGCTCCGGGTTTGGACGAAAAAATAGATAATTTTAAGCGCCATCCGTTTTTTTAGTTTGATTCTCTAAGTCTTAGAGTTTCCGAGAAAAACGCAAATAAAGTTTCCATCTTCGCTTTTTTTCCATTTTCAACTGCCGATTACGGCGAAATTATTAGAGTTATCTAAAAACGGAAGAATTGTAGAAAAGCGCAATAAAAACTCTACAAAATGGCATAGGACTCAAAGCGATAT…	14658440	14659525	1086	85.33	forward
ChLG9	TCsat15	ChLG9-14	CCCTAAATTTAGGAAAAAAATTTTAAATTTTTAATTTTTGTGAAAAATCGATATAATATGTAAAATAAGCCGTAGAATTCAATCGAACAAACCGCAATGCTCTACGATTTTTAGTTTTTTTTTTATGAATTTTTTTAGTGAAAAATTTTGATAGCCTCTGTAGCCGGAACCGTTGCCCGGAGCGGCTCCGGGTTTAACCGAAAAAATAGAGAAAATTAAGCGCTATCAGATGGTTTTTTGTTCGTTGCTCTAAGTCTTACAGTTTCCGAGAAAAACGCAAGAAAAGGTTTCCATTTTCACTTTTTTTCAATTTTCAACCGCCAATTACGGCGAAACTATTAGAATTATCGAGAGACGGAAAATGGAGGACAACCAGAATAAAAACTCTACAAAATGGTA…	14799019	14800126	1108	89.83	forward
ChLG9	TCsat15	ChLG9-15	CAAGTTATTTTAATAATTAATTTTGATTTTCGAGTAAAAAAAAAAACTGATATAATATGTAAAATGAGCCGCAGAATTCAATAGAACAAACCGCATTGCTCTACGACTTTTAGTTTTTTTTTATGAATTTTTTTAGTGAAAAACTTTGATCGCCTCTGTAGCCGGAACCGTTGCCCGGAGCGGCTCCGGGTTTAATCGAAAAAATAGAGAAAATTAAGCGCTATCAGATGGTTTTTTGTTCGTTGCTCTAAGTCTTACAGTTTCCGAGAAAAACGCAAAAAAAGGTTTCCATTTTCACTTTTTTTCAATTTTCAATCGCCAATTACGGCGAAACTATTAAAGATATCGAGAAACGGAAAAATGGAGGATAACCGGAATAAAAAACTCTACAAAATGGCA…	14901207	14902290	1084	85.26	forward
ChLG9	TCsat15	ChLG9-16	CCTAAATTTAGGCAAAAAATTTTAAACTTTTAATTCTTGTGAAAAATTGATATAATATGTAAAATGAGCCGTAGAATTCAATAGAACAAACCGCAATGCTCTACGACTTTTAGTTTTTTTTTATGAATTTTTTTAGTGAAAAACTTTGATCGCCTCTGTAGCCGGAACCGTTGCCCGGAGCGGCTCCGGGTTTAATCGAAAAAATAGAGAAAATTAAGCGCTATCAGATGGTTCTTTGTTCGTTGCTCTAAGTCTTACAGTTTCCGAGAAAAACGCAAAAAAAGGTTTCCATTTTCACTTTTTTTCAATTTTCAACCGCCAATTACGGCGAAACTATTAGAGTTATCGAGAAACGGAAAAATCGAGGACAACCGGAATAAAAAACTCTACAAAACGGCA…	14976459	14977532	1074	87.36	forward
ChLG9	TCsat15	ChLG9-17	TACCTAAATTTAGGCAAAAATTTTAAATTTTAATTCTGTGAAAAATTGATATAATATGTAAAATGAGCCGTAGAATTCAATAGAACAAACCGCAATGCTCTACGACTTTTAGTTTTTTTTATGAATTTTTTAGTGAAAAACTTTGATCGTCTCTATAGCCGGAACCGTTGCCCGGAGCGACTCCGGGTTTAATCGAAAAAATAGAGAAAATTAAGCGCTATCAGATGGTTTTTTGTTTGTTGCTCTAAGTCTTACAGTTTCCGAGAAAAGCGCAAATAAAGGTTTCCATTTTCACTTTTTTTCAATTTTCAACCGCCAATTACGGCGAAATTATTAGAGTTATCGAGAAACGGAAAAATCGAGGACAACCGGAATAAAAAACTCTACAAAATGGCATAG…	15012346	15013452	1107	88.66	forward
ChLG9	TCsat15	ChLG9-18	CCTAAATTTAGGCAAAAAATTTTAAATTTTTAATTCTTGTGAAAAATTGATATAATATGTAAAATGAGCCGTAGAATTCAATCGAACAAACCGCAATGCTCTACGACTTTTAGTTTTTTTTTGATGAATTTTTTTAGTGAAAAACTTTGATTGCCTCTGTAGCCGGAACCGTTGCCCGGAGCGGTTCCGGGTTTAACCGAAAAAATAGAGAAAATTAATCGCTATCAGATGGTTTTTGTTTGTTGCTCTAACTCTTATAGTTTCCGAGAAAACGCAAAAAAGGTTTCCATTTTCACTTTTTACAATTTNNNNNNNNNNNNNNNNNNNNNNNNNNNNNNNNNNNNNNNNNNNNNNNNNNNNNNNNNNNNNNNNNNNNNNNNNNNNNNNNNNNNNNNNNNN…	15360786	15361867	1082	75.05	forward
ChLG9	TCsat15	ChLG9-19	CCTAAATTTAGGCAAAAAATTTTAAATTTTTAATTCTTGTGAAAAATTAATATAATATGTAAAATGAGCCGTAGAATTCAATCGAACAAACCGCAGTGCTCTACGACTTTTAGTTTTTTTTTTATGAATTTTTTTAGTGAAAAATTTTGATCGCCTCTGTAGCCGGAACCGTTGCCCGGAGCGGCTCCGGGTTTAGTTGAGAAAATAGAAAAAATTAAGCGCTATCAGATGGTTTTTTGTTCGTTCCTCTAAGTCTTATAGTTTCCGAGAAAAACGCAAAAAAGAGGTTTCCATTTTCACTTTTTTTCAATTTTCAACCGCCAATTACGGCGAAACTATTAGAGTTATCGAGAAACGGAAAAATCGAGGACAACTGGAATAAAAAACTCTACAAAATGG…	15486161	15487266	1106	88.62	forward
ChLG9	TCsat15	ChLG9-20	CCTAAATTTAGGCAAAAAATTTTAAATTTTTAATTCTTGTGAAAAATTGATATAATATGTAAAATGAGCCGTAGAATTCAATAGAACAAACCGCAATGCTCTACGACTTTTAGTTTTTTTTTATGAATTTTTTTAGTGAAAAACTTTGATCGCCTCTGTAGCCGGAACCGTTGCCCGGAGCGGCTCCGGGTTTAGACGAAAAAATAGATAAAATGAAGCGCTATCAGATGGTTTTTTGTTCGTTGGTCTAAGTCTTACAGTTTCCGAGAAAAACGCAAAAAAAGGTTTCCATTTTCAGTTTTTTCAATTTTCAATCGCCAATTACGGCGAAACTATTAAAGATATCGAGAAACGGAAAAATTGAGGACAACCGAAATAAAAAATTCTACAAAATAGCAT…	15540842	15541917	1076	86.63	forward
ChLG9	TCsat15	ChLG9-21	CCTAAATTTAGGCAAAAAATTTTAAATTTTTTATTCTTATGAAAAATCGATATAATATGTAAAATGAGCTGTAGAATTCAATCGAACAAACCGCAATGCTCTACGACTTTTAGTTTTTTTTTTATGAATTTTTTTAGTTAAAAACTTTGATCGCCTCTGTAGCCGGAACCGTTGCCCGGAGCGGCTCCGGGTTTGGTCGAAAAAATAGATAAAATTAAGCGCTATCAGATGGTTTTTTGTTCGTTGCTCTAAGTCTTACAGTTTCCGAGAAAAACGCAAAAAAAGGTTTCCATTTTCACTTTTTTTCAATTTTCAATCGCCAATTACGGCGAAACTATTAAAGATATCGAGAAACGGAAAAATGGAGGATAACCGGAATAAAAAACTCTACAAAATGGC…	16038389	16039494	1106	92.15	forward
ChLG10	TCsat15	ChLG10-1	CGGAAAATGAGCCGCGAAATCCAATAGAACAAACCGCATTGCTCAACGACTTTTAGTTTTCGAGGTATGAATTTTTTTATTGAATAAAATTTTCCACTATGACAAATGGCTACCCTAATTTTAGGCAAAAAATTTTTAATTTTTAATTCTCGCGAAAAATTGATATAATATGTAAAATGAGCCGTAGAATTCAATGGAACAAACCGCATTGCTCTACGACATTCAGTTTTTTTTTATGAATTTTTTAGTGAAAAACTTCATTGCCTTACATTTTCCGAGAAAAACGAAAAAAAATGTTTTCATTTTCACTTTTTTTTAATTTTCAACCGCCAATTACGGCGAAACTATTAGAGTTATCAAGAAACGGAGAAATGGAAGACAATAGGAATAAAAAAACTC…	2569490	2570592	1103	75.8	forward
ChLG10	TCsat15	ChLG10-2	GCTAAATTTTGGACAAAAAATTTTAAATTTTTTATTTTTGTGAAAAATTGGTATAATATGTAAAATGAGCCGTAGAATTTAATAGAACAAACCGCATTGCTCTACGACTTTTAGTTTTTGAATTATAAATTTTTTTAGTGAAAAACTTTGATCGCCTCTGTAGCCGGAACCGTTGCCCGGAGCGGCTCCGGGTTTGGTCGAAAAAATAGATAAAAATAAGCGCTATGAGATGGATTTTTGTTTGTTGCTCTAAGTTTTACAGTTTCCGAGAAAAACGCAAAAAAAGGTTTCCATTTTCACTTTTTTTCAATTTTCAACCACCAATTACGGCGAAACTATTAGAGTTATCGAGAAACGGAAAAATGGAGGACAACCGGAATAAAAAACTCTACAAAATAG…	3511401	3512508	1108	92.26	forward
ChLG10	TCsat15	ChLG10-3	CCTAAATTTAGGCAAAAAAATTTAAATTTTTAATTTTTATAAAAAATTGATATAATATGTAAAATGGGCCGTAGAATTCAATGGAACAAACCGCATTGCTCTACGACTTTTAGTTTTTGAGTTATGAATTTTTTTAGTGAAAAACTTTGATCGCTTCTCTAGCCGGAACCGTTGCCCGAAGCGGCTCCAGGTTTAAACCAAAAAATAGATAAAATTAAGCACTATCAGATGAATTTTCGTTCGTTGCTCAAAGTCTTACAGTTTCCGAGAAAAACACAAAAAAAGTTTTCCATTTTCACTTTTTTTCAATTTTCAACTGCCAATTACGGCAAAACTATTAGAGTTATCGAGAAATGAAAAAATTGAGGGCAACCGGAATAAAAAACTCTACAAAATGGC…	3905832	3906935	1104	86.91	forward
ChLG10	TCsat15	ChLG10-4	CCTAAATTTAGGCAAAAAAATTTAAATTTTTAATTCTTGTGAAAAATTGATATATTATGTAAATTGAGCCGTAGAATTCAATCGAACAAACCGCATTGCTCTACGACTTTTAGTTTTTTTTTTATGAATTTTTTTAGTGAAAAATTTTGATCGCCTCTGTCGCCGGAACCGTTGCCTGGAGCGGCTCCGGGTTTAGACGAAAAAATAGCTAAACTTAAGCGCTATCAGATGGTTTTTGTTCGTTGCTCTAAGTCTTACAGTTTCCGAGAAAAACGGAAAAAAAGGTTTCCATTTTAACTTTTTTTCAATTTTCAATCGCCAATTACGGCGAAACTATTAAAGTTATCAAGAAACGGAAAAATGGAGGACAACCGGAATAAAAAACTCTACAAAATGGCA…	4225105	4226210	1106	89.52	forward
ChLG10	TCsat15	ChLG10-5	GCTAAATTAAGGCAAAAAATTTTAAATTTTTTATTCTTGTGAAAAATTGATATATTATGTAAAATGAGCCGTAGAATTCAACCGAACAAACCGCATTGCTCTACGACTTTTAGTTTTTTTTTTATGAATTTTTTTAGTAAAAAATTTTGATCGCCTCTGTAGCCGGAACCGTTGCCCGGAGCGGCTCCGGGTTTGGACGAAAAAATAGAGAAAAATAAGCGCTATCAGATGGTTTTTCGTTCGTTGCTCTAAGTCTTACAGTTTCCGAGAAAAACGCAAAAAAAGGTTTCCATTTTCACTTTTTTTCAATTTTCAATCGCCAATTACGGCGAAACTATTAGAGTTATCGAGAAACGGAAAAATCGAGGACAACCGTAATACAAAAACTCTACAAAATGG…	4318056	4319157	1102	94.31	forward
ChLG10	TCsat15	ChLG10-6	CCTAAATTTAGGCAAAAAATTTAAAATTTTTAATTCTTGTGAAAAATTGATATAATATGTAAAATGAGTCGTAGAATTCAACCGAACAAACCGCATTGCTCTACGACTTTTAGTTTTTTTTTATGAATTTTTTTAGTGAAAAACTTTGATCGCCTCTGTAGCCGGAACCGTTGCCCGGAGCGGCTCCAAGTTTAGACGAAAAAATAGAGAAAAATAAGCGCTATCAGATGTTTTTTTGTTCGTTGCTCTAAGTCTTACAGTTTCCGAGAAAAACGCAAAAAAAGGTTTCCATTTTCACTTTTTTTCAATTTTCAACCGCCAATTACGGCGAAACTATTAGAGTTATCGAGAAACGGAAAAATGGAGGACAACCGGAATAAAAACTCTACAAAATGGCAT…	4400690	4401790	1101	90.33	reverse
ChLG10	TCsat15	ChLG10-7	ATCGATTGGCATCAAGAAAATTGCCAAATTCCCAATAGTTTTTTGGTTATGAATTTTTTAAAATTTGACCAATTTTTGCTTTTATTCAATGGAACAAACTGCAATGCTCTACGACTTTTAGTTTTTTAATTATGAATTTTTTTAGTGTAAAATTTTAATCGCCTCTGTAGCCGGAACCGTTGCCCGGAGCGGCTCCGGGTTTGGACGAAAAAATAGCTAAAATTAAGCGCTATCAGATGGTTTTTTGTTCGTTGCTCTAAGTCTTACAGTTTCCGAGAAAAACGCAAAAATGGTTTCCATTTTCACTTTTTTTCAATTTTCAACCGCCAATTACGGCGAAACTATTAGAGTTATCGAGAAACGGAAAAATGGAGGACAACCGGAATAAAAAACTATACA…	4422034	4423142	1109	84.29	forward
ChLG10	TCsat15	ChLG10-8	GCTAAATTTAGGCAAAAAATTTAAAATTTTTAATTCTTGTGAAAAATTGATATATTATGTAAAATGAGCCGTAGAATTCAACCCAACAAACCGCATTGCTCTACGGCTTTTAGGTTTTTTTTAATGAATTTTTTTAGTGAAAAACTTTGATCGCCTCTGTAGCCGGAACCGTTGCCCGGAGCGGCTCCGGGTTTGGACGAAAAAATAGAGAAAAATAAGCGTTATCAGATGGATTTTTGTTCGTTGCTCTAAGTCTTACAATTTCCGAGAAAAACGCAAAAAAGGTTTCCATTTTCACTTTTTTTCAATTTTCAACCGCCAATTACGGCGAAACTATTAGAGTTATCGAGAAACGGAAAATGGAGAACAACCGGAATAAAAAACTCTACAAAATGGCAT…	4431667	4432769	1103	93.51	forward
ChLG10	TCsat15	ChLG10-9	CGGAAATTTTAAGCAAAAAAATTCAAAATTTTAAATCTCATGAAAAGTTGGTATAATACAGAAAATGAGCCGTAGAATTCAACCGAACAAACCGCATTGCTCTACGACTTTTAGTTTTTTTTTATGAATTTTTTTAGTGAAAAACTTTGATCGCCTCTGTAGCCGAAACTGTTGCCCGGAGCGGCTCCGGGTTTGGACGAAAAAATAGAGAAAAATAAGCGCTATCAGATGGTTTTTTGTTCGTTGCTCCAAGTCTTACAGTTTCCGAGAAAAACGCAAAAAAAGGTTTCCATTTTTACTTTTTTTCAATTTTCAATCGCCAATTACGGCGAAACTATGAGAGTTATCGAGAAACGGAAAAATCCAGAACAACCGGAATAAAAAACTCTACAAAATGGC…	4487013	4488118	1106	91.15	reverse
ChLG10	TCsat15	ChLG10-10	CTACGACTTTTAGTTTTTTTTTTATTAATTTTTTTAGTGAAAGACTTTGATCGCCTCTGTAGCCGGAATCGTTGCCCGGAGCGGCTCCGGGTTTGGACGAAAAAATAGAGAAAAGAAGCGCTATCAGATGGTTTTTGTTCGTTGCTCTAAGTCTTACAGTTTCCGAGAAAACGCAAAAAAGGTTTCCATTTTCACTTTTTCAATTTNNNNNNNNNNNNNNNNNNNNNNNNNNNNNNNNNNNNNNNNNNNNNNNNNNTACAGTTTCCGAGAAAACGCAAAAAAAGGTTTCCATTTTCACTTTTTCAATTTTCAACCGCTAATTACGGTGAAACTATTAGAGTTATCGAGAAACGGAAAAATCGAGGATAACCGGAATAAAAAACTCTACAAAATGGCATA…	4491012	4492110	1099	77.37	reverse
ChLG10	TCsat15	ChLG10-11	GCTAAATTTAGACAAAAAATTTAAAATTTTTAATTCTTGTGAAAAATTGATATATTATGTAAAATGAGCCGTAGAATTCAATCGAACAAACCGCATTGCTCTACGACTTTTGGTTTTTTTTTATGAATTTTTTTAGTGAAAAACTTTGATCGCCTCTGTAGCCGGAACCGTTACCCGGAGCGGCTCCGGGTTTGGTCGAAAAAATAGATAAAATTAAGCGCTATCAGATGGTTTTTTGTTCGTTGCTCTAGGTCTTACAGTTTCCGAGAAAAACGCAAAAAAAGGTTTCCATTTTCACTTTTTTTCAATTTTCAACCGCCAATTACGGCGAAACTATTAGAGTTATCGAGAAACGGAAACATTAGGGACAACCAGAATAAAAAACACTACAAAATGGCA…	4705117	4706226	1110	83.44	forward
ChLG10	TCsat15	ChLG10-12	GCTAAATTTAGCCAAAAAATTTAAAAAATTATATTCTTGTGAAAAATTGATATATTATGTAAAATGGGCCGTAGAACTCAACCGAACAAACCGCATTGCTCTACAACTTTTAGTTTTTTTTTTATGAATTTTTTTAGTGAAAAACTTTGATCGCCTCTGTAGCCGGAACCGTTGCCCAGAGCGGCACCGAGTTTGGACGAAAAAATAGAGTAAAATAAGCGCTATCAGATGTTTTTTTGTTCGTTGCTCTAAGTCTTACAGTTTCCGAGAAAAACGCAAAAAAGGTTTCCATTTTCACTTTTTTTCAATTTTCAACCGCCAATTACGGCGAAACTATTAGAGTTATCGTGAAACGGAAAAATGGAGGATAACCGAAATAAAAAAACTCTACAAAATGGC…	4935865	4936971	1107	87.74	forward
ChLG10	TCsat15	ChLG10-13	TCTAAATTTAGGTAAAAAATTTTAAATTTTTAATTCTTGTGAAAAATTGATATAAAATGTAAAATGAGCCGTATAATTCAATCGAACAAACCGCATTGCTCTACGACTTTTAGTTTTTTTTTATGAATTTTTTTAGTGAAAAACTTTGATCGCCTCTGTAGCCGGAACCATTGCCTGGAGCGGCTCCGGGTTTAAATGAAAAAATAGAGAAAAATAAGCGCTCTCAGATGAAGTCTTACAGTTTCCGAGAAAAACGCAAAAAAATGTTTCCATTTTCACTTTTTTTCAATTTTCAACCGCCAATTACGGCGAAACTATTAGAGTTATCGAGAAACGGAAAAATGGAGGATAACCGGAATAAAAAACTCTACAATATGGCATAGGACTCAAAGCGATATC…	6009005	6010089	1085	88.81	reverse
ChLG10	TCsat15	ChLG10-14	CCTAAATTTAGACAAAAAATTTTAAATTTTTATTTTTTGTAAAAAATTGATATATTATGTAAAATAAGCCGTAGAATTCACTCGAACAAACCGCATTGCTCTACGACTTTTAGTTTTTTTTTTTATGAATTTTTTTAGTGAAAAACTTTGATCGCCTCTGTAGCCGGAACCGTTGCCCGGAGCGGCTCCGGGTTTGGACGAAAAAATTGAGAAAAATAAGCGCTATCAGATGGATTTTTGTTCGTTGCTCTAAGTCTTACAGTTCCCGAGAAAAACGCAAAAAAAAATTCCATTTTCACTTTTTTTTCAATTTTTAGTCGCCAATTACGGCGAAACTATTAGAGTTATCGAGAAACGGAAAAATGGAGGACCACCGGAATAAAAAACTCTACAAAATGG…	6011840	6012943	1104	93.06	reverse
ChLG10	TCsat15	ChLG10-15	AGGAAATTTGAGCAAAAAAATCGAAAATTTTAAATTGCGTGAAAAGTTGGTATAATACAGAAAATGAGCCGCTGAAATCAATGGAACAAACCGCATTGCTCTACGACTTTTAGTTTTATGGGTTATGAATTTTTTTAATGAATAAAATTTTTCACTATGACAAATGGCTACCCTAAATTTAGGCAAAAATTTTTAAATTTTTAATTCTTGTGAAAAATTGATATATTATGTAAAATGAGCCGTAGAATTCAACCGAACAAACCGCATTGCTCTACGACTTTTAGTTTTNNNNNNNNNNNNNNNNNNNNNNNNNNNNNNNNNNNNNNNNNNNNNNNNNNNNNNNNNNNNNNNNNNNNNNNNNNNNNNNNNNNNNNNNNNNNNNNNNNNNNNNNNNNNNNN…	6786686	6787765	1080	75.02	reverse
ChLG10	TCsat15	ChLG10-16	GCTAAATTTAGGCAAAAAATTTTAAATTTTTTATTCTTGTGAAAAATTGATACATTATGTAAAATGAGCCGTGGAATTCAGTCGAACAAACCGCATTGCTCTACGATTTTTAGTTTTTTTTTTATGAATTTTTTTAGTGAAAAACTTTGATCGCCTCTGTAGCCGGAACCGTTGCCCGGAGCGGCTCCGGGTTTGGACGAAAAAATAGAGAAAAATAAGCGCTATCAGATGGATTTTTGTTCGTTGCTCTAAGTCTTACAGTTTCCGAGAAAAACGCAAAAAAAGGTTTTCACTTTTTTTCAATTTTCAACCGCCAATTACGGCGAAACTATTAAAGTTATCGAGAAACGGAAAAATCGAGGACAACCGGCATAAAAAACTACAAAATGGCATAGGACT…	6789923	6791006	1084	86.28	reverse
ChLG10	TCsat15	ChLG10-17	CCTAAATTTAGGCAAAAAATTTTAAATTTTTAATTCTTGTGAAAAATTGATATATTATGTAAAATGAGCCGTAGAATTCAATCGAACAAACCGCATTGCTCTACGACTTTTAGTTTTTTTTTTATGAATTTTTTTAGTGAAAAACTTTGATCGCCTCTGTAGCCGGAACCGTTGCCCGGAGCGGCTCCGGGTTTAGACGAAAAAATAGCTAAAATTAAGCGCTATCAGATGGTTTTTTGTTCGTTGCTCTAAGTCTTACAGTTTCCGAGAAAAACGCAAAAAAAGGTTTCCATTTTCGCTTTTTTTCAATTTTCGATCGCCAATTACGGCGAAACTATTAGAGTTATCGAGAAACGGAAAAATGGAGGACAACCGGAATAAAAAACTCTACAAAATGGC…	7102971	7104067	1097	92.06	forward
ChLG10	TCsat15	ChLG10-18	TGTACGCCGGGAAAAACTGGTAAGTTAGTTGGGGAACGTCAAGAAAATCGCCAAATAGTTTTTTAGTTGGTATTCATAACTACGTTAAAACCGCATTGCTCTACGTCTTTTAGTTTATGAGTTGTGATTTTTTTTAGTGTAGAACTTTAATCGGCCCTGTAGCCGGAACCGTTGCCCGGAGCGGCTCCGGGTTTGGACGAAAAAATAGATAATTTCAAGCGCTATCAGATGGTTTTTTGTTTGTTGCTCCAAGTCTTACAGTTTTAGAGAAAAACGCAAAAAAGATTGCGATTTTTCACTTTTTTTATTTTCAACTGCCAATTACGGCGAAACTATTAGAGTTATCGAAAAACGGAAAAATCGGGGAAAAGCGAAATAAAAAATGGCATAGGACTTAAG…	7125512	7126612	1101	80.95	forward
ChLGX	TCsat15	ChLGX-1	TTGCATTCCAAAGACAGATCTGTAGAAACGAATGCGTCATACTTAAATTCTTCAGTAATTTAAAAAGGATTAACATTACAATAGTGTTGTAACACGGTTTATTTCATCCTAAATGAATCACTTCTAAATTTTGTTTCGGTATCCTCGCATGTTCAGTCTGCACCACAAGGCTTTGAAACATTCGCAATAAAAAGAAATTTAGTCTCCTAATCTTGGTTTGTCTTTATTCCGTGGAATTGTTTCCCAAAAATCGTGAAGTTATTTTTTAATCTGCTAAAAGTTTGTCTCAAAATAGAACTAGTGACATTTTTGCAATTTTTTGATCAGCAACATTTTAAAATGACATAAGAAGTAACAATTTTTTGCAGCGAGTTAACATTAATAATAAATTAATACTCA…	828279	829379	1101	71.95	reverse
DS497672.1	TCsat15	DS497672.1-1	AAAAATTATTACGCAAAAAATTAAAAAAAATTTTATTTTTGTGAAAAATTGGTATAATATGTAAAATGAGCCGCAAAATTCAATGGAACAAACCGCATTGCTCTACGACTTTTAGTTTTTTTTTATGAATTTTTTTATTGAAAAACTTTGATCGCCTCTGTAGCCGGAACCGTTGCCCGGAGCGACTTCGGGTTTAGACTAAAAAATAGACAAAAATAAGCGCTATCAGATGGATTTTTGCTCGTTGCTCTAAGTCTTACAGTTTCCGAGAAAAATGCAAAAAAATGTTTCCATTTTCCCTTTTTTTTAATTTTCAACCGCAAATTACGGCGAAACTATTAGAGTTATCGAGAAACGAAAAAATGGAGGACAACCGGAATAAAAAACTCTACAAAATGG…	61548	62655	1108	87.49	forward
DS497672.1	TCsat15	DS497672.1-2	AACAATTATTACGCAAAAAATTTAAAATTTTTTAATTCGTGTGAAAAATTGATATATTATGTAAAATGAGCCGTAGAATTGAACGGAATAAACCGCATTGCTCTGCGACTTTTAGTTTTTTTTTATAATTTTTTTTTGTTTAAAATTTTGATCGCCTCTGTAGCCGGAACCGTTGCCCGGAGCGGCTTCAGGTTTAGACGAAAAAATAGACAAAAATAAGCGCTATCAGATGGATTGTTGTTCGTTGCTCTAAGTCTTACAGTTTCCGAGAAAAACGCAAAAAATATTTCCATTTTCTCTTTTTTCCAAACTTTTGACTGCCGATTACGGCGAAATTATTTGAGTTAGCGAGAAACAGAAAAATGGAGGACAACCGGAATAAAAAACTCTACAAAATGG…	75832	76938	1107	85.48	forward
DS497672.1	TCsat15	DS497672.1-3	AGGAAGTTTTAGCAAAAAAATTCAAAATTTTAAATCTTGTGAAAAGTTGGTATAATACAGAAAATGAGCCGCTGAATTCAATGGAACAAACCGCATTGCTCTACGACTTTTAGTTTTTTTTATGAATTTTTTTTAGTGAAAAAGTTTGATCGCCTCTGTAGCGGGAACTGTTGCCCGGAGAGACTTCGGGTTTAGACGAAAAAATAGACAAAAATAAGCGCTATCAGATAGATTTTTGTTCGTTGCTCTAAGTCTTACAGTTTCTGAGAAAAATGCAAAAAAACGTTTCCATTTTCCATTTTTTTCAATTTTCAACCGCCAATTACGGCGAAACTATTAGAGTTATCGAGAAACGGCAAAATGGAGAACAACCGGAATAAAAAACTCTACAAATTGGCA…	153249	154351	1103	88.48	forward
DS497672.1	TCsat15	DS497672.1-4	AAAAATTATTACGCAAAAAATTAAAAAAAATTTTATTCTTGTGAAAAATTGATATAATATGTAAAATGAGCCGCAAAGTTTAATGGAACAAACCGCATTGCTCCATAACTTTTAGTTTTTTTTTATGATTTTTTTTAGTGAAAAACTTTGATCGCCTCTGTAGCCGAAACCGTTGCCCGGTGCGGCTCCGGGTTTAGAGGAAAAAATAGATAAAAATAAGCGCTAGCAGATGGATTTTTGTTCGTTGCTCTAAGTCTTACAGTTTCCGAGAAAAATGCAAAAAAACGTTTCCATTTTCAATTTTTTTCAATTTTCAACCGCCAATTACGGCGAAACTATTAGAGTTATCGAGAAACGGAAAAATGGAGGACAACCGGAATAAAAAACTCTACAAAATGG…	154491	155602	1112	86.27	forward
DS497673.1	TCsat15	DS497673.1-1	CGGAAAATGAGCCGCGAAATCCAATAGAACAAACCGCATTGCTCAACGACTTTTAGTTTTCGAGGTATGAATTTTTTTATTGAATAAAATTTTCCACTATGACAAATGGCTACCCTAATTTTAGGCAAAAAATTTTTAATTTTTAATTCTCGCGAAAAATTGATATAATATGTAAAATGAGCCGTAGAATTCAATGGAACAAACCGCATTGCTCTACGACATTCAGTTTTTTTTTATGAATTTTTTAGTGAAAAACTTCATTGCCTTACATTTTCCGAGAAAAACGAAAAAAAATGTTTTCATTTTCACTTTTTTTTAATTTTCAACCGCCAATTACGGCGAAACTATTAGAGTTATCAAGAAACGGAGAAATGGAAGACAATAGGAATAAAAAAACTC…	501010	502112	1103	75.69	reverse
DS497675.1	TCsat15	DS497675.1-1	GCTAAATTTAGGCAAAAAAATTTTAATTTTTTATTTTTGTGAAAAATTGATATATTATGTAAAATGAGCCGTAGAATTCAATTGAATAAACCGCATTGCTCTACAACTTTTAGTTTTTCTTTTATGAATTTTTTTAGTAAAAAACTTTGATCGCCTCTGTAGCCGGAACCGTTGCCCGGAGCGGCTCCGGGTTTAGACGAAAAAATAGCTAAAATTAAGCGCTATCAGATGGTTTTCTGTTCGTTGCTCTAAGTCTTACAGTTTCCGAGAAAAACGCAAAAAAATGTTTCCATTTTCACGTTTTTTCAATTTTCAACCGCCAATTACGGCGAAACTATTAGAGTTATCGAGAAACGGAAAAATGGAGGATAACCGGAATAAAAAACTCTACAAAATGAC…	33942	35046	1105	88.73	forward
DS497675.1	TCsat15	DS497675.1-2	AGGAAATTTGAGCAAAAAAATTCAAAATTTTAAATCTCGTGAAAAGTTGGTATAATACAGAAAATGAGCCGCTGAATTCAATGGAACAAACCGCATTGCTCTACGACTTTTAGTTTTTTTTTTATAAATTTTTTTAGTGAAAAACTTTGATCGCCTCTGTAGCCGGAACCGTTGCCCGGAGCGGCTCCGGGTTTGGACGAAAAAATAGCTAAAATTAAGCGCTATCAGATGTTTTTTTGTTCGTTGCTCTAAGTCTTACAGTTTCCGAGAAAAACACAAAAAATGATTCCATTTTCACTTTTTTGCAATTTTCAATCGCCAATTACGTCGAAACTATTAGAGTTATCGAGAAACGAAAAAATGGAGGACAACCGGAATAAAAAACTCTACAAAATGGCA…	37505	38609	1105	94.59	forward
DS497688.1	TCsat15	DS497688.1-1	CCTAAATTTAGACAAAAAATTTTAAATTTTTATTTTTTGTAAAAAATTGATATATTATGTAAAATAAGCCGTAGAATTCACTCGAACAAACCGCATTGCTCTACGACTTTTAGTTTTTTTTTTTATGAATTTTTTTAGTGAAAAACTTTGATCGCCTCTGTAGCCGGAACCGTTGCCCGGAGCGGCTCCGGGTTTGGACGAAAAAATTGAGAAAAATAAGCGCTATCAGATGGATTTTTGTTCGTTGCTCTAAGTCTTACAGTTCCCGAGAAAAACGCAAAAAAAAATTCCATTTTCACTTTTTTTTCAATTTTTAGTCGCCAATTACGGCGAAACTATTAGAGTTATCGAGAAACGGAAAAATGGAGGACCACCGGAATAAAAAACTCTACAAAATGG…	165769	166872	1104	93.06	forward
DS497688.1	TCsat15	DS497688.1-2	TCTAAATTTAGGTAAAAAATTTTAAATTTTTAATTCTTGTGAAAAATTGATATAAAATGTAAAATGAGCCGTATAATTCAATCGAACAAACCGCATTGCTCTACGACTTTTAGTTTTTTTTTATGAATTTTTTTAGTGAAAAACTTTGATCGCCTCTGTAGCCGGAACCATTGCCTGGAGCGGCTCCGGGTTTAAATGAAAAAATAGAGAAAAATAAGCGCTCTCAGATGAAGTCTTACAGTTTCCGAGAAAAACGCAAAAAAATGTTTCCATTTTCACTTTTTTTCAATTTTCAACCGCCAATTACGGCGAAACTATTAGAGTTATCGAGAAACGGAAAAATGGAGGATAACCGGAATAAAAAACTCTACAATATGGCATAGGACTCAAAGCGATATC…	168623	169707	1085	88.81	forward
DS497698.1	TCsat15	DS497698.1-1	AAAATTATTAGGCAAAAAAATTTAAAAATTTTTAATTCTTGTGAAAAATTAGTATAATATGTAAAATGAGCCGTAGAATTCAATGGAACAAACCGCATTGCTCTACGACTTTTAGTATTTTTTTTGTGAAATTTTTTAGTGAAAAATTTTGATCGCCTCTGTAGCCGGAACCGTTGCCCGTAGCGGCTCCGGGTCTGGACGAGATAATAGCTAAAATTAAGCGCTATCAGATGATTTTTTGTTCGTTGCTCCAAGTCTTACAGTTTCCGAGAAAAACGCAATAAATGGTTTCCATTTTCCCTTTTTTTTCAATTTTCAACCGCCAATTACGGCGAAACTATTAGAGTTATCGAGAAACGGAAAAATCGAGGACAACCGGAATAAAAAACTCTACAAAAT…	13869	14979	1111	86.89	reverse
DS497698.1	TCsat15	DS497698.1-2	CTTAATTTTTAGAAAAAAAATTTAAAATGTCAGATCTTGTTGAAAGTTGGTATAATACAGAAAATGAGCCGCTGAATTCAATGGAACAAACCGCATTGCTCTACGACTTTTAGTTTTTGAGTTATGAATTTTTTTGTTGAATAAAATTTTCCACTACCCTAAATTTAGGTAAAAAATTTTAAATTTTTAATTCTTGTGAAAAATTGATATAATATGTAAAATGAGCCCTAGAATTCAATGGAACAAACCGCATTGCTCTACGACTTTTAGTTTTTTTATGAATTTTTTTTATTGAAAAAATAAATTGAAAAAATGTTTCCATTTTCACTTTTTTTCAATTTTCAACCACCAATTACGGCGAAACTATTAGAGTTATCGGGAAACGGAAAAATCGAGGAC…	174159	175279	1121	81.43	forward
DS497708.1	TCsat15	DS497708.1-1	AAAAATTATTACGCAAAAAATTTAAAAATTTTGAATTTTTGTAAAAAATTGATATAATATGTAGAATGAGCCGTAAAATTAAATGGAACAAACCGCATTGCTTTACGACTTTTAGTTTTTTTTTATCAATTTTTTTTGTGTAAAACTTTCAGCTGTGTAGCTTCTGTAGCTGGAACCGTTGCCCGGAGTGGCACCGGATTTAATCGAAAAAATAGACAAAATTAAGCGCTATCAGATGATTTTTTTTCGTCGATCTGAGTCTTTTAGTTTCTGAGATAAACGCAAAAAAAGGTCTCCATTTTCGCTTTTTTTCAATTTTCAACCGCCAATTACGGCCAAACGATTAGAGTTATCGAAAAACGGAAAAATGGAGGACAACCGGAATAAAAAAACTCTACA…	26780	27889	1110	85.78	reverse
DS497715.1	TCsat15	DS497715.1-1	AGGAAAATTATTAGGCAAAGAAATTTAAAAATTTTTAATTCTTCTGAAAAATTAATATAACATGTAAAATAAGCCGTAGAATTCAATGGAACAAACCGCATTGCTCTACGACTTTTAGTTTTTGTTATGATTTTTTTTTGTGGAAAATTTTCATCGCATCTGTAGCCGGAACCGTTGCTCGGAGCGGCTCCGGATTTGGTCGAAAAAATAGATAAAATTAAGCGCTATCAGATGAATTTTTGCTCGTTGCTCTAAGTCTTTTAGTTTCCGAAAAAAACGCAAAAAAAGGTTTTCATTTTCGCTTTTTTTTAATTTTCATCCGCCAATTACGGCCAAACTATTAGAGTTATCGAAAAATGTAAAAATCGAGAAAAACCAGAATAAAAAACTCTACAAAAT…	114638	115781	1144	73.82	forward
DS497715.1	TCsat15	DS497715.1-2	AAAATTATTACGCAAAAAATTAAAAAAAAATTATTCTTGTGAAAATTTGATATAATATGTAAAATGAGCCGTAAAATTCAAGGAAACAAACCGCATTGCTCTAGTTTTTTTTTATGAATTTTTTTAATGAAAAACTTTGATCGCCTCTGTAGCCGGAACCGTTGCCCGGAGCGGCTTCGGCTTTAAACGAAAAAATAGACAAAAATAAGCGCTATCAGATGGATTTTTGTTCGTTGCTCTAAGTCTTACAGTTTCCGAGAAAAATGCAAAAAAAGGTTTCCATTTTCACTTTTTTTCAATTTTCAACCGCCAATTACGGCGAAACTATTAGAGTTATCGAGAAACGGAAAGATGGAGGACAACTGGAATAAAAAACTCTACAAAATGGCATAGGACTCA…	117549	118645	1097	86.87	forward
DS497715.1	TCsat15	DS497715.1-3	ATTCAAAATCTTTACAAAGAAAATGTAAAAACGAAAAAATTTTTATTTATGAGTCTATTTAAAATGAGCTGAAAAATTCAATGAAACAAACCGCATTGGTCAACGACTTTTAGTTTTTTTTTTATAAATTTTTTTAGTGAAAAACTTTGATCGCCTCTCCAGCCGGAACGGCTACCCGGAGCGGCTCCGAGTTTAGACGAAAAAATCGATAAAATTAAGCGCTATCAAATAGATTTTTGCTCGTTGCTTTAGGTCTTACAGTTTCCGAAAAAAACGCAAAAAAAGTTTCCATTTTCACTTTTTTTCAGTTTTTAATGGCCGATTACGACAAAACTATTAGAGCTAGCAAAAATCGCAAAAATCGAAGAAAACCGAAATAAAAATCTCTACGAAATGGAA…	132767	133869	1103	75.09	forward
DS497720.1	TCsat15	DS497720.1-1	CCTAAATTTAGGCAAAAAATTTTAAATTTTTAATTCGTGTGAAAAATTGATGTAATATGTAAAATGAGCCGTAGAATTCAATCGAACAAACCGCAATGCTCTACGACTTTTAGTTTTTTTTTTATGAATTTTTTTAGTGGAAAACTTTGATCGCCTCTGTAGCCGGAACCGTTGCCCGGAGCGGGTCCAGGTTTGAACGAAAAAATAGAGAAAAATAAGCGCTATCAGATGGTTTTTTGTTCGTTGCTCTAAGTCTTACAGTATCCGAGAAAAACGCAAAAAAAGGTTTCCATTTTCACTTTTTTTCAATTTTCAACCGCCAATTACGGCGAAACTATTAGAGTTATCGAGAAACGGAAAAATGGAGGACAACCGGAATAAAAAACACTACAAAATGGC…	66960	68077	1118	77.93	forward
DS497730.1	TCsat15	DS497730.1-1	GCTAAATTTAGGCAAAAAAATTTTAATTTTTTATTCTTGTGAAAAATTGATATATTATGTGAAATGTGCCGTAGAATTCAATGGAACAAACTGCATTGCTCTACGACTTTTAGTTTTTTTTTTATGAATTTTTTTAGTTAAAAACTTTGATCGCCTCTGTAGCCGGAACCGTTGCCCGGAGCGGCTCCGGGTTTGAACGAAAAAATTGAGAAAAATAAGCGCTATCAGATGGTTTTTTGCTCGTTGCTTTAAGTCTTACAGTTTCCGAGAGAAACGCAAAAAAAGGTTTCCATTTTCACTTTTTTTCAACTTTCAACCGCCAATTACGGCGAAACTATTAGAGTTATCGAGAAACGGAAAAATAAAGAATAACCGGAATAAAAAACTCTACAAAATGGC…	4810	5913	1104	93.22	reverse
DS497730.1	TCsat15	DS497730.1-2	GCCAAATTTAGGCAAAAAATTTTAAATTTTTTATTCTTGTTAAAAATTGATATAATATGTAAAATGAGCCGTAGAATTCAATGGAACAAAACGCATTGCTCTACGACTTTTAGTTTTTTTTTTTATGAATTTTTTTAGTGAAAAACTTCGATCGTCTTTGTAGCCGGAACCGTTGCCCGGAGCGGCTCCGGGTTTGGACGAAAAAATAGAGAAAAATAAGCGCTATCAGATGGTTTTTTTGTTCGTTGCTCTAAGTTTTACAGTTTCCGAGAAAAACGCAAAAAAAAGGTTTCCATTTTCACTTTTTTTCAATTTTCAACCGCCAATTACGGCGAAACTATTAGAGGTATCGAGAAACGGAAAAATGGAGGACAACCGGAATAAGAAACTCTACAAAAT…	11410	12514	1105	93.6	reverse
DS497731.1	TCsat15	DS497731.1-1	CCTAAATTTAAACAAAAAATTTTAAATTTTTAATTCTTGTGAAAAATTGATATAATATGTAAAATGAGCCGTAGAATTCAATCAAACAAACCGCAATGCTCTACGACTTTTAGTTTTTTTTTTATGAATTTTTTTAGTGAAAAACTTTGATCGCCTCTGTAGCCGGAACCGTTGCCCGGAGCGTCTCCGGGTTTAATAGAAAAAATTGAGAAAATTAAGCGCTATCAGATGGTTTTTGTTCGTTGCTCTAAGTCTTACAGTTTTCGAGAAAACGCAAAAAAAGGTTTCCATTTTCACTTTTTTTCAATTTTCAATCGCTAATTACGGCGAAACTATTAGAGCTATCGAGAAACGGAAAAATGGAGGATAACCGGAATAAAAAACTCTACAAAATGGCAT…	830	1933	1104	93.6	forward
DS497731.1	TCsat15	DS497731.1-2	CCCCAAATTTAGCCATAAAAAGGTTTAAATTTTTAATTCTTGTGAAAAATTGATATAATATGTAAAATGAGCCGTAGAATTCAATCGAACAAACCGCAATGCTCTACGACTTTTAGTTTTTTTTTTATGAATTTTTTTAGTGAAAAACTTTGATCGCCTCTGTAGCCGGAACCGTTGCCCGGAGCGGCTCCGGGTTTAATCGAAAAAATTGAGAAAATTAAGCGCTATCAGATGGTTTTCTGTTCGTTGCTCTAAGTCTTACAGTTTTCGAGAAAAACGCAAAAAAAGGTTTCCATTTTCACTTTTTTTCAATTTTCAATCGCTAATTACGGCGAAACTATTAGAGTTATCGAGAAACGGAAAAATGGAGGATAACCGGAATAAAAAACTCTACAAAAT…	2783	3895	1113	93.9	forward
DS497731.1	TCsat15	DS497731.1-3	CCTAAATTTAAACAAAAAATTTTAAATTTTTAATTCTTGTGAAAAATTGATATAATATGTAAAATGAGCCGTAGATTCAATCGAACAAACCGCAATGCTCTACGACTTTTAGTTTTTTTTTATGAATTTTTTAGTGAAAAACTTTGATCGCCTCTGTAGCCGGAACCGTTGCCCGGAGCGGCTCCGGGTTTAATCGAAAAAATTGAGAAAATTAAGCGCTATCAGATGGTTTTTTGTTCGTTGCTCTAAGTCTTACAGTTTTCGAGAAAAACGCAAAAAAAGGTTTCCATTTTCACTTTTTTTCAATTTTCAATCGCTAATTACGGCGAAACTATTAGAGTTATCGAGAAACGGAAAAATGGAGGATAACCGGAATAAAAAACTCTACAAAATGGCATA…	4406	5505	1100	93.7	forward
DS497760.1	TCsat15	DS497760.1-1	ACCCTAATTTAGGCAAAAAATTTAAATTTTTAATTCTTGTGAAAAATCGATATGTTATGTAAAATGAGATGTAGAATTCAATCGAACAAACCGCAATGCTCTACGAATTTTAGTTTTTTTTTATAAATTTTTTTAGTGAAAAACTTTGATCGCTTCTGTACCCGGAACCGTTGCCCGGAGTGACTCCGAATTTAACTGAAAAAAAAGAGAAAATTAACCGCTATCAGATGGTTTTTTGTTTGTTGCTTTAAGTCTTACAATTTCCGAGAAAAACGCAAAAAAATGTTGTCATTTTCACTTTTTTTCAATATTTAACCGCCAATTACGGCGAAACTATTAGAGTTATCGAGAAACGGAAAAATTGAGGACAACCGGAATAAAAAACTCTACAAAATGGCA…	993	2087	1095	86.26	reverse
DS497833.1	TCsat15	DS497833.1-1	CCTAAATTTAGGCAAAAAATTATAAATTTTTCATTCTTGTAAAAAATTGATATATTATGTAAAATGAGCCGTAGAATTCAATCGAACAAACCGCATTGCTCTACGACTTTTAGTTTTTTTTTTATGAATTTTTTTAGTGAAAAAATTTGATCGCCTCTGTAGCCGGAACCGTTGCCCGGAGCGGCTCCGGGTTTAGACGAAAAAATAGAGAAAAATAAGCGCTATCAGATTGTTTTTTCTTCGTTGCTCTAAGTCTTACAGTTTCCGAGAAAAACGCAAAAAAGGTTTCCATTTTCATTTTTTTTCAATTTTCAACCGCCAATTACGGCGAAACTATTAGAGTTATCGAGAAACAAAACAATGGAGGATAACCGGAATAACAAACCCTACAAAATGGCA…	3478	4583	1106	81.39	reverse
DS497842.1	TCsat15	DS497842.1-1	AAAAATTATTACGCAAAAAATTAAATTTTTTTTTATTCTTGTGAAAAATTGACATAATATGTAAAATGAGCCGTAGAATTCAATGGAACAAACCGCAGTGCTCTACGACTTTTAGTTTTTTTTTATGAATTTTTTTAGTGAAAAACTTTGATCGCCTCTGTAGCCGGAACCGTTGCCCGGAGCGGCTTCGGGTTTGGACGAAAAAATAGACAAAAATAAGCGCTATCAGATGGATTTTTGTTCGTTGCTCTAAGTCTTACAGTTTCCGAGAAAAATGCAAAAAAAGGTTTCCATTTTCCATTTTTTTCAATTTTCAACCGCCAATTACGGCGAAACTATTAGAGTTATCGAGAAACGGAAAAATGGGGGACAACCGGAATAAAAAACTCTACAAAATGG…	15801	16912	1112	84.41	forward
DS497899.1	TCsat15	DS497899.1-1	AAAATTATTACGCAAAAAAATTTAAAAATTTTTAATTCTTGTGAAAAATTGATTTAATATGTAAAATGAGCCGTAGAATTCAATAGAACAAACCGCATTGCTCTACGGCTTTTAGTTTTTTTTTATGAATTTTTTTAGTGTAAAACTTTCATCGCTTCTGTAGCCGGAACCATTGCCCGGAGCGGCACCGGATTTAATCGAGAAAATAGACAAAATTAAACACTATTAGATGATTTTTTGTTTGTTGCTCTAAGTCTTTTAGTTTCCGAGGAAAACGCAAAAAATTGTTTCCATTTTCACTGTTTTTCAATTTTTATTCGCCAATTACGGCGAAACTATTAGGAGTTATCGAAAAAGGGAAAAATCGAGAAAAAGCGGAATAAAAAACTCTACAAAATG…	22598	23652	1055	82.42	reverse
GG694064	TCsat15	GG694064	CCTAAATTTAGGCAAAAAAAATTAAATTTTTAATTCTTGTGAAAAATCGATATGTTATGTAAAATGAGCTGTAGAATTCAATGGAACAAACCGCAATGCTCTACGACTTTTAGTTTTATTATTATAAATTTTTTTATTGAAAAATTTTGATCGCCTCTGTACCCGGAACCGTTGCCCGGAGCAGCTTCAAACTTAATCGAAAAAATAGAGAAAATAAAGCGCTACTAGATGGTTTTTTGTTTGTTGCTTTAAGTCTTACAGTTTCCGAGAAAAACGCAAAAAAATGTTGGCATTTTCACTTTTTTTCAATTTTTAACAGCCAATTACGGCGAAACTTTAGAGTTATCGAAAAACGGAAAAATCGAAGACAACCGGAATAAAAAACTCTACAAAAACGCA…	1022	2113	1092	85.99	reverse
GG694306	TCsat15	GG694306	CCCAAAATTTAGCAAAAATTTAAAATTTTAATTCTTGTGAAAAATTGATATAATATGTAAAATGAGCCGTAGAATTCAATGGAACAAACCGCAATTCTCTACGACTTTTAGTTTTTTTTTATGAATTTTTTTAGTGAAAAACTTTGATCGCCTCTGTAGCCGGAACCGTTGCCCGGAGCGTCTCCGGGTTTGGTCGAAAAAATAGATAAAATTAAGCGCTATCAGACGGTTTTTTGTTCGTTGCTCTAAGTCTTACAGTTTCCGAGAAAAACGCCAAAAAAGGTTTCCATTTTCACTTTTTTTCAATTTTCAACTGCCAATTACGACGAAACTATTAAAGATATCGAGAAACTGAAAAATGGAGAACAACCGTAATAAAAAACTCTACAAAATGGCATA…	142	1226	1085	92.59	reverse
GG694459	TCsat15	GG694459	CCCTAAATTTGGCAAAAAAATTTAAATTTTTTATTCTTGTGAAAAATTGATAAATTGTGTAAAATGAGCCGTAGAATTCAATGGAACAAACCGCAGTGCTCTATGACTTTTAGTTTTTTTTTTATAAATTTTTTTAGTGAAAAACTTTGATCGCCTCTGTAGCCGGAACCGTTGCCCGGAGCGGCTCCGGGTTTGGACGAAAAAATAGCTAAAATTAAGCGCTATCAGATGGTTTTTTGTTCGTTGCTCTAAGTCTTACAGTTTCCGAGAAAAACGCAAAAAAAGGTTTCCATTCTCACTTTTTTCAATTTTCAACCGCCAATTACGGCGAAACTATTAAAGATATCGAGAAACGGAAAAATGGAGGATAACCGGAATAAAAAACTCTACAAAATGGCA…	457	1563	1107	90.53	forward
GG694523	TCsat15	GG694523	CCTAAATTTAGGCAAAAAATTTTAAATTTTTAATTCTTGTGAAAAATTGATATAATATGTAAAATGAGCCGTAGAATTCAATCGAACAAACCGCAATGCTCTACGACTTTTAGTTTTTTTTTTATGAATTTTTTTAGTGAAAAACTTTGATCGCCTCTGTAGCCGGAACCGTTGCCCGGAGCGGCTCCGGGTTTAATCGAAAAAATAGAGAAAATTAAGCGCTATCAGATGGTTTTTTGTTCGTTGCTCTAAGTCTTACAGTTTCCGAGAAAAACGCAAAAAAAGGTTGTCATTTTCACTTTTTTTCAATTTTTAACCGCCAATTACAGCGAAACTATTAGAGATAGCGAAAATTGAAAAAATCGAGAAAAACCGGAATAAAAAACTCTACAAAATGGC…	84	1186	1103	72.06	reverse
GG694549	TCsat15	GG694549	TGGAAAAATTATTAGGCAAAAAAATTTAAAAATTTTTAATTCTTGTGAAAAACTAATATAACATGTAAAATGAGCCGTTAAATTCAATGGAATAAACCGCATTGCTCTACGACTTTTAGTTTTTTTTTTATGAAGTTTTTAGTGAAAAATTTTGATCGCCTCTGCAGCGGGAACCGTTGCCCGGAGCGGCACCGGGTTTAATCGAAAAAATAGAGAAAATTAAGCGCTATCAGATGTTTTTTTGTTCGTTGCTCTAACTCTTACAGTTTCCGAGAAAAACGCAAAAAAAGGTTTCCATTTTCACTTTTTTTCAATTTTTAACCGCCAATTACGGCGAAACTATTAGAGTTATCGAGAAACGGAAAAATGGAGGACAACCGGAATAAAAAACTCTACAAA…	217	1333	1117	87.86	reverse
GG694713	TCsat15	GG694713-1	ATGGCTACCCTAAATTTAGGCAAAAAATTTTAAATTTCTCAATCCTTGTAAAAAATTGATATAATATGTAAAATAAGCCCTAGAATTCAATCGAACAAACCGCAATGCTCTACGACTTTTAGTTTTCGAGTTATGAATTTTTTTAATGAAAAACGTTGATCGCCTCTGTAGCCGGAACCGTTGCCCTGAGCGGCTCCGGGTTTAGTCGAAAAAATAGATAAAATTAAGCGCTATCAGATGGTTTTTTGTTCGTTGCTCTAAGTCTTACAGTTTCCGAGAAAAACGCAAAAAAAGGTTTCCATTTTCACTTTTTTTCTATTTTCAATCGCCAATTACGGCGAAACTGTTAAAGATATCGAAGAACGGAAAAATGGAGGATAACCGGAATAAAAAACTCTA…	13	1126	1114	89.87	forward
GG694713	TCsat15	GG694713-2	CCTAAATTTAGGCAAAAATTTTTAAATTTTCAATCCTTGTGAAAAATTGATATAATATGTAAAATGAGCCGTAGAATTCAATCGAACAAACCGCAATGCTCTACGACTTTTAGTTTTCGAGTTATGAATTTTTTTAATGAAAAATTTTGATCGCCTCTGTAGCCGGAACCGTTGCCCTGAGCGGCTCCGGGTTTAGTCGAAAAAATAGATAAAATTAAGCGATATCAGATGGTTTTTTGTTCGTTGCTCTAAGTCTTACAGTTTCTGAGAAAAACGCAAAAAAAGGTTTCCATTTTCACTTTTTTTCTATTTTCAATCGCCAATTACGGCGAAACTGTTAAAGATATCGAAGAACGGAAAAATGGAGAATAACCGGAATAAAAAACTCTACAAAATAGC…	1298	2402	1105	91.41	forward
GG694713	TCsat15	GG694713-3	CCTAAATTTAGGCAAAAAATTTTAAATTTTCAATCCTTGTGAAAAATTGATATAATATGTAAAATGAGCCGTAGAATTCAATCGAACAAACCGCAATGCTCTACGACTTTTAGTTTTCGAGTTATGAATTTTTTTAATGAAAAACTTTGATCGCCTCTGTAGCCGGAACCGTTGCCCTGAGCGGCTCCGGGTTTAGTCGAAAAAATAGATAAAATTAAGCGCTATCAGATGGTTTTTTGTTCGTTGCTCTAAGTCTTACAGTTTCTGAGAAAAACGCAAAAAAAGGTTTCCATTTTCACTTTTTTTCTATTTTCAATCGCCAATTACGGCGAAACTGTTAAAGATATCGAAGAACGGAAAAATGGAGGATAACCGGAATAAAAAACTCTACAAAATGGC…	2573	3678	1106	91.95	forward
GG694713	TCsat15	GG694713-4	CCTAAATTTAGGCAAAAATTTTTAAATTTTCAATCCTTGTGAAAAATTGATATAATATGTAAAATGAGCCGTAGAATTCAATCGAACAAACCGCAATGCTCTACGACTTTTAGTTTTCGAGTTATGAATTTTTTTAATGAAAAACTTTGATCGCCTTTGTAGCCGGAACCGTTGCCCTGAGCGGCTCCGGGTTTGGTCGAAAAAATAGATAAAATTAAGCGATATCAGATGGTTTTTTGCTCGTTGCTCTAAGTCTTACAGTTTCTGAGAAAAACGCAAAAAAAGGTTTCCATTTTCATTTTTTTTCAATTTTCAATCGCCAATTACGGCGAAACTGTTAAAGATATCGAAGAACGGAAAAATGGAGGATAACCGGAATAAAAACTCTACAAAATGGCA…	3849	4952	1104	91.23	forward
GG694713	TCsat15	GG694713-5	CCTAAATTTAGGTAAAAAATTTTAAATTTTCAATCCTTGTGAAAAATTGATATAATATATAAAATGAGCCGTAGAATTCAATCGAACAAACCGCAATGCTCTACGACTTTTAGTTTTCGAGTTATGAATTTTTTTAATGAAAAACTTTGATCGCCTTTGTAGCCGGAACCGTTGCCCTGAGCGGCTCCGGGTTTGGTCGAAAAAATAGATAAAATTAAGCGATATCAGATGGTTTTTTGCTCGTTGCTCTAAGTCTTACAGTTTCTGAGAAAAACGCAAAAAAAGGTTTCCATTTTCACTTTTTTTCTATTTTCAATCGCCAATTACGGCGAAACTGTTAAAGATATCGAAGAACGGAAAAATGGAGGATAACCGGAATAAAAAACTCTACAAAATGGC…	5292	6397	1106	91.32	forward
GG694801	TCsat15	GG694801-1	CCTAAATTTAGGCAAAAAATTTTAAATTTTTAATTCCTGTGAAAAATTGATATAATATGTAAAATGAGCCTTAGAATTCAATGGAACAAACCGCAGTGCTCTACGACTTTTAGTTTTTTTTTTATGAATTTTTTTAGTGAAAAACTTTGATCGCCTCTGTAGCCGGAACCGTTGCCCGGAGCGGCTCCGGGTTTAGTCGAAAAAATAGATAAAATTAAGCGCTATCAGATGGTTTTTTGTTCGTTGCTCTAAGTCTTACAGTTTCCGAGAAAAACGCAAAAAAAGGTTTCCATTTTCACTTTTTTTCAATTTTCAACCGCCAATTACGGCGAAACTATTAGAGTTATCGAAAAACGGAAAAATGGAGGATAACCGGAATAAAAAACTCTACAAAATGGC…	1182	2297	1116	93.19	forward
GG694801	TCsat15	GG694801-2	CCTAAATTTAGGCAAAAAATTTTAAATTTTTAATTCCCGTGAAAAATTGATATAATATGTAAAATGAGCCGTAGAATTCAATGGAACAAACCGCATTGCTCTACGACTTTTAGTTTTTTTTTTATGAATTTTTTTAGTGAAAAACTTTGATCGCCTCTGTAGCCGGAACCGTTGCCCGGAGCGGCTCCGGGTTTAGTCGAAAAAATAGATAAAATTAAGCGCTATCAGATGGTTTTTTGTTCGTTGCTCTAAGTCTTACAGTTTCCGAGAAAAACGCAAAAAAAGGTTTCCATTTTCACTTTTTTTCAATTTTCAACCGCCAATTACGGCGAAACTATTAGAGTTATCGAAAAACGGAAAAATGGAGGATAACCGGAATAAAAAACTCTACAAAATGGC…	2639	3743	1105	95.3	forward
GG694801	TCsat15	GG694801-3	CCTAAATTTAGGCAAAAATTTTTAAATTTTTAATTCTTGTGAAAAATTGATATAATATGTAAAATGAGCCGTAGAATTCAATCGAACAAACCGCAATGCTCTACGACTTTTAGTTATTTTTTTATGAATTTTTTTAGTGAAAAACTTTGATCGCCTCTGTAGCCGGAACCGTTGCCCGGAGCGGCTCCGGGTTTAATCGAAAAAATAGAGAAAATTAAGCGCTATCAGATGGTTTTTTGTTCGTTGCTCTAAGTCTTACAGTTTCCGAGAAAAACGCAAAAAAAGGTTTCCATTTTCACTTTTTTTCAATTTTCAACCGCCAATTACGGCGAAACTATTAGAGTTATCGAGAAACGGAAAAATGGAGGACAACCGGAATAAAAAACTCTACAAAATGGC…	3914	5029	1116	93.64	forward
GG694801	TCsat15	GG694801-4	CCTAAATTTAGGCAAAAATTTTTAAATTTTTAATTGTTGTGAAAAATTGATATATTATGTAAAATGAGCCGTAGAATTCAACCGAACAAACCGCATTGCTCTACGACTTTTAGTTTTTTTTTTATGAATTTTTTTAGTGAAAAACTTTAATCGCCTCTGTAGCCGGAACCGTTGCCCGGAGCGGCTCCGGGTTTGGTCGAAAAAATAGATAAAATTAAGCGCTATCAGATGGTTTTTTGTTCGTTGCTCTAAGTCTTACAGTTTCCGAGAAAAACGCAAAAAAAGGTTTCCATTTTCACTTTTTTTCAATTTTCAATCGCCAATTACGGCGAAACTATTAAAGATATCGAGAAACGGAAAAATGGAGGATAACCGGAATAAAAAACTCTACAAAATGGC…	5200	6306	1107	94.31	forward
GG694801	TCsat15	GG694801-5	CCTAAATTTAGGCAAAAATTTTTAAATTTTTAATTCTTGTGAAAAATTGATATATTATGTAAAATGAGCCGTAGAATTCAACCGAACAAACCGCATTGCTCTACGACTTTTAGTTTTTGAGTTATGAATTTTTTTAGTGAAAAACTTTGATCGCCTCTGTAGCCGGAACCGTTGCCCGGAGCGGCTCCGGGTTTGGTCGAAAAAATAGATAAAATTAAGCGCTATCAGATGTTTTTTTGTTCGTTGCTCTAAGTCTTACAGTTTCCGAGAAAAACGCAAAAAAAGGTTTCCATTTTCACTTTTTTTCAATTTTCAACCGCCAATTACGGCGAAACTATTAAAGATATCGAGAAACGGAAAAATGGAGGATAACCGGAATAAAAAACTCTACAAAATGGC…	6477	7581	1105	94.67	forward
GG694839	TCsat15	GG694839	CCCAAATTTAGGCAAAAAATTTTAAATTTTCAATTCTTGTGAAAAATTGATATAATATGTAAAATGAGCCGTAGATTCAATGGAACAAACCGCAATGCTCTACGACTTTTAGTTTTTTTTAATGAATTTTTTTAGTGCAAAACTTTGATCGCCTCTGTAGCCGGCACCGTTGCCCGGAGCGGCTCCGGGTTTAGACGAAAAAATAGATAAAATAAAGCGCTATCAGATGGTTTTTTGTTTGTTGCTCTAAGTCTTACAGTTTCCGAGAAAAACGCAAAAAAAGGTTTCCATTTTCACTTTTTTTCAATTTTCAATCGCCAATTACGGCGAAACTATTAAAGATATCGAGAAACGGAAAAATAGAGGATAACCGGAATAAAGAACTCTACAAAATGGCAT…	19	1085	1067	87.07	forward
GG694869	TCsat15	GG694869	TACCTAAATTTAGGCAAAAATTTTAAATTTTAATTCTTGTGAAAATCGATATAATATGTAAAATGAGCCGTAGAATTCAATCGAACAAACCGCAATGCTCTACGACTTTTAGTTTTTTTTATGAATTTTTTTAGTGAAAAACTTTGATCGCCTCTGTAGCCGGAACCGTTGCCCGGAGCGGCTCCGGGTTTGGTCGAAAAAATAGATAAAATTAAGCGCTATCAGATGGTTTTTTGTTCGTTTCTCTAAGTCTTACAGTTTCCGAGAAAAACGCAAAAAAAGTTTTCATTTTCACTTTTTTTCAATTTTCAATCGCCAATTACGGCGAAACTATTAGAGATATCGAGAAACGGAAAAATGGAGGATAACCGGAATAAAAAACTCTACAAAATGGCATAG…	434	1513	1080	91.51	reverse
GG694955	TCsat15	GG694955-1	CCTAAATTTAAACAAAAAATTTTAAATTTTTAATTCTTGTGAAAAATTGATATAATATGTAAAATGAGCCGTAGAATTCAATCGAACAAACCGCAATGCTCTACGACTTTTAGTTTTTTTTTTATGAATTTTTTTAGTGAAAAACTTTGATCGCCTCTGTAGCCGGAACCGTTGCCCGGAGCGGCTCCGGGTTTAATCGAAAAAATAGAGAAAATTAAGCGCTATCAGATGGTTTTTTGTTCGTTGCTCTAAGTCTTACAGTTTTCGAGAAAAACGCAAAAAAAGGTTTCCATTTTCACTTTTTTTCAATTTTCAATCGCTAATTACGGCGAAACTATTAGAGTTATCAAGAAACGGAAAAATGGAGGATAACCGGAATAAAAAACTCTACAAAATGGC…	202	1307	1106	94.14	reverse
GG694955	TCsat15	GG694955-2	CCTAAATTTAGGCAAAAAATTTTAAATTTTTAATTCTTGTGAAAAATTGATATAATATGTAAAATGAGCCGTAGAATTCAATCGAACAAACCGCAATGCTCTACGACTTTTAGTTTTTTTTTATGAATTTTTTTAGTGAAAAACTTTGATCGCCTCTGTAGCCGGAACCGTTGCCCGGAGCGGCTCCGGGTTTAATCGAAAAAATTGAGAAAATTAAGCGCTATCAGATGGTTTTCTGTTCGTTGCTCTAAGTCTTACAGTTTTCGAGAAAAACGCAAAAAAAGGTTTCCATTTTCACTTTTTTTCAATTTTCAATCGCTAATTACGGCGAAACTATTAGAGTTATCGAGAAACGGAAAAATGGAGGATAACCGGAATAAAAAACTCTACAAAATGGCA…	2158	3262	1105	94.32	reverse
GG695043	TCsat15	GG695043	CCTAAATTTAGGCAAAAAATTTTAAATTTTTAACTCTTGTGAAAAATTGATACAATATGTAAAATGAGCCGTAGAATTCAATGGAACAAACCGCATTGCTCTACGACTTTTAGTTTTTTTTTTTATAAATTTTTTTAGTGAAAAACTTTGATCGCCTCTGTAGCCGTAACCGTTGCCCGGAGCGGCTCCGGGTTTGGGCCAAAAAATAGATAAAATTAAGCGCTATCAGATGGTTTTTTATTCGTTGCTCTAAGTTTTACAGTTTCCGAGAAAAACGCAAAAAAAGGTTTCCATTTTCACTTTTTTTCAATTTTCAACCGCCAATTACGGCGAAACTATTAGAGTTATCGAAAAACGGAAAAATGGAGGACAACCGGAATAAAAAACTCTAGAAAATGG…	198	1305	1108	89.81	reverse
GG695048	TCsat15	GG695048	CCTAAATTTAGGCAAAAAATTTTAAATTTTTAATTCTTGTGAAAAATTGATATAATATGTAAAATGAGCCGTAGAATTCAATCGAACAAACCGCAATGCTCTACGACTTTTATTTTTTTTTTTATGAATTTTTTTAGTGAAAAACTTTGATCGCCTCTGTAGCCGGAACCGTTGCCCGGAGCGGCTCCGGGTTTAATCGAAAAAATAGAGAAAATTAAGCGCTATCAGATGGTTTTTTGTTCGTTGCTCTAAGTCTTACAGTTTTCGAGAAAAACGCAAAAAAAGTTGTCATTTTCACTTTTTTTCAATTTTTAACCGCCAATTACAGCGAAACTATTAGAGATAGCGAAAATTGAAAAAATCGAGAAGAACCGGAATAAAAAACTCTACAAAACGGCA…	76	1178	1103	91.68	reverse
GG695155	TCsat15	GG695155	GCAAAATTTAGGAAAAAAAATTTAAAATTTTTAATTCGTGTGAAAAATTGATATAATATGTAAAATGAGCCGTAGAATTCAATGGAACAAACCGCAGTGCTCTACGACTTTTAGTTTTTTTTTTATGAATTTTTTTAGTGAAAAACTTTGATCGCCTCTGTAGCCGGAACCGTTGCCCGGAGCGGCTCCGGGTTTAATCGAAAAAATAGAGAAAAATAAGCGCTATCAGATGGTTTTTTGTTCGTTGCTCTAAGTCTTACAGTTTCCGAGAAAAACGCAAAAAAAGGTTTCCATTTTTGCTTTTTTTCAATTTTCAACCGCCAATAACGGCCAAACTATTAGAGTTATCGAAAAACGGAAAAATCGAGGACAACTGGAATAAAAAGCTCTACAAAATAG…	3513	4618	1106	93.06	reverse
GG695272	TCsat15	GG695272	AAAGTTATTACGCAAAAAAATTTAAAATTTTTTAATTTTTGTAAAAATTTTTTATATTATGTAAAATGAGCCTTAAAATTCAATGGAATAAACCGCATTGCTCTACGACTTTTAATTTTTTTTTATGAATTTTTTTCGTGAAAAATTTTGATCGCCTCTGTAGCCGGAACCGTTGCCCGGAGCGGCTTCGGGTTTGGACGAAAAAATAGACAAAAATAAGCGCTATCAGATGGATTTTTGCTCGTTATTCTAAGTCTTACAGTTTTCGAGAAAAATGCAAAAAAATGTTTTCATTTTCCCTTTTTTTTAATTTTCAACCGCCAATTACCGCGAAACTATTAGAGTTATCGAGAAACGGAAAAATGGAGGACAACCAGAATAAAACTCTACAAAATGGCA…	16448	17554	1107	85.8	forward
GG695405	TCsat15	GG695405	AAAAATTATTACGCAAAAAATTAAAAATTTTTTTATTCTTGTGAAAAATTGATATAATATGTAAAGTGAGCCGCAAAATTCAATGGAACAAACCGCATTGCTCTACAACTTTTAGTTTTTTTTTTATGAATTTTTTTAGTGAAAAATTTTGATCGCCTCTGTAGCCGGAACCGTTGCCCGGAGCGACTTCGGGTTTAGACGAGAAAATAGACAAAAATAAGTGCTATCTGATGGATTTTTGTTCGTTGCTCTAAGTCTTACAGTTTCCGAGAAAAATGCAAAAAAAGGTTTCCATTTTCCATTTTTTTCAATTTTCAACCGCCAATTACGGCGAAACTATTAGAGTTATCGAGAAACGGAAAAATGGAGGACAACCGGAATAAAAAACTCTACAAAATG…	428	1535	1108	95.13	forward
GG695578	TCsat15	GG695578	CCTAAATTTAGGCAAAAAATTTTAAATTTTCAATCCTTGTGAAAAATTGATATAATATGTAAAATGAGCCGTAGAATTCAATCGAACAAACCGCAATGCTCTACCACTTTTAGTTTTCGAGTTACGAATTTTGGTCGAAAAAATAGATAAAATTGAGCGTTATCAGATGGTTTTTTGTTTGTTGCTCTAAGTCCTACAGTTTCCGGGAAAAACGCAAAAAAAGGTTTTCATTTTCACTTTTTTCAATTTTCAATCGCCAATTACGGCGAAACTATTAGAGATATCGAGAAACGGAAAAATGGAGGATAACCGGAATAAAAAACTCTACAAAATGGCATAGGACTCAAGGCGATTTCTCGCAAAAAATTTTTCAATTTTCAAACGCCGATTACGGCCAAA…	1729	2770	1042	86.28	reverse
GG695680	TCsat15	GG695680	CCTAAATTTAGGCAAAAAATTTTAAATTTTTAATTCCTGTGAAAAATTGATATAACATGTAAAATGAGCCGTAGAATTCAATGGAACAAACCGCAGTGCTCTACGATTTTTAGTTTTTTTTTTTATGAATTTTTTTAGTGAAAAACTTTGATCGCCTCTGTAGCCGGAACCGTTGCCCGGAGCGGCTCCGGGTTTGGTCGACAAAATAGATAAAATTAAGCGCTATCAGATGGTTTTTTGTTCGTTGCTCTAAGTCTTACAGTTTCCGAGGAAAACGCAAAAAAAGGTTTCCATTTTCACTTTTTTTCAATTTTCAATCGCCAATTACGGCGAAACTATTAGAGTTATCGAGAAACGGAAAAATGGAGGATAACCGGAATAAAAAGCTCTACAAACTGG…	82	1189	1108	89.71	forward
GG695801	TCsat15	GG695801	CCTAAATTTAGGCAAAAAAATTTAAAATTTTAATTCTTGTAAAAAATTGATATGTTATGTAAAATGAGCCGTAGAATTCAATGGAGCAAACCGCAGTGCTCTACGAATTTTATTTTTTTTTATGAATTTTTTTATTGAAAAAATTTGATCGCCTCTGTACCCGGAACCGTTGCCCGGAGCGGCTCCGGGTTTAATCGAAAAAAAAGAGAAAGTTATGCGCTATCAGATGGTTTTTTGTTTGTTGCTTTAAGTCTTACAGTTTCCGAGAAAAACGCAAAAAAATGTTGTCATTTTCACTTTTTTTCAAATTTAATAGAGTTATTGAGAAACGGGAAAATTGAGGACAACCAGAATAAAAAACTATCTCGCAAAAAAATTTTCAATTTTCAATCGCCGATT…	123	1165	1043	83.09	forward
GG695869	TCsat15	GG695869-1	CCTAAATTTAGGCAAAAAATTTTAAAATTTTAATTCTTGTGAAAAATTGATATTATATGTAAAATGAGCCGCTGAATTCAATGGAACAAACCGCATTGCTCTACGACTTTTAGTTATTTTTTTATGAATTTTTTTATTGAAAAACTTTGATCGCCTCTGTAGCCGGAACCGTTGCCCGGAGCGGCTCCGGGTTTAATCGAAAAAATAGAGAAAATTAAGCGCTATCAGATGGTTTTTTGTTCGTTGCTCTAAGTCTTACAGTTTCCGAGAAAAACGCAAAAAAAGGTTTCCATTTTCACTTTTTTTCAATTTTCAACCGCCAATTACGGCGAAACTATTAGAGTTATCGAGAAACGGAAAAATCGAGGACAACCGGAATAAAAAACTCTACAAAATGGC…	1380	2484	1105	91.88	forward
GG695869	TCsat15	GG695869-2	CCTAAATTTAAGCAAAAAATTTTAAAATTTTAATTCTTGTGAAAAATTGATATGATATGTAAAATGAGCCGCTGAATTCAATGGAACAAACCGCATTGCTCTACGACTTTTAGTTTTCAAGTTATGATTTTTTTTATTGAAAAACTTTGATCGCCTCTGTAGCCGGAACCGTTGCCCGGAGCGGCTCTGGGTTTAATCGAAAAAATAGAGAAAATTAAGCGCTATCAGATGGTTTTTTGTTCGTTGCTCTAAGTCTTACAGTTTCCGAGAAAAACGCAAAAAAAGGTTTCCATTTTCACTTTTTTTCAATTTTCAACCGCCAATTACGGCGAAACTATTAGAGTTATCGAGAAACGGAAAAATCGAGGACAACCGGAATAAAAAACTCTACAAAATGGC…	2825	3931	1107	91.25	forward
GG695869	TCsat15	GG695869-3	CCTAAATTTAGGCAAAAAATTTTAAAATTTTAATTCTTGTGAAAAATTGATATTATATGTAAAATGAGCCGCTGAATTCAATGGAACAAACCGCATTGCTCTACGACTTTTAGTTATTTTTTTATGAATTTTTTTATTGAAAAACTTTGATCGCCTCTGTAGCCGGAACCGTTGCCCGGAGCGGCTCCGGGTTTAATCGAGAAAATAGAGAAAATTAAGCGCTATCAGATGGTTTTTTGTTCGTTGCTCTGAGTCTTACAGTTTCCGAGAAAAACGCAAAAAAAGGTTTCCATTTTCACTTTTTTTCAATTTTCAACCGCCAATTACGGCGAAACTATTAGAGTTATCGAGAAACGGAAAAATCGAGGACAACCGGAATAAAAAACTCTACAAAATGGC…	4612	5717	1106	91.34	forward
GG695869	TCsat15	GG695869-4	CCTAAATTTAGGCAAAAAATTTTAAAATTTTAATTCTTGTGAAAAATTGATATTATATGTAAAATGAGCCGCTGAATTCAATGGAACAAACCGCATTGCTCTACGACTTTTAGTTATTTTTTTATGAATTTTTTTATTGAAAAACTTTGATCGCCTCTGTAGCCGGAACCGTTGCCCGGAGCGGCTCCGGGTTTAATCGAAAAAATAGAGAAAATTAAGCGCTATCAGATGGTTTTTTGTTCGTTGCTCTAAGTCTTACAGTTTCCGAGAAAAACGCAAAAAAAGGTTTCCATTTTCACTTTTTTTCAATTTTCAACCGCCAATTACGGCGAAACTATTAGAGTTATCGAGAAACGGAAAAATCGAGGACAACCGGAATAAAAAACTCTACAAAATGGC…	6397	7502	1106	91.79	forward
GG695869	TCsat15	GG695869-5	CCTAAATTTAGGCAAAAAATTTTAAAATTTTAATTCTTGTGAAAAATTGATATTATATGTAAAATGAGCCGCTGAATTCAATGGAACAAACCGCATTGCTCTACGACTTTTAGTTATTTTTTTATGAATTTTTTTATTGAAAAACTTTGATCGCCTCTGTAGCCGGAACCGTTGCCCGGAGCGGCTCCGGGTTTAATCGAAAAAATAGAGAAAATTAAGCGCTATCAGATGGTTTTTTGTTCGTTGCTCTGAGTCTTACAGTTTCCGAGAAAAACGCAAAAAAAGGTTTCCATTTTCACTTTTTTTCAATTTTCAACCGCCAATTACGGCGAAACTATTAGAGTTATCGAGAAACGGAAAAATCGAGGACAACCGGAATAAAAAACTCTACAAAATGGC…	8011	9116	1106	91.61	forward
GG695869	TCsat15	GG695869-6	CCTAAATTTAGGCAAAAAATTTTAAAATTTTAATTCTTGTGAAAAATTTATATTATATGTAAAATGAGCCGCTGAATTCAATGGAACAAACCGCATTGCTCTACGACTTTTAGTTATTTTTTTATGAATTTTTTTATTGAAAAACTTTGATCGCCTCTGTAGCCGGAACCGTTGCCCGGAGCGGCTCCGGGTTTAATCGAAAAAATAGAGAAAATTAAGCGCTATCAGATGGTTTTTTGTTCGTTGCTCTGAGTCTTACAGTTTCCGAGAAAAACGCAAAAAAAGGTTTCCATTTTCACTTTTTTTCAATTTTCAACCGCCAATTACGGCGAAACTATTAGAGTTATCGAGAAACGGAAAAATCGAGGACAACCGGAATAAAAAACTCTACAAAATGGC…	9797	10903	1107	91.61	forward
GG695882	TCsat15	GG695882	CGGAAATTTTAAGCAAAAAATTCAAAATTTTAAATTTCATGAAAAGTTGGTATAATACAGAAAATGAGCCGCTGAATTCAATGGAACAAACCGCATTGCTCTACGACTTTTAGTTTTTTTTTTATGAATTTTTTTAGTGAAAAACTTTGATCGCCTCTGTAGCCGGAACCGTTGCCCGGAGCGGCTCCGGGTTTGGACGAAAAAATAGAGAAAAATAAGCGCTATCAGATGGTTTTTTGTTCGTTGCTCAAAGTCTTACAGTTTCCGAGAAAAACGCAAAAAAAGGTTTCCATTTTCACTTTTTTTCAATTTTCAACCGCCAATTACGGCGAAACTATTAGAGTTATCGAGAAACGAAAAAATGGAGGATAACCGGAATAAAAAACTCTACAAAATGGC…	591	1659	1069	75.38	reverse
GG695891	TCsat15	GG695891	AGAAAATTGCCAAATTCCCAATAGTTTTTTAGTTATGAATTTTTTAAAATTTTACCAAATTTTGCGTTTGTCTCCAATTTGCTCCAATGGAACAAACCGCATTGCTCTACGACTTTTAGTTTTTTTTTTATGAATTTTTTTAGTGAAAAACTTTGATCGCCTCTGTAGCCGGAACCGTTGCCCGGAGCGGCTCCGGGTTTGGACGAAAAAATAGAGAAAAATAAGCGCTATCAGATGGTTTTTTGTTCGTTGCTCAAAGTCTTACAGTTTCCGAGAAAAACGCAAAAAAAGGTTTCCATTTTCACTTTTTTTCAATTTTCAACCGCCAATTACGGCGAAACTATTAGAGTTATCGAGAAACGAAAAAATGGAGGATAACCGGAATAAAAAACTCTACAA…	692	1803	1112	90.66	forward

## Sheet: TCsat16
Sequence Name	Name	Monomer name	Sequence	Minimum	Maximum	Length	Transferred Similarity	Direction
DS497782.1	TCsat16	DS497782.1-1	AAAATGGCAGCGGTCCAGCGTTTAATGTGCGTCAGAGTTAGGAAGACATTACGCAGTGTGACAATAATTGCACAGTAAATTCCTAATTTATAAATAATTTAGGGATTTCACGTTGCATCGAAACCTTTCGGAGCATGATAGCTTTAGTGTACAGGGTGCCGCATTTTGGATATCCGAATAGGAGGGAGTCTAATAATATAGGGCAAGATGCAATAAAAACTTGTACTACTGCTTAATCGAATCCAACTTTTTCAATTAACAGTAAATCTATGTATCTTGTCACAATCTTAGTTTTTGATATACATGATGTTATTAGCAATCTTAAATAAA	18515	18844	330	95.76	reverse
DS497782.1	TCsat16	DS497782.1-2	AAAATGGCAGCGGTCCAGCGGTTAATGTCCGTCAGAGTTAGGAAGACATTACGCAGTGTGACAATAATTGCACAGTAAATTCCTAATTTATAAATAATTTAGGGATTTCACGTTGCATCGAAACCTTTCGGGGCATGATAGCTTTAGTGTACAGGGTGCCGCATTTTGGATATCCGAATAGGAGGGAGTCTAATAATATAGGGCAAGATGCAATAAAAACTTGTACTACTGCTTAATCGAATCCAACTTTTTCAATTAACAGTAAATCTATGTATCTTGTCACAATCTCAGTTTTTGATATACATGATGTTATAAGCAATCTTAAATAAA	18185	18514	330	94.85	reverse
DS497782.1	TCsat16	DS497782.1-3	AAAATGGCAGCGGTCCAGCGGTTAATGTCCGTCAGAGTTAGGAAGACATTACGCAGTGTGACAATAATGGCACAGTAAATTACTAATTTAGAAATAATTTAGGGATTTCACGTTGCATCGAAACCTTTCGGAACATGATAGCTTTAGTGTACGGGGTGCCGCATTTTGGATATTCGAATAGGAGGGAGTCTAATAATATAGGGCAAGATGCAATAAAAACTTGTACTACTGCTTAATCGAATCCAACTTTTTCAATTAACAGTAAGTCTATGTCTCTTGGCACAATCTTAGTTTTTGATAAAGTTAATGTCATTAGCAATCTTAAATCAA	17855	18184	330	94.85	reverse
DS497782.1	TCsat16	DS497782.1-4	AAAATGGCAGCGGTCCAGCCGTTAATGTGCGTCAGAGTTAGGAAGACATTATGCAATGTGACAATAATTGTACAGTAAATTCCTAATTTAGGAATAATTTATTGATTTCACGTTGCATCGAAACCTTTCGGAACATGATAGCTTTAGTGTACAGGGTGCCGCATTTTGGATATCCGAATAGGAGGGAGTTTAATAATATAGGGCAAGATGCAATAAAAACTTGTACTACTGCTTAATCGAATCCAACTTTTTCAATTAACAGTAAATCTATGTATCTTGTCACAATCTTCGTTTTTGATATACATGATGTTATTAGCAATCTTAAATAAA	17525	17854	330	95.15	reverse
DS497782.1	TCsat16	DS497782.1-5	AAAATGGCAGCGGTCCAGCGGTTAATGTCCGTCAGAGTTAGGAAGACATTACGCAGTGTGACAATAATTGCACAGTAAATTCCTAATTTATAAATAATTTAGGGATTTCACGTTGCATCGAAACCTTTCGGAGCATGATAGCTTTAGTGTACAGGGTGCCGCATTTTGGATATCCGAATAGGAGGGAGTCTAATAATATAGGGCAAGATGCAATAAAAACTTGTACTACTGCTTAATCGAATCCAACTTTTTCAATTAACAGTAAATCTATGTATCTTGTCACAATCTTAGTTTTTGATATACATGATGTTATTAGCAATCTTAAATAAA	17195	17524	330	95.76	reverse
DS497782.1	TCsat16	DS497782.1-6	AAAATGGCAGCGGTCCAGCGGTTAATGTCCGTCAGAGTTAGGAAGACATTACGCAGTGTGACAATAATTGCACAGTAAATTCCTAATTTATAAATAATTTAGGGATTTCACGTTGCATCGAAACCTTTCGGAGCATGATAGCTTTAGTGTACAGGGTGCCGCATTTTGGATATCCGAATAGGAGGGAATCTAATAATATAGGGCAAGATGCAATAAAAAATTGTACTACTGCTAAATCGAATCCAACTTGTTCAATTAACAGTAAATCTATGTATCTTGACACAATCTTAGTTTTTGATATAGTTGATGTCATTAGCAATCTTAATCAA	16866	17194	329	97.58	reverse
DS497782.1	TCsat16	DS497782.1-7	AAAATGGCAGCGGTCCAGCGGTTAATGTGCGTCAGAGTTAGGAAGACATTACGCAGTGTGAGAATAATTGTACAGAAAATTCCTAATTTAGGAATATTATAGGGATTTCACGTTGCATCGAAACCTTTCGGAACATGATAGCTTTAGTGTACAGGGTGCCGCATTTTGGATATCCGAATAGGAGGGAATCTAATAATATAGGGCAAAATGCAAAAAAAATTGTACTACTGCCAAATCGAATCCAACTTGTTCAATTAACAGTAAATCTATGTATCTTGTCACCGTCTTAGTTTTTGATATAGTTGATGTCATTAGCAATCTTAAATCAC	16537	16865	329	96.67	reverse
DS497782.1	TCsat16	DS497782.1-8	AAAATGGCAGCGGTCCAGCGGTTAATGTGCGTCAGAGTTAGGAAGACATTACGCAGTGTGACAATAATTGTACAGCAAATTAATAATTTACGAATAATTTAGGGATTTCGCGTTGTATCGAAACCTTTCCGAACATGATAGCTTTAGTGTACAGGGTGCCGCATTTTACATATTCGAATAGGAGGGAATCTCATAATATAGGGCAAGATGCAATAAAAATTTGTACTACTGCTAAATCGAATCCAACTTGTTCAATTAACAGTAAATTTATGTATCTTGTCACAATCACAGTTTTTGATATAGTTGATGTCATTAGGAATTTAAAATCAA	16207	16536	330	94.55	reverse
DS497782.1	TCsat16	DS497782.1-9	AAAATGGCAGCGGTCCAGCGGTTCATGAGCGTCAGAGTTAGGAAGACATTACGCAGTGTGACAATAATTGTACAGTTAATTCCTAATTTAGGAATAATTTAGGGATTTCACGTTGCATCGAAACCTTTCGGAACATGATAGCTTTAGTGTACAGGGTGCCGCATTTTGGATATCCGAATAGGAGGGAATCTAATAATATTGGGCAAGATGCAATAAAAAATTGTACTACTGCTAAATCGAATCCAACTTGTCCAATTAACAGTAAATATATGTATATTGTCACAATCTCAGTTTTTGATATAGTTGATGTTATTAGGAATTTAAAATTAA	15877	16206	330	96.36	reverse
DS497782.1	TCsat16	DS497782.1-10	AAAATGGCAGCGGTCCAGCCGTTAATGTGCGTCAGAGTTAGGAAGACATTACGCAGTGTGACAATAATTGTACAGTAAATTTCTAATTTAGGAATAATTTAGGGATTTCACGTTGCATCGAAACCTTTCGGAACATGATAGCTTTAGTGTACAGGGTGCCGCATTTTGGATGTCCGAATAGGAGGGAATCTAATAACATAGGGCAAGATGCAATAAAAACTTGTACTACTGCTTAATCGAGTTCAACTTGTCCAATTAACAGTAAATATATGTATCTTGTCACCGTCTTAGTTTTTGATATAGTTGATGTCATTAGCAATCTTAAATCAC	15547	15876	330	96.36	reverse
DS497782.1	TCsat16	DS497782.1-11	AAAATGGCAGCGGTCCAGCGGTTAATGTGCGTCAGAGTTAGGAAGACATTACGCAGTGTGACAATAATTGTACAGAAAATTCCTAATTTAGGAATAATATAGGGATTTCACGTTGCATCGAAACCTTTCCGAACATGATAGCTTTAGTGTACAGGGTGCCGCATTTTACATATTCGAATAGGAGGGAATCTCATAATATAGGGCAAGATGCAATAAAAATTTGTACTACTGCTAAATCGAATCCAACTTGTTCAATTAACAGTAAATTTATGTATATTGTCACAATCTTAGTTTTTGATATCGTTGATGTCATTAGGAATCTTAAATCAA	15217	15546	330	96.36	reverse
DS497782.1	TCsat16	DS497782.1-12	AAAATGGCAGCGGTCCAGCGGTTAATGTGCGTCAGAGTTAGGAGGATATTACGCAATGTGATAATAATTGTACAGTAAATTCCTAATTTAGGAATAATTTAGGAATTTCACGTTGCATCGAAACCTTTCGGAACATGATAGCTCTAGTGTACAGGGTGCCGTATTTTGGATATCCGAATAGGAGGGAATCTAATAATATAGGGCAAGATGCAATAAAAAAGTGTACTACTGCTAAATCGAATCCAACTTGTTCAATTAACAGTTAATTTATGTATCTTGTCACAATCTTAGTTTTTGACATAGTTGATGTCATTAGCAATCTTAAATCAA	14887	15216	330	96.67	reverse
DS497782.1	TCsat16	DS497782.1-13	AAAATGGCAGCGGTCCAGCGGTTAATGTGCGTCAGAGTTAGGAAGACATTACGCAGTGTGACAATAATTGTACAGAAAATTCCTAATTTAGGAATAATATAGGGATTTCACGTTGCATCGAAATCTTTCGGAACATGATAGCTTTAGTGTACAGGGTGCCGCATTTTGGATATCCGAATAGGAGGGAATCTAATAACATAGGGCAAGATGCAATAAAAAATTGTACTACTGCTAAACCTAATCCAACTTGTTCAATTAACAGTAAATTTATGTATCTTGTCACAATCTTAGTTTTTGACATAGTTGATTTCATTAGCAATCTTAAATCAC	14557	14886	330	96.97	reverse
DS497782.1	TCsat16	DS497782.1-14	AAAATAGCAGCGGTCCAGCGGTTAATGTGCGTCAGAGTTAGGAAGACATTACGCAGTGTGACAATAATTGTACAGTAAATTACTAATTTAGGAATAATTTAGGGATTTCACGTTGCATCGAAACCTTTCGGAACATGACGGTTTTAGTGTACAGGGTGCCGCATTTTGGATATCCGAATAGGAGGGAATCTAATAACATAGGGCAAGATGCAATAAAAACTTGTACTACTGCTTAATCGAATCCAACTTGTTCAATTAACAGTAAATTTATGTATCTTGTCACAATCTTAGTTTTTGATATAGTTGATGTAATTAGCAATCTTAAATAAA	14227	14556	330	96.67	reverse
DS497782.1	TCsat16	DS497782.1-15	AAAATGGCAGCGGTCCAGCGGTTAATGTGCGTCAGAGTTAGGAAGACAGTACGCAGTGTGACAATAATTGTACAGAAAATTCCTAATTTAAGAATAATATAGGGATTTCACGTTGCATCGAAATCTTTCGGAACATGATAGTTTTAGTGTACAGGGTGCCGCATTTTGGATATCCGAATAGGAGGGAATCTAATAACATAGGGCAAGATGCAATAAAAAATTGTACTACTGCTAAATCGAATCCAACTTGTTCAAGTAACAGTAAATTTATGTATCTTGTCACAATCTTAGTTTTTGACATAGTTGATTTCATTAGCAATCTTAAATCAC	13897	14226	330	96.36	reverse
DS497782.1	TCsat16	DS497782.1-16	AAAATAGCAGCGGTCCAGCGGTTAATGTGCGTCAGAGTTAGGAAGACATTACGCAGTGTGACAATAATTGTACAGTAAATTACTAATTTAGGAATAATTTAGGGATTTCACGTTGCATCGAAACCTTTCGGAACATGACGGTTTTAGTGTACAGGGTGCCGCATTTTGGATATCCGAATAGGAGGGAATCTAATAACATAGGGCAAGATGCAATAAAAACTTGTACTACTGCTTAATCGAATCCAACTTGTTCAATTAACAGTAAATTTATGTATCTTGTCACAATCTTAGTTTTTGATATAGTTGATGTAATTAGCAATCTTAAATAAA	13567	13896	330	96.67	reverse
DS497782.1	TCsat16	DS497782.1-17	AAAATGGCAGCGGTCCAGCGGTTAATGTGCGTCAGAGTTAGGAAGACATTACGCAGTGTGACAATAATTGTACAGTAAATTATTAATTTAGGAATAATTTAGGGATTTCACGTTGCATCGAAACCTTTCGGAACATGATAGCTTTAGTGTACAGGGTGCCGCATTTTGGATATCCGAATAGGGGGGAATCTAATAATATAGGACAAGATGCAATAAAAACTTGTACTACTGCTTAATCGAGTTCAACTTGTCCAATTAACAGTAAATATATGTTTCTTGTCACAATCTTAGTTTTTGATATAGTTGATGTCATTAGCAATCTTAAATCAC	13237	13566	330	96.67	reverse
DS497782.1	TCsat16	DS497782.1-18	AAAATGGCAGCGGTCCAGCGGTTAATGTCCGTCAGAGTTAGGAAGACATTACGCAGTGTGACAATAATTGTACAGAAAATTCCTAATTTAGGAATAATATAGGGATTTCACGTTGCATCGAAATCTTTCGGAACATGATAGCTTTAGTGTACAGGGTGCCGCATTTTGGATATCCGAATAGGAGGGAATCTAATAACATAGGGCAAGATGCAATAAAAAATTGTACTACTGCTAAACCTAATCCAACTTGTTCAATTAACAGTAAATTTATGTATCTTGTCACAATCTTAGTTTTTGATATAGTTGATGTCATTAGCAATCTTAAATCAA	12907	13236	330	97.58	reverse
DS497782.1	TCsat16	DS497782.1-19	AAAATGGCAGCGGTCCAGCGGTTAATGTGCGTCAGAGTTAGGAAGACATTACGCAGTGTGACAATAATTGTACAGTAAATTACTAATTTAGGAATAATTTAGGGATTTCACGTTGCATCGAAACCTTTCGGAACATGACGGTTTTAGTGTACAGGGTGCCGCATTTTGGATATCCGAATAGGAGGGAATCTAATAACATAGGGCAAGATGCAATAAAAAATTGTACTACTGCTAAATCGAATCCAACTTGTTCAATTAACAGTAAGTATATGTATATTGTCACAATCTTAGTTTTTGATATAGTTGATGTCATTGGCAATCTTAAATCAC	12577	12906	330	97.27	reverse
DS497782.1	TCsat16	DS497782.1-20	AAAATGGCAGCGGTCCAGCGGTTGATGTGCGTCAGAGTTAGGAAGACATTACGCAGTGTGACAATAATTGTACAGTAAATTCCTAATTTAGGAATAATTTAGGGATTTCACGTTGCATCGAAACCTTTCGGAACATGATAGCTTTAGTGTACAGGGTGCCGCATTTTGGATATCCGAACAGGAGGGAATCTAATAACATAGGGCAAGATGCAATAAAAACTTGTACTACTGCTTAATCGAGTTCAACTTGTCCAATTAACAGTAAATATATGTATCTTGTCACAATCTTAGTATTTGATATAGATGATGTCATTAACAATCTTAAATAAA	12247	12576	330	96.36	reverse
DS497782.1	TCsat16	DS497782.1-21	AAAATGGCAGCGGTCCAGCGGTTAATGTGCGTCAGAGTTAGGAAGACATTACGCAGTGTGACAATAATTGTACAGTAAATTATTAATTTAGGAATAATTTAGGGATTTCACGTTGCATCGAAACCTTTCGGAACATGATAGCTTTAGTGTACAGGGTGCCGCATTTTGGATATCCGAATAGGAGGGAATCTAATAACATAGGGCAAGATGCAATAAAAAATTGTACTACTGCTAAATCGAATCCAACTTGTTCAATTAACAGTAAATCTATGTATCTTGTCACAGTCTTAGTTTTTGATATAGTTGATCTCATTAGCAATCTTAAATCAC	11917	12246	330	97.88	reverse
DS497782.1	TCsat16	DS497782.1-22	AAAATGGCAGCGGTCCAGCGGTTAATGTGCGTCAGAGTTAGGAAGACATTACGCAGTGTGACAATAATTGTACAGGAAATTACTAATTTAGGAATAATTTAGGGATTTCACGTTGCATCGAAACCTTTCGGAACATGACGGTTTTAGTGTACAGGGTGCCGCATTTTGGATATCCGAATAGGAGGGAATCTAATAACATAGGGCAAGATGCAATAAAAAATTGTACTACTGCTAAACCGAATCCAACTTGTTCAATTAACAGTAAATTTATGTATCTTGTCACAATCTTAGTTTTTGATATAGTTGATGTAATTAGCAATCTTAAATAAA	11587	11916	330	96.97	reverse
DS497782.1	TCsat16	DS497782.1-23	AAAATGGCAGCGGTCCAGCGGTTAATGTGCGTCAGAGTTAGGAAGACATTACGCAGTGTGACAATAATTGTACAGTAAATTATTAATTTAGGAATAATTTAGGGATTTCACGTGGCATCGAAACCTTTCGGAACATGATAGCTTTAGTGTACAGGGTGCCGCATTTTGGATATCCGAATAGGGGGGAATCTAATAATATAGGACAAGATGCAATAAAAACTTGTACTACTGCTTAATCGAGTTCAACTTGTCCAATTAACAGTAAATATATGTATCATGTCACAATCTTAGTTTTTGATATAGTTGATGTCATTAGCAATCTTAAATCAC	11257	11586	330	96.36	reverse
DS497782.1	TCsat16	DS497782.1-24	AAAATGGCAGCGGTCCAGCGGTTAATGTCCGTCAGAGTTAGGAAGACATTACGCAGTGTGACAATAATTGTACAGTAAATTCCTAATTTAGGAATAATTTAGGGATTTCACGTTGCATCGAAACCTTTCGGAACATGATAGCTTTAGTGTACAGGGTGCCGCATTTTGGATATCCGAATAGGAGGGAATCTAATAACATAGGGCAAGATGCAATAAAAAATTGTACTATTGCTAAATCGAATCCAACTTGTTCAATTAACAGTAAATCTATGTATCTTGTCACAGTCTTAGTTTTTGATATAGTTGATCTCATTAGCAATCTTAAATCAC	10927	11256	330	97.88	reverse
DS497782.1	TCsat16	DS497782.1-25	AAAATGGCAGCGGTCCAGCGGTTAATGTGCGTCAGAGTTAGGAAGACATTACGCAGTGTGACAATAATTGTACAGGAAATTACTAATTTAGGAATAATTTAGGGATTTCACGTTGCATCGAAACCTTTCGGAACATGACGGTTTTAGTGTACAGGGTGCCGCATTTTGGATATCCGAATAGGAGGGAATCTAATAATATAGGGCAAGATGCAATAAAAAAGTGTACTACTGCTAAATCGAATCCAACTTGTTCAATTAACAGTAAATCTATGTATCTTGTCACAGTCTTAGTTTTTGATATAGTTGATCTCATTAGCAATCTTAAATCAC	10597	10926	330	96.97	reverse
DS497782.1	TCsat16	DS497782.1-26	AAAATGGCAGCGGTCCAGCGGTTAATGTGCGTCAGAGTTAGGAAGACATTACGCAGTGTGACAATAATTGTACAGTAAATTACTAATTTAGGAATAATTTAGGGATTTCACGTTGCATCGAAACCTTTCGGAACATGACGGTTTTAGTGTACAGGGTGCCGCATTTTGGATATCCGAATAGGGGGGAATCTAATAATATAGGACAAGATGCAATAAAAACTTGTACTACTGCTTAATCGAGTTCAACTTGTCCAATTAACAGTAAATATATGTATCTTGTCACAATCTTAGTTTTTGATATAGTTGATGTCATTAGCAATCTTAAATCAC	10267	10596	330	96.36	reverse
DS497782.1	TCsat16	DS497782.1-27	AAAATGGCAGCGGTCCAGCGGTTAATGTCCGTCAGAGTTAGGAAGACATTACGCAGTGTGACAATAATTGTACAGTAAATTCCTAATTTAGGAATAATTTAGGGATTTCACGTTGCATCGAAACCTTTCGAAACATGATAGCTTTAGTGTACAGGGTGCCGCATTTTGGATGTCCGAACAGGAGGGAATCTAATAACATAGGGCAAGATGCAATAAAAACTTGTACTACTGCTTAATCGAGTTCAACTTGTCCAATTAACAGTAAATATATGTATCTTGTCACAATCTTAGTATTTGATATAAATGATGTCATTAACAATCTTAAATAAA	9937	10266	330	95.45	reverse
DS497782.1	TCsat16	DS497782.1-28	AAAATGGCAGAGGTCCAGCGGTTAATGTGCGTCAGAGTTAGGAAGACATTACGCAGTGTGACAATAATTGTACAGTAAATTCCTAATTTAGGAATAATTTAGGGATTTCACGTTGCACCGAAACCTTTCGGAACATGATAGCTTTAGTGTACAGGGTGCCGCATTTTGGATATCCAAATAGGGGGGAATCTAATAATATAGGGCAAGATGCAATAAAAACTTGTACTACTACTTAATCGAGTTCAAGTTGTCCAATTAACAGTAAATATATGTATCTTGTCACAATCTTAGTTTTTGATATAGTTGATGTCATTAGCAATCTTAAATCAC	9607	9936	330	96.36	reverse
DS497782.1	TCsat16	DS497782.1-29	AAAATGGCAGCGGTCCAGCGGTTAATGTGCGTCAGAGTTAGGAAGACATTACGCAATGTGATAATAATTGTACAGCAAATTAATAATTTACGAATAATTTAGGGATTTCGCGTTGTATCGAAACCTTTCCGAACATGATAGCTTTAGTGTACAGGGTGCCGCATTTTACATATTCGAATAGGAGGGAATCTCGTAATATAGGGCAAGATGCAATAAAAATTTGTACTACTGCTAAATCGAATTCAACTTGTTCAATTAACAGTAAATTTATGTATATTGTCACAATCTTAGTTTTTGATATCGTTGATGTCATTAGGAATCTTAAATCAA	9277	9606	330	93.94	reverse
DS497782.1	TCsat16	DS497782.1-30	AAAATGGCAGCGGTCCAGCGGTTAATGTGCGTCAGAGTTAGGAGGATATTACGCAATGTGATAATAATTGTACAGTAAATTCCTAATTTAGGAATAATTTAGGAATTTCATGTTGCATCGAAACCTTTCGGAACATGATAGCTCTAGTGTACAGGGTGCCGTATTTTGGATATCCGAATAGGAGGGAATCTAATAATATAGGGCAAGATGCAATAAAAAAGTGTACTACTGCTAAATCGAATCCAACTTGTTCAATTAACAGTAAATTTATGTATCTTGTCACAATCTTAGTTTTTGACATAGTTGATGTCATTAGCAATCTTAAATCAA	8947	9276	330	96.67	reverse
DS497782.1	TCsat16	DS497782.1-31	AAAATGGCAGCGGTCCAGCAGTTAATGTGCGTCAGAGTTAGGAAGACATTACGCAGTGTGACAATAATTGTACAGTAAATTCCTAATTTATAAATAATTTAGGGATTTCACGTTGCATCGAAACCTTTCGGGGCATGATAGCTTTAGTGTACAGGGTGCCGCATTTTGGATATCCGAATAGGAGTGAATCTAATAACATAGGGCAAGATGCAATAAAAGTTGTACTACTGCTAAATCAAATCCAATTTGTTCAATTAACAGTAAATTTATGTATCTTGTCACAACCTTAGTTTTTGATATCGTTGATGTCATTAGGAATCTTAAATCAA	8618	8946	329	95.45	reverse
DS497782.1	TCsat16	DS497782.1-32	AAAATGGCAGCGGTGAAGCGGTTAATGTGCGTCAGAATTAGGAAGACATTACGCAATGTGACAATAATTGTACAGTAAATTCCTAATTTAGGAATAATTTACGGATTTCACGTTGCATCGAAACCTTTCGGAGCATGATAGCTTTAGTGTACAGGGTGCCGCATTTTGGATATCCGAATAGGAGGGAATCTAATAATATAGGGCAAGATGCAATAAAAAGTTGTACTACTGCTAAATCAAATCCAACTTGTTTAATTAACAGTAAATCGATGTATCTTGTCACAATCTTAGTTTTTGATATCGTTGATGTCATTAGGAATCTTAAATCAA	8288	8617	330	96.06	reverse
DS497782.1	TCsat16	DS497782.1-33	AAAATGGCAGCGGTCCAGCGGTTCATGAGCGTCAGAGTTAGGAAGACATTACGCAGTGTGACAATAATTGTACAGTAAATTCCTAATTTAGGAATAAGTTAGGGGTTTCACGTTGCATCGAAACCTTTCGGAACATGATACAGGGTGCCGCATTTTGGATATCCGAATAGGAGGGAATCTAATAATATAGGGCAAGATGCAATAAGAACTCGTACTACTGCTTAATCGAGTTCAACTTGTCCAATTAACAGTAAATATATGTATCTTGTCACAATCTTAGTTTTTGATATAGTTGATGTCATTAGGAATCTTAAATCAA	7969	8287	319	93.03	reverse
DS497782.1	TCsat16	DS497782.1-34	AAAATGGCAGCGGTGAAGCGGTTAATGTGCGTCAGAATTAGGAAGACATTACGCAATGTGATAATAATTGTACAGTAAATTCCTAATTTAGGAATAATTTAGGAATTTTACGTTGCATCGAAACCTTTCGGAACATGACAGCTTTAGTGTACAGGGTGCCGCATTTTGGATATCCGAACAGGAAGGAATATAATAACATAGGGCAAGATGCAATAAAAAAGTGTACTTCTGCTAAATCGAATCCAACTCGTTCAATTAACAGCAAATCTATGTATCTTGTCACAATCTTAGTTTTTGATATAGTTGATGTCATTAGCAATCTTAAATCAA	7639	7968	330	94.85	reverse

## Sheet: TCsat17
Sequence Name	Name	Monomer Name	Sequence	Minimum	Maximum	Length	Transferred Similarity	Direction
ChLG3	TCsat17	ChLG3-1	AAAGAAATTTCTTCTCCTAAAGACACGGCTGAATCTGAAAAACCTTTAAAGATAAAACTTAAACATGAAGAAGTCACGGAAAAGGAAAAATTACCTGAGAAAGTAGAACTGAAAGAG	28132862	28132978	117	79.17	forward
ChLG3	TCsat17	ChLG3-2	GACAAGGCTCCTTCTTCTAAAGACAAAACTCCTACATCCGAAAAGCCCTCTGAGATTAAACTTGAACCAGAAGAAATCACGGAAAAGGAAAAATTACCTGAGAAAGTAGAACTGAAAGAG	28132979	28133098	120	95.83	forward
ChLG3	TCsat17	ChLG3-3	GACAAGGCTCCTTCTCCTAAAGACAAAACTCCTTCACCAGAAAAGCCCTCTGAGATTAAACTCAAACCTGACGAAGTCACGGAAAAGCAAAAATCTCCTGAGAAAGTAGAACTGAAAGAG	28133099	28133218	120	94.17	forward
ChLG3	TCsat17	ChLG3-4	GACAAGGCTCCTTCTCCTAAAGACAAAACTCCTTCACCAGAAAAGCCCTCTGAGATTAAACTTGAACCAGAAAAAATCACGGAAAAGGAAAAATCACCTGAGAAAGTAGAACTGAAAGAG	28133219	28133338	120	95.83	forward
ChLG3	TCsat17	ChLG3-5	GACAAGGCTCCTTCTTCTAAAGACAAAATTCCTACATCCGAAAAGCCCTCTGAGATTAAACTTGAACCAGAAGAAATCACGGAAAAGGAAAAATTACCTGAGAAAGTAGAACTGAAAGAG	28133339	28133458	120	95	forward
ChLG3	TCsat17	ChLG3-6	GACAAGGCTCCTTCTCCTAAAGACAAAACTCCTTCACCAGAAAAGCCCTCTGAGATTAAACTCAAACCTGACGAAGTCACGGAAAAGCAAAAATCTCCTGAGAAAGTAGAACTGAAAGAG	28133459	28133578	120	94.17	forward
ChLG3	TCsat17	ChLG3-7	GACAAGGCTCCTTCTCCTAAAGACAAAACTCCTTCACCAGAAAAGCCCTCTGAGATTAAACTTGAACCAGAAAAAATCACGGAAAAGGAAAAATCACCTGAGAAAGTAGAACTGAAAGAG	28133579	28133698	120	95.83	forward
ChLG3	TCsat17	ChLG3-8	GACAAGGCTCCTTCTCCTAAAGACAAAACTCCTTCACCAGAAAAGCCCTCTGAGATTAAACACAAACCTGACGAAGTCACGGAAAAGGAAAAATCACCTGAGAAAGTAGAACTGAAAGAG	28133699	28133818	120	95	forward
ChLG3	TCsat17	ChLG3-9	GACAAGGCTCCTTCTCCTAAAGACAAAACTCCTTCACCAGAAAAGCCCTCTGAGATTAAACTCAAACCTGACGAAGTCACGGAAAAGCAAAAATCTCCTGAGAAAGTAGAACTGAAAGAG	28133819	28133938	120	94.17	forward
ChLG3	TCsat17	ChLG3-10	GACAAGGCTCCTTCTCCTAAAGACAAAACTCCTTCACCAGAAAAGCCCTCTGAGATTAAACTCAAACCTGACGAAGTCACGGAAAAGGAAAAATCACCTGAGAAAGTAGAACTGAAAGAG	28133939	28134058	120	95.83	forward
ChLG3	TCsat17	ChLG3-11	GACAAGGCTCCTTCTCCTAAAGACAAAACTCCTACACCAGAAAAGCCCTCTGAGATTAAACTTGAACCAGAAAAAATCACAGAAAAGGAAAAATCATCTGAGAAAGTAGAACTGAAAGAG	28134059	28134178	120	95	forward
ChLG3	TCsat17	ChLG3-12	GACAAGGCTCCTTCTCCTAAAGACAAAACTCCTTCACCAGAAAAGCCCTCTGAGATTAAACTCAAACCTGACGAAGTCACGGAAAAGCAAAAATCTCCTGAGAAAGTAGAACTGAAAGAG	28134179	28134298	120	94.17	forward
ChLG3	TCsat17	ChLG3-13	GACAAGGCTCCTTCTTCTAAAGACAAAACTCCTTCACCAGAAAAGCCCTCTGAGATTAAACTCAAACCTGACGAAGTCACGGAAAAGCAAAAATCTCCTGAGAAAGTAGAACTGAAAGAG	28134299	28134418	120	93.33	forward
ChLG3	TCsat17	ChLG3-14	GACAAGGCTCCTTCTCCTAAAGACAAAACTCCTTCACCAGAAAAGCCCTCTGAGATTAAACTCAAACCTGACGAAGTCACGGAAAAGGAAAAATCACCTGAGAAAGTAGAACTGAAAGAG	28134419	28134538	120	95.83	forward
ChLG3	TCsat17	ChLG3-15	GACAAGGCTCCTTCTCCTAAAGACAAAACTCCTACACCAGAAAAGCCCTCTGAGATTAAACTTGAACCAGAAAAAATCACAGAAAAGGAAAAATCATCTGAGAAAGTAGAACTGAAAGAG	28134539	28134658	120	95	forward
ChLG3	TCsat17	ChLG3-16	GACAAGGCTCCTTCTCCTAAAGACAAAACTCCTTCACCAGAAAAGCCCTCTGAGATTAAACTCAAACCTGACGAAGTCACGGAAAAGCAAAAATCTCCTGAGAAAGTAGAACTGAAAGAG	28134659	28134778	120	94.17	forward
ChLG3	TCsat17	ChLG3-17	GACAAGGCTCCTTCTTCTAAAGACAAAACTCTTTCACCAGAAAAGCCCTCTGAGATTAAACTCAAACCTGACGAAGTCACGGAAAAGCAAAAATCTCCTGAGAAAGTAGAACTGAAAGAG	28134779	28134898	120	92.5	forward
ChLG3	TCsat17	ChLG3-18	GACAAGGCTCCTTCTCCTAAAGACAAAACTCCTTCACCAGAAAATCCCTCTGAAATTAAACTTAAACCGGAAGAAATCACGGAAAAGGAAAAATCACCTGAGAAAGTAGAACTGAAAGAA	28134899	28135018	120	95	forward
ChLG3	TCsat17	ChLG3-19	GACAAGGCTCCTTCTCCTAAAGACAAAACTCTTTCACCAGAAAAGCTCTCTGAGATTAAACTCAAACCTGACGAAGTCACGGAAAAGCAAAAATCTCCTGAGAAAGTAGAACTGAAAGAG	28135019	28135138	120	92.5	forward
ChLG3	TCsat17	ChLG3-20	GACAAGGCTCCTTCTCCTAAAGACAAAACTCCTTCACCAGAAAAGCCCTCTGAAATTAAACTTAAACCGGAAGAAATCACGGAAAAGGAAAAATCACCTGAGAAAGTAATACTGAAAGAA	28135139	28135258	120	94.17	forward
ChLG3	TCsat17	ChLG3-21	GACAAGTCTCCTTCTCCTAAAGACAAAACTCTTTCACCAGAAAAGCTCTCTGAGATTAAACTCAAACCTGACGAAGTCACGGAAAAGGAAAAATCACCTGAGAAAGTAGAACTGAAAGAG	28135259	28135378	120	93.33	forward
ChLG3	TCsat17	ChLG3-22	GACAAGGCTCCTTCTCCTAAAGACAAAACTCCTACACCCGAAAAGCCCTCTGAAATTAAACTTAAACCGGAAGAAATCACGGAAAAGGAAAAATCACCTGAGAAAGTAGAACTGAAAGAA	28135379	28135498	120	97.5	forward
ChLG3	TCsat17	ChLG3-23	GACAAGGCTCCTTCTCCTAAAGACAAAACTCTTTCACCAGAAAAGCTCTCTGAGATTAAACTCAAACCTGACGAAGTCACGGAAAAGGAAAAATCACCTGAGAAAGTAGAACTGAAAGAG	28135499	28135618	120	94.17	forward
ChLG3	TCsat17	ChLG3-24	GACAAGGCTCCTTCTCCTAAAGACAAAACTCCTTCACCAGAAAAGCCCTCTGAGATTAAACTCAAACCTGAGGAAGTCACGGAAAAGCAAAAATCTCCTGAGAAAGTAGAACTGAAAGAG	28135619	28135738	120	94.17	forward
ChLG3	TCsat17	ChLG3-25	GACAAGGCTCCTTCTCCTAAAGACAAAACTCCTACACCAGAAAAGCCTTCTGAGATTAAACTCAAACCTGACGAAATCACGGAAAAGGAAAAATCACCTGAGAAAGTAGAACTGAAAGAG	28135739	28135858	120	96.67	forward
ChLG3	TCsat17	ChLG3-26	GACAAGGCTCCTTCTCCTAAAGACAAAACTCCTACACCCGAAAAGCCCTCTGAGATTAAACTTGAACCAGAAAAAATCACGGAAAAGGAAAAATCACCTGAGAAAGTAGAACTGAAAGAG	28135859	28135978	120	97.5	forward
ChLG3	TCsat17	ChLG3-27	GACAAGGCTCCTTCTCCTAAAGACAAAACTCCTTCACCCGAAAAGCCCTCTGAGATTAAACTTAAACCGGAAGAAATTACGGAAAAGGAAAAATCACCTGAGAAAGTAGTACTGAAAGAA	28135979	28136098	120	95.83	forward
ChLG3	TCsat17	ChLG3-28	GACAAGTCTCCTTCTTCTAAAGACAAAACTCCTACATCCGAAAAGCCCTCTGAGATTAAACCCAAACCTGACGAAGTCACGGACAAGGAAAAATCACCTGACAAAGTAGAACTAAAAGAG	28136099	28136218	120	91.67	forward
ChLG3	TCsat17	ChLG3-29	GACAAGGTTCCTTCTCCTAAAGATAAAACTCCTACACCCGAAAAGCCCTCTGAGATTAAACTTAAACCGGAAGAAATCACGGAAAAGGAAAAATCACCTGAGAAAGTAGTACTGAAAGAA	28136219	28136338	120	95.83	forward
ChLG3	TCsat17	ChLG3-30	GACAAGTCTCCTTCTCCTAAAGACAAAACTCCTTCACTCGAAAAGCCCTCTGAGATTAAACTCAAACCTGACGAAGTCACGGACAAGGAAAAATCACCTGAGAAAGTAGAACTGAAAGAA	28136339	28136458	120	93.33	forward
ChLG3	TCsat17	ChLG3-31	GACAAGTCTCCTTCTCCTAAAGACAAAACTTCTTCACCTGAGAAGCCCTCTGAGATTAAATTTAAACCGGAAGAAATCACGGAAAAGGAAAAATCACCTGAGAAAGTAGAACTGAAAGAA	28136459	28136578	120	93.33	forward
ChLG3	TCsat17	ChLG3-32	GACAAGTCTCCTTCTCCTAAAGACAAAACTTCTTCACCTGAGAAGCCCTCTGAGATTAAATTTAAACCGGAAGAAATCTCGGAAAATGAAAAATCACCTGAGAAATTAGAACTGAAAGAA	28136579	28136698	120	90.83	forward
ChLG3	TCsat17	ChLG3-33	GACAAGGTTCCTTCTCTTAAAGATAAAACTCCTACACCCGAAAAGCCCTCTGAGATTAAACTTAAACCGGAAGAAATTACGGAAAAGGAAAAATCACCTGAGAAAGTAGTACTGAAAGAA	28159709	28159828	120	94.17	forward
ChLG3	TCsat17	ChLG3-34	GACAAGTCTCCTTCTTCTAAAGACAAAACTCCTACATCCGAAAAGCCCTCTGAGATTAAACTTAAACCGGAAGAAATCACGGAAAAGGAAAAGTCACCTGAGAAAGTAGTACTGAAAGAA	28159829	28159948	120	94.17	forward
ChLG3	TCsat17	ChLG3-35	GACAAGTCTCCTTCTCCTAAAGACAAAACTCCTTCACTCGAAAAGCTCTCTGAGATTAAACTCAAACCTGACGAAGTCACGGACAAGGAAAAATCACCTGAGAAAGTAGAACTGAAAGAG	28159949	28160068	120	93.33	forward
ChLG3	TCsat17	ChLG3-36	GACAAGGCTCCTTCTCCTAAAGACAAAACTCCTACACCCGAAAAGCCCTCTGAGATTAAACTCAAACCGGAAGAAATCACGGAAAAGGAAAAATCACCTGAGAAAGTAGAACTGAAAGAG	28160069	28160188	120	98.33	forward
ChLG3	TCsat17	ChLG3-37	GACAAGGCTCCTTCTCCTAAAGACAAAACTCCTACATCCGAAAAGCCCTCTGAGATAAAACTTAAACCGGAAGAAATTACGGAAAAGGAAAAATCACCTGAGAAAGTAGTACTGAAAGAA	28160189	28160308	120	95	forward
ChLG3	TCsat17	ChLG3-38	GACAAGTCTCCTTCTTCTAAAGACAAAACTCCTACACCCGAAAAGCCCTCTGAGATTAAACTCAAACCGGATGATCTCACGGAAAAGGAAAAATCACCTGAGAAAGTAGTACTGAAAGAA	28160309	28160428	120	92.5	forward
ChLG3	TCsat17	ChLG3-39	GACAAGGTTCCTTCTCCTAAAGACAAAACTCCTACACCCGAAAAGCCCTCTGAGATTAAACTCAAACCTGACGAAGTCACGGACAAGGAAAAATCACCTGAGAAAGTAGAACTGAAAGAA	28160429	28160548	120	95	forward
ChLG3	TCsat17	ChLG3-40	GACAAGGTTCCTTCTCCTAAAGACAAAACTCCTACACCCGAAAAGCCCTCTGAGATTAAACCCAAACCTAACGAAGTCACGGACAAGGAAAAATCACCTGACAAAGTAAAACTAAAAGAG	28160549	28160668	120	91.67	forward
ChLG3	TCsat17	ChLG3-41	GACAAGGTTCCTTCTCTTAAAGATAAAACTCCTACACCCGAAAAGCCCTCTGAGATTAAACTTAAACCGGAAGAAATTACGGAAAAGGAAAAATCACCTGAGAAAGTAATTCTGAAAGAA	28160669	28160788	120	92.5	forward
ChLG3	TCsat17	ChLG3-42	GACAAGTCTCCTTCTCCTAAAGACAAAACTCCTACACCCGAAAAGCCCTCTGAGATTAAACTCAAACCGGATGATCTCACGGAAAAGGAAAAATCACCTGACAAAGTAGAACTAAAAGAG	28160789	28160908	120	93.33	forward
ChLG3	TCsat17	ChLG3-43	GACAAGGTTCCTTCTCCTAAAGATAAAACTCCTACACCCGAAAATCCCTCTGAGATTAAACTCAAACCGGATGATCTCACGGACAAGGAAAAATCACCTGACAAAGTAGAACTAAAAGAG	28160909	28161028	120	90.83	forward
ChLG3	TCsat17	ChLG3-44	GACAAGGTTCCTTCTCCTAAAGATAAAACTCCTACACCCGAAAAGCCCTCTGAGATTAAACTTAAACCGGAAGAAATTACGGAAAAGGAAAAATCACCTGAGAAAGTAATTCTGAAAGAA	28161029	28161148	120	93.33	forward
ChLG3	TCsat17	ChLG3-45	GACAAGTCTCCTTCTCCTAAAGACAAAACTCCTACACCCGAAAAGCCCTCTGAGATTAAACTCAAACCGGATGATCTCACGGAAAAGGAAAAATCACCTGAGAAAGTAGTACTGAAAGAA	28161149	28161268	120	93.33	forward
ChLG3	TCsat17	ChLG3-46	GACAAGGTTCCTTCTCCTAAAGACAAAACTCCTACACCCGAAAAGCCCTCTGAGATTAAACTCAAACCTGACGAAGTCACGGACAAGGAAAAATCACCTGAGAAAGTAGAACTGAAAGAG	28161269	28161388	120	95.83	forward
ChLG3	TCsat17	ChLG3-47	GACAAGGCTCCTTCTCCTAAAGACAAAACTCCTACACCCGAAAAGCCCTCTGAGATTAAACCCAAACCTAACGAAATCACGGACAAGGAAAAATCACCTGACAAAGTAGAACTAAAAGAG	28161389	28161508	120	94.17	forward
ChLG3	TCsat17	ChLG3-48	GACAAGGTTCCTTCTCCTAAATATAAAACTCCTACACCCGAAAAGCCCTCTGAGATAAAACTTAAACCGGAAGAAATTACGGAAAAGGAAAAATCACCTGAGAAAGTAGTACTGGAAGAA	28161509	28161628	120	92.5	forward
ChLG3	TCsat17	ChLG3-49	GACAAGTCTCCTTCTTCTAAAGACAAAACTCCTACATCCGAAAAGCCCTCTGAGATAAAACTTAAACCGGAAGAAATTACGGAAAAGGAAAAATCACCTGAGAAAGTAGATTTGAAAGAA	28161629	28161748	120	92.5	forward
ChLG3	TCsat17	ChLG3-50	GACAAGGCTCCTTCTCCTAAAGACAAATCTCCTTCACTCGAGAAGCCCTCTGAGATTAAACTCAAACCTGACGAAGTCACGGACAAGGAAAAATCACCTGAGAAAGTAGTACTGAAAGAA	28161749	28161868	120	91.67	forward
ChLG3	TCsat17	ChLG3-51	GACAAGTCTCCTTCTCCTAAATACAAAACTCCTACACCCGAAAAGCCCTCTGAGATTAAACTTAAACCTGACGAAGTCACGGACAAGGAAAAATCACCTGACAAAGTAGAACTAAAAAAG	28161869	28161988	120	93.33	forward
ChLG3	TCsat17	ChLG3-52	GACAAGGTTCCTTCTCCTAAATATAAAACTCCTACACCCGAAAAGCCCTCTGAGATTAAACTTAAACCGGAAGAAATCACGGAAAAGGAAAAATCACCTGAGAAAGTAGAACTGAAAGAA	28161989	28162108	120	95.83	forward
ChLG3	TCsat17	ChLG3-53	GACAAGGTTCCTTCTACTAAAGACAAAACTCCATCACCCGAAAAGCCCTCTGAGATTAAACTTAAACAGGAAGAAATTACGGAAAAGGAAAAATCACCTGAGAAAGTGGAACTAAAAGAG	28162109	28162228	120	92.5	forward
ChLG3	TCsat17	ChLG3-54	GGCAAGGCTCCTTCTCCTAAAGACAAAACTCCTACACCCGAAAAGCCTTCTGAGATTAAACTTAAACCGGAAGCAATTACGGAAAAGGAAAAATCACCTGAGAAAGTGGAACTAAAAGAG	28162229	28162348	120	94.17	forward
ChLG3	TCsat17	ChLG3-55	GGCAAGGCTCCTTCTCCTAAAGACAAAAGTCCTACACCCGAAAAGCCTTCTGAGATTAAACTTAAACCGGAAGCAATTACGGAAAAGGAAAAATCACCTGAGAAAGTAGAACTGAAAGAA	28162349	28162468	120	94.17	forward
ChLG3	TCsat17	ChLG3-56	GACAAGGCTCTTTCTTCTAAAGAAAAAACTCCTTCACCCGAAAAGCCCTCTGAGATTAAATTTAAACCGGAAGAAATTACGGAAAAGGAAAAATCACCTGAGAAAGTAGAACTGAAAGAA	28162469	28162588	120	93.33	forward
ChLG3	TCsat17	ChLG3-57	GACAAGGCTCTTTCTTCTAAAGAAAAAACTCCTTCACCCGAAAAGCCCTCTGAGATTAAATTTAAACCGGAAGAAATTACGGAAAAGGAAAAATCACCTGAGAATGTAGAACTGAAAGAT	28162589	28162708	120	92.5	forward
ChLG3	TCsat17	ChLG3-58	GACAAGGCTCCTTCTCCTAAAGACAAAACTCCTACACCCGAAAAGCCTTCTGAGATTAAACTTAAACCGGAAGCAATTACGGAAAAGGAAAAATCACCTGAGAAAGTGGAACTAAAAGAG	28162709	28162828	120	95	forward
ChLG3	TCsat17	ChLG3-59	GACAGGGCTCCTTCTCCTAAAGACAAAAGTCCTTCATTCGAAAAGCCCTCTGATATTAAATTTAAACCGGAAGAAATTACGGAAAAGGAAAAATCACCTGAGAAAGTAGAACTAAAAGAG	28162829	28162948	120	91.67	forward
ChLG3	TCsat17	ChLG3-60	GACAGGGCTCCTTCTCCTAAAGACAAAAGTCCTTCATTCGAAAAGCCCTCTGATATTAAATTTAAACCGGAAGAAATTACGGAAAAGGAAAAATCACCTGAGAAAGTAGAACTGAAAGAT	28162949	28163068	120	91.67	forward
ChLG3	TCsat17	ChLG3-61	GACAGGGCTCCTTCTCCTAAAGACAAAAGTCCTTCATTCGAAAAGCCCTCTGATATTAAATTTAAACCGGAAGAAATTACGGAAAAGGAAAAATCACCTGAGATAGTAGAACTAAAAGAG	28163069	28163188	120	90.83	forward
ChLG3	TCsat17	ChLG3-62	GACAGGGCTCCTTCTCCTAAAGACAAAAGTCCTTCATTCGAAAAGCCCTCTGATATTAAATTTAAACCGGAAGAAATGTCGGAAAAGGAAAAATCACCTGAGAAAGTAGAACTGAAAGAA	28163189	28163308	120	90.83	forward
ChLG3	TCsat17	ChLG3-63	GACAAGGCTCTTTCTTCTAAAGAAAAAACTCCTTCACCCGAAAAGCCCTCTGAGATTAAATTTAAACCGGAAGAAATTACGGAAAAGGAAAAATCACCTGAGAAAGTGGAACTAAAAGAG	28163309	28163428	120	92.5	forward
ChLG3	TCsat17	ChLG3-64	GGCAAGGCTCCTTCTCCTAAAGACAAAAGTCCTTCATTCGAAAAGCCCTCTGATATTAAATTTAAACCGGAGGAAATTACGGAAAAGGAAAAATCACCTGAGAAAGTAGAACTAAAAGAG	28163429	28163548	120	90.83	forward
ChLG3	TCsat17	ChLG3-65	GACAGGGCTCCTTCTCCTAAAGACAAAAGTCCTTCATTCGAAAAGCCCTCTGATATTAAATTTAAACCGGAAGAAATTACGGAAAAGGAAAAATCACCTGAGAAAGTAGAACTAAAAGAG	28163549	28163668	120	91.67	forward
ChLG3	TCsat17	ChLG3-66	GACAGGGCTCCTTCTCCTAAAGACAAAAGTCCTTCATTCGAAAAGCCCTCTGATATTAAATTTAAACCGGAAGAAATTACGGAAAAGGAAAAATCACCTGAGAAAGTAGAACTGAAAGAA	28163669	28163788	120	91.67	forward
ChLG3	TCsat17	ChLG3-67	GACAAGGCTCTTTCTTCTAAAGAAAAAACTCCTTCACCCGAAAAGCCCTCTGAGATTAAATTTAAACCGGAAGAAATTACGGAAAAGGAAAAATCACCTGAGAATGTAGAACTGAAAGAT	28163789	28163908	120	92.5	forward
ChLG3	TCsat17	ChLG3-68	GACAAGGCTCCTTCTCCTAAAGACAAAACTCCTACACCCGATAAACCCTCTGGGATTAAACTCATACCTGAAGAAGTCACGGAAAAAGAGAAATTATCTGGGAAAGTAGGACGTAAAGAG	28163909	28164028	120	88.33	forward
ChLG3	TCsat17	ChLG3-69	GACATTTCTTTTTCTCCTAAAGACAAATCTCCTTTAACCGAAAAACGCACTATGTTAAAACTTAAACCTGAAGAAGTTACGGTAAAGGAAACATCGCCAGTGTATGCAGAAATAAAAAAC	28164308	28164427	120	75	forward
ChLG3	TCsat17	ChLG3-70	AAAAAAACTCTTTTCCGTGAAGATAAAACCCTTTCACCCGAAAAGCCTACTGAGATAAGACTCAAACTTGACGAAACTACTGACAAAGCAATATCTCGTGAGAAACAAGATTTGAAAGAA	28164533	28164652	120	71.67	forward

## Sheet: TCsat18
Sequence Name	Name	Monomer Name	Sequence	Minimum	Maximum	Length	Transferred Similarity	Direction
ChLG3	TCsat18	ChLG3-1	GGGGCACTACTTTTTAAACACGTGTTCACGTCATTTTTAAATTTAGTTACCGATTTAGTGTGATTTTTATATTGG	3506164	3506238	75	76.32	reverse
ChLG3	TCsat18	ChLG3-2	AGAAATTGTTTTTTTAAACACGTGTCCGCGCCATTTTTAAATTTTGTTACCGATTTAGAGCAATTTTTAGG	28583536	28583606	71	76.71	forward
ChLG3	TCsat18	ChLG3-3	TTGGCATTACTTTTTAAACACGTAACCGCGCCATTTTTTTATTTAGTTACAGGCATAGCGTGATTTTTAGG	28583607	28583677	71	75.34	forward
ChLG3	TCsat18	ChLG3-4	TTATTTACCGATTAAGTACACGTGTCCGCGCCATTTTTAAATTTTGTTACCGATTTAGAGCAATTTTTAGG	28583724	28583794	71	75.34	forward
ChLG3	TCsat18	ChLG3-5	TTGGCATTACTTTTTAAACACGTAACCGCGCCATTTTTTTATTTAGTTACCGGATTAGCGTGATTTTTAGG	28583795	28583865	71	78.08	forward
ChLG3	TCsat18	ChLG3-6	TTATTTACCGATTAAGTACACGTGTCCGCGCCATTTTTAAATTTTGTTACCGATTTAGAGCAATTTTTAGG	28583910	28583980	71	75.34	forward
ChLG3	TCsat18	ChLG3-7	TTGGCATTACTTTTTGAACACGTGTCCGCGCCATTTTTTTAATTTAGTTACTGGTTTACTACGATTTTTAAGT	28583981	28584053	73	79.45	forward
ChLG3	TCsat18	ChLG3-8	GCGATTTTTAGCTTAGTACACGTGTCTGCGCCATTTAAAATTTTGTTACAGATTTAGTGCGATTTTTTAGG	30391873	30391943	71	71.23	forward
ChLG3	TCsat18	ChLG3-9	TTAGCATTACTTTTTAAACACGTAACTGCGCCATTTTTGTAATTTGGTTACCGGATTAGCGTGATTTTTAGG	30391944	30392015	72	73.97	forward
ChLG3	TCsat18	ChLG3-10	TTATTTACCGATTAAGTACACGTGTCCGCGCCATTTTTAAATTTTGTTACCGATTTAGAGCAATTTTTAGG	30392173	30392243	71	75.34	forward
ChLG3	TCsat18	ChLG3-11	TTGGCATTACTTTTTAAACACGTAACCGCGCCATTTTTTTATTTAGTTACCGGATTAGCGTAATTTTTAGG	30392244	30392314	71	76.71	forward
ChLG3	TCsat18	ChLG3-12	TTATTTACCGATTAAGTACACGTGTCCGCGCCATTTTTAAATTTTGTTACCGATTTAGAGCAATTTTTAGG	30392360	30392430	71	75.34	forward
ChLG4	TCsat18	ChLG4-1	TTGGCAACGTGTTTTAAACACGTGCCCGCGCGATTTTTTAAATGTAATTACCGATTTCGTGCGATTTTTTAAA	538061	538133	73	93.15	reverse
ChLG4	TCsat18	ChLG4-2	ATTTAGTCACGTTTTAAACACGTGTCCGCGCCATTTTTAAAATTTAATTACCGATTTCGTGCGATTTTTGAGG	538290	538362	73	86.3	reverse
ChLG4	TCsat18	ChLG4-3	TTGGCAACGTGTTTTAAACACGTGCCCGCGCGATTTTTTAAATTTAGTCACGTTTTAAACACGTGTCCGCGCCATTTTTTAA	538363	538444	82	74.7	reverse
ChLG4	TCsat18	ChLG4-4	ATTTAGTCACGCTTTAAACACGTGTCCGCGCCATTTTTTTAATTTAATTACCGATTTCGTGCGATTTTTTAGG	538445	538517	73	86.3	reverse
ChLG4	TCsat18	ChLG4-5	TTGGCAACGTGTTTTAAACGCGTGCCCGCGCGATTTTTTAAATTTAGTCACGTTTTAAACACGTGTCTGCGCCATTTTTTAA	538518	538599	82	72.29	reverse
ChLG4	TCsat18	ChLG4-6	TTGGCAACGTGTTTTAAACGCGTGCCCGCGCGATTTTTTAAATTTAATTACCGATTTCGTGCGATTTTTTAGG	538714	538786	73	95.89	reverse
ChLG4	TCsat18	ChLG4-7	ATTTAGTCACGTTTTAAACACGTGTCCGCGCCATTTTTAAAATTTAATTACCGATTTCGTGCGATTTTTTAGG	538787	538859	73	87.67	reverse
ChLG4	TCsat18	ChLG4-8	TTGGCAACGTGTTTTAAACGCGTGCCCGCGCGATTTTTTAAATTTAGTCACGTTTTAAACACGTGTCTGCGCCATTTTTTGA	538860	538941	82	71.08	reverse
ChLG4	TCsat18	ChLG4-9	ATTTAGTCACGCTTTAAACACGTGTCCGCGCCATTTTTAAAATTTAATTACCGATTTCGTGCGATTTTTGAGG	538942	539014	73	84.93	reverse
ChLG4	TCsat18	ChLG4-10	TTGGCAACGTGTTTTAAACACGTGCCCGCGCGATTTTTTAAATTTAGTCACGTTTTAAACACGTGTCTGCGCCATTTTTTAA	539015	539096	82	73.49	reverse
ChLG4	TCsat18	ChLG4-11	ATTTAGTCACGTTTTAAACACGTGTCCGCGCCATTTTTAAAATTTAATTACCGATTTCGTGCGATTTTTTAGT	539097	539169	73	86.3	reverse
ChLG4	TCsat18	ChLG4-12	TTGGCAACGTGTTTTAAACACGTGCCCGCGCGATTTTTTAAATTTAGTCACGTTTTAAACACGTGTCCGCGCCATTTTTTAA	539170	539251	82	74.7	reverse
ChLG4	TCsat18	ChLG4-13	ATTTAGTCACGCTTTAAACACGTGTCCGCGCCATTTTTAAAATTTAATTACCGATTTCGTGCGATTTTTTAGT	539252	539324	73	84.93	reverse
ChLG4	TCsat18	ChLG4-14	ATTTAGTCACGCTTTAAACACGTGTCCGCGCCATTTTTTTAATTTAATTACCGATTTCGTGCGATTTTTTAGG	539366	539438	73	86.3	reverse
ChLG4	TCsat18	ChLG4-15	TTGGCAACGTGTTTTAAACGCGTGCCCGCGCGATTTTTTAAATTTAGTCACGTTTTAAACACGTGTCTGCGCCATTTTTTAA	539439	539520	82	72.29	reverse
ChLG4	TCsat18	ChLG4-16	ATTTAGTCACGCTTTAAACACGTGTCCGCGCCATTTTTTAAATTTAATTACCGATTTCGTGCGATTTTTGAGG	539521	539593	73	86.3	reverse
ChLG4	TCsat18	ChLG4-17	TTGGCAACGTGTTTTAAACACGTGCCCGCGCGATTTTTTAAATTTAGTCACGTTTTAAACACGTGTCCGCGCCATTTTTAAA	539594	539675	82	73.49	reverse
ChLG4	TCsat18	ChLG4-18	ATTTAGTCACGCTTTAAACACGTGTCCGCGCCATTTTTTTAATTTAATTACCGATTTCGTGCGATTTTTTAGT	539676	539748	73	84.93	reverse
ChLG4	TCsat18	ChLG4-19	TTGGCAACGTGTTTTAAACGCGTGCCCGCGCGATTTTTTAAATTTAGTCACGTTTTAAACACGTGTCTGCGCCATTTTTTTA	539749	539830	82	71.08	reverse
ChLG4	TCsat18	ChLG4-20	ATTTAGTCACGTTTTAAACACGTGTCCGCGCCATTTTTAAAATTTAATTACCGATTTCGTGCGATTTTTGAGG	539831	539903	73	86.3	reverse
ChLG4	TCsat18	ChLG4-21	TTGGCAACGTGTTTTAAACACGTGCCCGCGCGATTTTTTAAATTTAGTCACGTTTTAAACACGTGTCCGCGCCATTTTTTAA	539904	539985	82	74.7	reverse
ChLG4	TCsat18	ChLG4-22	ATTTAGTCACGCTTTAAACACGTGTCCGCGCCATTTTTTTAATTTAATTACCGATTTCGTGCGATTTTTTAGG	539986	540058	73	86.3	reverse
ChLG4	TCsat18	ChLG4-23	TTGGCAACGTGTTTTAAACGCGTGCCCGCGCGATTTTTTAAATTTAGTCACGTTTTAAACACGTGTCTGCGCCATTTTTTAA	540059	540140	82	72.29	reverse
ChLG4	TCsat18	ChLG4-24	ATTTAGTCACGTTTTTAACACGTGTCCGCGCCATTTTTAAAATTTAATTACCGATTTCGTGCGATTTTTTAGG	540141	540213	73	86.3	reverse
ChLG4	TCsat18	ChLG4-25	TTGGCAACGTGTTTTAAACACGTGTCCGCGCCATTTTTTAAATTTAGTCACGCTTTAAACACGTGTCCGCGCCATTTTTTAA	540214	540295	82	77.11	reverse
ChLG4	TCsat18	ChLG4-26	TTGGCAACGTGTTTTAAACACGTGCCCGCGCGATTTTTTTAATTTAATTACCGATTTCGTGCGATTTTTTAGG	540296	540368	73	95.89	reverse
ChLG4	TCsat18	ChLG4-27	TTGGCAACGTGTTTTAAACACGTGCCCGCGCGATTTTTTAAATTTAATTACCGATTTCGTGCGATTTTTTAGG	540369	540441	73	97.26	reverse
ChLG4	TCsat18	ChLG4-28	ATTTAGTCACGCTTTAAACACGTGTCCGCGCCATTTTTTTAATTTAATTACCGATTTCGTGCGATTTTTTAGG	540442	540514	73	86.3	reverse
ChLG4	TCsat18	ChLG4-29	TTGGCAACGTGTTTTAAACGCGTGCCCGCGCGATTTTTTAAATTTAGTCACGTTTTAAACACGTGTCTGCGCCATTTTTTAA	540515	540596	82	72.29	reverse
ChLG4	TCsat18	ChLG4-30	ATTTAGTCACGTTTTAAACACGTGTCCGCGCCATTTTTAAAATTTAATTACCGATTTCGTGCGATTTTTGAGG	540597	540669	73	86.3	reverse
ChLG4	TCsat18	ChLG4-31	TTGGCAACGTGTTTTAAACACGTGCCCGCGCGATTTTTTAAATTTAATTACCGATTTCGTGCGATTTTTGAGG	540826	540898	73	95.89	reverse
ChLG4	TCsat18	ChLG4-32	ATTTAGTCACGCTTTAAACACGTGTCCGCGCCATTTTTTTAATTTAATTACCGATTTCGTGCGATTTTTTAGG	540899	540971	73	86.3	reverse
ChLG4	TCsat18	ChLG4-33	TTGGCAACGTGTTTTAAACGCGTGCCCGCGCGATTTTTTAAATTTAGTCACGTTTTAAACACGTGTCTGCGCCATTTTTTAA	540972	541053	82	72.29	reverse
ChLG4	TCsat18	ChLG4-34	TTGGCAACGTGTTTTAAACGCGTGCCCGCGCGATTTTTTAAATTTAGTCACGCTTTAAACGCGTGCCCGCGCGATTTTTTAAA	541199	541281	83	73.49	reverse
ChLG4	TCsat18	ChLG4-35	ATTTAGTCACGCTTTAAACACGTGTCCGCGCCATTTTTAAATTTAATTACCGATTTCGTGCGATTTTTGAGG	541282	541353	72	84.93	reverse
ChLG4	TCsat18	ChLG4-36	GTGGCAACGTGTTTTAAAAACGTGCCCGCGCCATTTTTTAAATTTAATTACCGATTTCGCGCGATTTTTAGTG	541391	541463	73	90.41	reverse
ChLG4	TCsat18	ChLG4-37	AACTAGACACGTTTTAAACACGTATCCGCGCGATTTTTTAAATTTAATTACCGATTTCATGCGATTTTTTAG	541464	541535	72	84.93	reverse
ChLG4	TCsat18	ChLG4-38	TTGGCAACGTGTTTTAAAAACGTGCCCGCGCCATTTTTTAAATTTAATTACCGATTTCGCGCGATTTTTTAGG	541690	541762	73	95.89	reverse
ChLG4	TCsat18	ChLG4-39	ATTTAGTCACGCTTTAAACACGTGCCCGCGCCATTTTTTAAATTTAATTACCGATTTCGTGCGATTTTTTAGG	541763	541835	73	86.3	reverse
ChLG4	TCsat18	ChLG4-40	TTGGCAACGTGTTTTAAACGCGTGCCCGCGCCATTTTTTAAATTTCATTACCGATTTCGTGCGATTTTTTAGG	541877	541949	73	95.89	reverse
ChLG4	TCsat18	ChLG4-41	TTGGCAACGTGTTTTAAAAACGTGCCCGCGCCATTTTTTAAATTTAATTACCGATTTCGCGCGATTTTTTAGG	541950	542022	73	95.89	reverse
ChLG4	TCsat18	ChLG4-42	AACTAGACACGTTTTAAACACGTATCCGCGCGATTTTTTAAATTTAATTACCGATTTCATGCGATTTTTTAGG	542023	542095	73	84.93	reverse
ChLG4	TCsat18	ChLG4-43	TTGGCAACGTGTTTTAAACACGTGCCCGCGCGAGTTTTTAAATTTAATTACCAATTTCGTGCGATTTTTTAAG	542136	542208	73	93.15	reverse
ChLG4	TCsat18	ChLG4-44	TTGGCAACGTGTTTTAAACGCGTGTTCGCGCGATTTTTTAAATTTAATTACCGATTTCATGCGATTTTTTAGG	542437	542509	73	94.52	reverse
ChLG4	TCsat18	ChLG4-45	TTGGCAACGTGTTTTAAACACGTGCCCGCGCGAGTTTTTAAATTTAATTACCGATTTCGTGCGATTTTTTAAG	542851	542923	73	94.52	reverse
ChLG4	TCsat18	ChLG4-46	TTGGCAACGTGTTTTAAATGTGTGTTCGCGCGATTTTTTAAATTTAATTACCGATTTCATGCGATTTTTTAGG	542924	542996	73	91.78	reverse
ChLG4	TCsat18	ChLG4-47	TTGGCAACGTGTTTTAAACACGTGCCCGCGCGAGTTTTTAAATTTAATTACCGATTTCGTGCGATTTTTTAAG	542997	543069	73	94.52	reverse
ChLG4	TCsat18	ChLG4-48	TTGGCAACGTGTTTTAAATGTGTGTTCGCGCGATTTTTTAAATTTAATTACCGATTTCATGCGATTTTTTAGG	543184	543256	73	91.78	reverse
ChLG4	TCsat18	ChLG4-49	TTGGCAACGTGTTTTAAACACGTGCCCGCGCGAGTTTTTAAATCTAATTACCGATTTCGTGCGATTTTTTAAG	543257	543329	73	93.15	reverse
ChLG4	TCsat18	ChLG4-50	TTGGCAACGTGTTTTAAATGTGTGTTCGCGCGATTTTTAAAATTTAATTACCGATTTCATGCGATTTTTTAGG	543330	543402	73	90.41	reverse
ChLG4	TCsat18	ChLG4-51	TTGGCAACGTGTTTTAAACACGTGCCCGCGCGAGTTTTTAAATTTAATTACCGATTTCGTGCGATTTTTTAAG	543403	543475	73	94.52	reverse
ChLG4	TCsat18	ChLG4-52	ATTTAGTCACGCTTTAAACACGTGCCCGCGCCATTTTTTAAATTTAATTACCGATTTCGCGCGATTTTTTAGG	543589	543661	73	84.93	reverse
ChLG4	TCsat18	ChLG4-53	TTGGCAACGTGTTTTAAACACGTGCCCGCGCCATTTTTTAAATTTAATTACCGATTTCGTGCGATTTTTTAGG	543703	543775	73	98.63	reverse
ChLG4	TCsat18	ChLG4-54	TTGGCAACGTGTTTTAAACACGTGCCCGCGCCATTTTTTAAATTTAATTACCGATTTCGTGCGATTTTTTAGG	544004	544076	73	98.63	reverse
ChLG4	TCsat18	ChLG4-55	TTGGCAACGTGTTTTAAACACGTGTCCGCGCCATTTTTTAAATTTAATTACCGATTTCGTGCGATTTTTTAGG	544761	544833	73	100	reverse
ChLG4	TCsat18	ChLG4-56	TTGGCAACGTGTTTTAAATGTGTGTTCGCGCGATTTTTTAAATTTAATTACCGATTTCATGCGATTTTTTAGG	545058	545130	73	91.78	reverse
ChLG4	TCsat18	ChLG4-57	TTGGCAACGTGTTTTAAACGCGTGTTCGCGCGATTTTTTAAATTTAATTACCGATTTCGTGCGATTTTTTAAG	545131	545203	73	94.52	reverse
ChLG4	TCsat18	ChLG4-58	TTGGCAACGTGTTTTAAACACGTGCCCGCGCCATTTTTTAAATTTAATTACCGATTTCGCGCGATTTTTTAGG	545204	545276	73	97.26	reverse
ChLG4	TCsat18	ChLG4-59	TTGGCAACGTGTTTTAAACGCGTGTTCGCGCGATTTTTTAAATTTAATTACCGATTTCATGCGATTTTTTAGG	545505	545577	73	94.52	reverse
ChLG4	TCsat18	ChLG4-60	ATTTAGTCACGCTTTAAACACGTGTACGCGCCATTTTTAAATTTAATTACCGATTTCGCGCGATTTTTTAGG	573662	573733	72	83.56	forward
ChLG4	TCsat18	ChLG4-61	TTGGCAACGTGTTTTAAACACGTGCCCGCGCCATTTTTTAAATTTAATTACCGATTTCGTGCGATTTTTTAGG	573734	573806	73	98.63	forward
ChLG4	TCsat18	ChLG4-62	TTGGCAACGTGTTTTAAACACGTGTCCGCGCGATTTTTTAAATTTAGTCACGCTTTAAACACGTGTCCGTGCCATTTTTTAAA	573807	573889	83	77.11	forward
ChLG4	TCsat18	ChLG4-63	TTGGCGACGTGTTTTAAACACGTGCCCGCGCGATTTTTTAAATTTAGTCACGCTTTAAACACGTGTCCGCGCG	573921	573993	73	71.23	forward
ChLG4	TCsat18	ChLG4-64	ATTTAGTCACGCTTTAAACACGTGTCCGCGGCATTTTTTAAATTTAATTACCGATTTCGCGCGATTTTTTAGG	574076	574148	73	84.93	forward
ChLG4	TCsat18	ChLG4-65	TTGGCAACGTGTTTTAAACGCGTGCCCGCGCCATTTTTTAAATTTCATTACCGATTTCGTGCGATTTTTTAAG	574149	574221	73	94.52	forward
ChLG4	TCsat18	ChLG4-66	TTGGCAACGTGTTTTAAAAACGTGCCCGCGCCATTTTTTAAATTTAATTACCGATTTCGTGCGATTTTTTGG	574222	574293	72	94.52	forward
ChLG4	TCsat18	ChLG4-67	TTGGCAACGTGTTTTAAACACGTGCCAGCGCCATTTTTTAAATTTAATTACCGATTTCGTGCGATTTTTTAAA	574294	574366	73	94.52	forward
ChLG5	TCsat18	ChLG5-1	TTCGCATTACATTTTAAACATGTAACCGCGCCATTTTTTTAATTTAGTTACCGGATTAGCGTTATTTTTAGG	14518581	14518652	72	75.34	forward
ChLG5	TCsat18	ChLG5-2	TTGGCATTACTTTTTAAACACGTGTCCGCGCCAGTTTTTTTAATTTAGTTACCGGATTAGCGTGATTTTTAGG	14518769	14518841	73	81.08	forward
ChLG5	TCsat18	ChLG5-3	TTGGCATTACTTTTTAAACACGTGTCCGCGCCATTTTTTTAAATTTAGTTACCGGATTAGCGTGATTTTTAGG	14518993	14519065	73	82.43	forward
ChLG5	TCsat18	ChLG5-4	TTGGCATTACTTTTTAAACACGGGTCCGCGCCATTTTTTTAATTTAGTTACCGGATTAGCGTGATTTTTAGG	14519218	14519289	72	80.82	forward
ChLG5	TCsat18	ChLG5-5	TTGAAATTGTTTTTTAAACACGTGTCCGCACCATTTTTAAATTTTTTAACCAATTTTGTGCAATTTTTTAGG	14519291	14519362	72	82.19	forward
ChLG5	TCsat18	ChLG5-6	TTATTTACCGATTAAGTGCACGTGTCCGCGCCATTTTTAAAATTTTGTTACCGATTTAGTGCGATTTTTTAGG	14519405	14519477	73	78.08	forward
ChLG5	TCsat18	ChLG5-7	TTGGCATTACTTTTTAAACACGTGTCCGCGCCATTTTTTTAATTTAGTCACCGGATTTTGTCCGCGCCATTTTTTTAA	14529414	14529491	78	74.36	reverse
ChLG5	TCsat18	ChLG5-8	TTATTTACCGATTAAGTGCACGTGGCCGCGCCATTTTTAAATTTTGTTACCGATTTAGTGCGATTTTTTAGG	14529598	14529669	72	76.71	reverse
ChLG5	TCsat18	ChLG5-9	TTATTTACCGATTAAGTGCACGTGTCCGCGCCATTTTTAAAATTTGTTACCGATTTAGTGCGATTTTTTAGG	14529713	14529784	72	78.08	reverse
ChLG5	TCsat18	ChLG5-10	TAGAAATTGTTTTTTAAACACGTGTCCGGGCCATTTTTTTTATTTTTTTACCGGATTAGTGCGATTTTTTAGG	14529949	14530021	73	80.82	reverse
ChLG5	TCsat18	ChLG5-11	TAGAAATTGTTTTTTAAACACGTGTCCGCGCCATTTTTTTTATTTAGTTACCGATTTAGTGCGATTTTTTAGG	14530023	14530095	73	86.3	reverse
ChLG5	TCsat18	ChLG5-12	TTGGCATTACTTTTTAAACACGTGTCCGCGCCACCTTTTTTAAATTTAGTTACCGGATTAGCGTGATTTTTAGG	14530097	14530170	74	81.33	reverse
ChLG5	TCsat18	ChLG5-13	TAGAAATTGTTTTTTAAACACGTGTCCGCGCCATTTTTTTAATTTAGTTACCGGATTAGCGTGATTTTTAGG	14530290	14530361	72	80.82	reverse
ChLG5	TCsat18	ChLG5-14	TTGGCATTACTTTTTAAACACGTGTCCGGGCCATTTTTTTTATTTAGTTACCGGATTAGCGTGATTTTTAGG	14530363	14530434	72	79.45	reverse
ChLG5	TCsat18	ChLG5-15	TTGGCATTACTTTTTAAACACGTGTCCGCGCCATTTTTAAAATTATTTACCGATTTAGTACGATTTTTTGGG	14530435	14530506	72	84.93	reverse
ChLG5	TCsat18	ChLG5-16	TTGGCATTACTTTTTAAACACGGGTCCGCGCCATTTTTAAAATTTTTTACCGATTTAGTACGATTTTTTGGG	14530507	14530578	72	83.56	reverse
ChLG5	TCsat18	ChLG5-17	TTATTTACCGATTAAGTGCACGTGGCCGCGCCATTTTTAAATTTTATTACCGATTTAGTGTGATTTTTTAGG	14530579	14530650	72	76.71	reverse
ChLG5	TCsat18	ChLG5-18	TTATTTACCGATTAAGTGCACGTGTCCGCGCCATTTTTAAAATTTTTTACCGATTTAGTGCGATTTTTTAGG	14530694	14530765	72	78.08	reverse
ChLG5	TCsat18	ChLG5-19	TTATTTACCGATTAAGTGCACGTGGCCGCGCCATTTTTAAATTTTGTTACTGATTTAGTGCGATTTTTTAGG	14530809	14530880	72	75.34	reverse
ChLG5	TCsat18	ChLG5-20	TTGGCATTACTTTTTAAACACGGGTCCGCGCCATTTTTAAATTTTTTTACCGATTTAGTGCGATTTTTTAGG	14530924	14530995	72	86.3	reverse
ChLG5	TCsat18	ChLG5-21	TTGGCATTACTTTTTAAACACGTGTCCGGGCCATTTTTTTTAATTAGTTACCGGATTGGCGTGATTTTTAGG	14531504	14531575	72	78.08	reverse
ChLG5	TCsat18	ChLG5-22	TTGGCATTACTTTTTAAACACGGGTCCGCGCCATTTTTAAAATTTTTTACCGATTTAGTACGATTTTTTGGG	14531576	14531647	72	83.56	reverse
ChLG5	TCsat18	ChLG5-23	TTGGCAGTACTTTTTAAACACGTGTCCGCGCCATTTTTAATTTTTTTACCGATTTAGTGCGATTTTTTAGG	14531648	14531718	71	86.3	reverse
ChLG5	TCsat18	ChLG5-24	TTGGCATTACTTTTTAAACACGGGTCCGCGCCATTTTTAAAATTTTTTACCGATTTAGTGCGATTTTTTAGG	14531719	14531790	72	86.3	reverse
ChLG5	TCsat18	ChLG5-25	TAGAAATTGTTTTTTAAACACGTGTCCGCGCCATTTTTAAATTTTTTACCGATTTAGTGCGATTTTTTAGG	14531791	14531861	71	86.3	reverse
ChLG5	TCsat18	ChLG5-26	TTGGCATTACTTTTTAAACACGTGTCCGCGCAATTTTTTTAATTTAGTTACCGGATTAGCGTGATTTTTAGG	14531863	14531934	72	80.82	reverse
ChLG5	TCsat18	ChLG5-27	TAGAAATTGTTTTTTAAACACGGGTCCGCGCCATTTTTAAATTTTTTTACCGATTTAGTGCGATTTTTTAGG	14532050	14532121	72	84.93	reverse
ChLG5	TCsat18	ChLG5-28	TAGAAATTGTTTTTTAAACACGTGTCCGCGCCATTTTTTTAATTTAGTTACCGGATTAGCGTGATTTTTAGG	14532123	14532194	72	80.82	reverse
ChLG5	TCsat18	ChLG5-29	TTGGCATTACTTTTTAAACACGTGTCCGCGCAATTTTTTTAATTTAGTTACCGGATTAGCGTGATTTTTAGG	14532196	14532267	72	80.82	reverse
ChLG5	TCsat18	ChLG5-30	TAGAAATTGTTTTTTAAACACGTGTCCGCGCCATTTTTTTAATTTAGTTACCGGATTAGCGTGATTTTTAGG	14532385	14532456	72	80.82	reverse
ChLG5	TCsat18	ChLG5-31	TTGGCATTACTTTTTAAACACGTGTCCGCGCAATTTTTTTAATTTAGTTACCGGATTAGCGTGATTTTTAGG	14532458	14532529	72	80.82	reverse
ChLG5	TCsat18	ChLG5-32	TTATTTACCGATTAAGTGCACGTGTCCGCGCCATTTTTAAATTTTATTACCGATTTAGTGCGATTTTTTAGG	14532530	14532601	72	79.45	reverse
ChLG5	TCsat18	ChLG5-33	TTGGCATTACTTTTTAAACACGTGTCCGGGCCATTTTTTTTATTTAGTTACCGGATTAGCGTGATTTTTAGG	14532647	14532718	72	79.45	reverse
ChLG5	TCsat18	ChLG5-34	TTGGCATTACTTTTTAAACACGTGTCCGCGCCATTTTTAAAGTTTTTTACCGATTTAGTACGATTTTTTGGG	14532719	14532790	72	83.56	reverse
ChLG5	TCsat18	ChLG5-35	TTGGCATTACATTTTAAACACGGGTCCGCGCCATTTTTAAAATTTTTTACCGATTTAGTACGATTTTTTGGG	14532791	14532862	72	83.56	reverse
ChLG5	TCsat18	ChLG5-36	TTATTTACCGATTAAGTGCACGTGGCCGCGCCATTTTTAAATTTTATTACCGATTTAGTGTGATTTTTTAGG	14532863	14532934	72	76.71	reverse
ChLG5	TCsat18	ChLG5-37	TTGGCATTACTTTTTAAACACGTGTCCGGGCCATTTTTTTTATTTAGTTACCGGATTGGCGTGATTTTTAGG	14533095	14533166	72	79.45	reverse
ChLG5	TCsat18	ChLG5-38	TTGGCATTACTTTTTAAACACGGGTCCGCGCCATTTTTAAAATTTTTTACCGATTTAGTACGATTTTTTGGG	14533167	14533238	72	83.56	reverse
ChLG5	TCsat18	ChLG5-39	TTGGCAGTACTTTTTAAACACGTGTCCGCGCCATTTTTAATTTTTTTACCGATTTAGTGCGATTTTTTAGG	14533239	14533309	71	86.3	reverse
ChLG5	TCsat18	ChLG5-40	TTGGCATTACTTTTTAAACACGGGTCCGCGCCATTTTTAAAATTTTTTACCGATTTAGTGCGATTTTTTAGG	14533310	14533381	72	86.3	reverse
ChLG5	TCsat18	ChLG5-41	TAGGAATTGTTTTTTAAACACGTGTCCGCGCCATTTTTAAATTTTTTACCGATTTAGTGCGATTTTTTAGG	14533382	14533452	71	87.67	reverse
ChLG5	TCsat18	ChLG5-42	TTGGCATTACTTTTTAAACACGTGTCCGCGCAATTTTTTTAATTTAGTTACCGGATTAGCGTGATTTTTAGGT	14533453	14533525	73	77.92	reverse
ChLG5	TCsat18	ChLG5-43	CTATTTACCGATTAAGTGCACGTGTGCGCGCCATTTTTAAAATTTTTTACCGATTTAGTGCGATTTTTTAGG	14533526	14533597	72	75.34	reverse
ChLG5	TCsat18	ChLG5-44	TAGAAATTGTTTTTTAAACACGGGTCCGCGCCATTTTTAAATTTTTTTACCGATTTAGTGCGATTTTTTAGG	14533641	14533712	72	84.93	reverse
ChLG5	TCsat18	ChLG5-45	TAGAAATTGTTTTTTAAACACGTGTCCGCGCCATTTTTTTAATTTAGTTACCGGATTAGCGTGATTTTTAGG	14533714	14533785	72	80.82	reverse
ChLG5	TCsat18	ChLG5-46	TTGGCATTACTTTTTAAACACGTGTCCGCGCAATTTTTTTAATTTAGTTACCGGATTAGCGTGATTTTTAGG	14533787	14533858	72	80.82	reverse
ChLG5	TCsat18	ChLG5-47	TAGAAATTGTTTTTTAAACACGTGTCCGCGCCATTTTTTTAATTTAGTTACCGGATTAGCGTGATTTTTAGG	14533976	14534047	72	80.82	reverse
ChLG5	TCsat18	ChLG5-48	TTGGCATTACTTTTTAAACACGTGTCCGCGCAATTTTTTTAATTTAGTTACCGGATTAGCGTGATTTTTAGG	14534049	14534120	72	80.82	reverse
ChLG5	TCsat18	ChLG5-49	TTATTTACCGATTAAGTGCACGTGGCCGCGCCATTTTTAAATTTTATTACCGATTTAGTGCGATTTTTTAGG	14534121	14534192	72	78.08	reverse
ChLG5	TCsat18	ChLG5-50	TTGGCATTACTTTTAAACACGTGTCCGCGCCATTTTTTAATTTAGTTACCGGATTAGCGTGATTTTTAGG	14534235	14534304	70	82.19	reverse
ChLG5	TCsat18	ChLG5-51	GTGGCATATTTTTAAACACGGGTCCGCGCCATTTTAAATTTTTACCGATTTAGTACGATTTTTGGG	14534305	14534370	66	78.08	reverse
ChLG6	TCsat18	ChLG6-1	TTGGAAACGTGTTTTAAACACGTGCCCGCGCCATTTTTTAAATTTAATTACCGATTTCGTGCGATTTTTTAAA	145308	145380	73	94.52	reverse
ChLG6	TCsat18	ChLG6-2	TTGGCAACGTGTTTTAAACACGTGCCCGCGCCATTTTTTAAATTTAATTACCGATTTCGTGCGATTTTTTAGG	145495	145567	73	98.63	reverse
ChLG6	TCsat18	ChLG6-3	ATTTAGTCACGCTTTAAACACGTGTCCGCGCCATTTTTTAAATTTAATTACCGATTTCGCGCGATTTTTTAGG	145680	145752	73	86.3	reverse
ChLG6	TCsat18	ChLG6-4	AATTAGACACGTTTCAAACACGTATCCGCGCGATTTTTTAAATTTAATTACCGATTTCATGCGATTTTTTAGG	146726	146798	73	83.56	reverse
ChLG6	TCsat18	ChLG6-5	TTGGCAACGTGTTTTAAACACGTGCCCGCGCGAGTTTTTAAATTTAATTACCGATTTCGTGCGATTTTTTAAG	146839	146911	73	94.52	reverse
ChLG6	TCsat18	ChLG6-6	TTGGCAACGTGTTTTAAACGCGTGCCCGCGCCATTTTTTAAATTTCATTACCGATTTCGTGCGATTTTTTAGG	147026	147098	73	95.89	reverse
ChLG6	TCsat18	ChLG6-7	TTGGCAACGTGTTTTAAACACGTGCCCGCGCGATTTTTTAAATTTAGTCACGCTTTAAAGACGTGTCCGCGCC	147140	147212	73	71.23	reverse
ChLG6	TCsat18	ChLG6-8	TTGGCAACGTGTTTTAAAAACGTGCCCGCGCCATTTTTTAAATTTAATTACCGATTTCGCGCGATTTTTTAGG	147213	147285	73	95.89	reverse
ChLG7	TCsat18	ChLG7-1	TTGGCAACGTGTTTTAAACACGTGCCCGCGCGATTTTTTAAATGTAATTACCGATTTCGTGCGATTTTTTAAA	980502	980574	73	93.15	reverse
ChLG7	TCsat18	ChLG7-2	TTGGCAACGTGTTTTAAACACGTGCCCGCGCGATTTTTTAAATTTAATTACCGATTTCGTGCGATTTTTTATG	980575	980647	73	95.89	reverse
ChLG9	TCsat18	ChLG9-1	TTGGCAATATGTTTTAAACACGTGTCCGCGCGATTTTTTAAATGTAATTACCGATTTCGTGCGATTTTTTAAA	15179765	15179837	73	91.78	reverse
ChLG9	TCsat18	ChLG9-2	TTGGCAATGCGTTTTAAACACGTGTCCGCGACATATTTTTAATTTAATTACCGATTTAGTGCGTTTTTTTAGG	15179838	15179910	73	90.41	reverse
ChLG9	TCsat18	ChLG9-3	TTGGCAACGTGTTTTAGACACGTGTCCGCGTCATTTTTTTAATTTAATTACCGATTTTTTAGG	15179911	15179973	63	82.19	reverse
ChLG9	TCsat18	ChLG9-4	TTGGCAATATGTTTTAAACACGTGCCCGCGTCATTTTTTTAATTTAATTACCGATTTAGTGCAATTTTT	15179974	15180042	69	89.04	reverse
ChLG9	TCsat18	ChLG9-5	TTGGCAATGCGTTTTAAACACGTGTCCGCGACATATTTTTAATTTAATTACCGATTTAGTGCGTTTTTTTAGG	15180043	15180115	73	90.41	reverse
ChLG9	TCsat18	ChLG9-6	TTGGCAATGCGTTTTAAACACGTGTCCGCGCCATTTTTTTAATTTAATTACCGATTTTTTAGG	15180116	15180178	63	82.19	reverse
ChLG9	TCsat18	ChLG9-7	TTGGCAATGTGTTTTAGACACGTGTCCGCGCCATTTTTTTAATTTAATTACCGATTTTTTAGG	15180179	15180241	63	82.19	reverse
ChLG9	TCsat18	ChLG9-8	TTGGCAATGCGTTTTAAACACGTGTCCGCGACATATTTTTAATTTAATTACCGATTTTTTAGG	15180242	15180304	63	79.45	reverse
ChLG9	TCsat18	ChLG9-9	TTGGCAATGCGTTTTAAACACGTGTCCGCGCCATTTTTTTAATTTAATTACCGATTTTTTAGG	15180305	15180367	63	82.19	reverse
ChLG9	TCsat18	ChLG9-10	TTGGCAATGCGTTTTAAACACGTGTCCGCGACATATTTTTAATTTAATTACCGATTTTTTAGG	15180368	15180430	63	79.45	reverse
ChLG9	TCsat18	ChLG9-11	TTGGCAATGTGTTTTAGACACGTGTCCGCGCCATTTTTTTAATTTAATTACCGATTTTTTAGG	15180431	15180493	63	82.19	reverse
ChLG9	TCsat18	ChLG9-12	TTGGCAATATGTTTCAAACACGTGTCCGCGACATATTTTTAATTTAATAACCGATTTAGTGCGATTTTTTAGG	15180494	15180566	73	89.04	reverse
ChLG9	TCsat18	ChLG9-13	TTGGCAATGTGTTTTAGACACGTGTCCGCGTCATTTTTTTAATTCAATTACCGATTTTTTAGG	15180567	15180629	63	79.45	reverse
ChLG9	TCsat18	ChLG9-14	TTGGCAATATGTTTCAAACACGTGTCCGCGACATATTTTTAATTTAATAACCGATTTAGTGCGATTTTTTAGG	15180630	15180702	73	89.04	reverse
ChLG9	TCsat18	ChLG9-15	TTGGCAATGTGTTTTAGACACGTGTCCGCGCCATTTTTTTAATTTAATTACCGATTTTTTTAGG	15180703	15180766	64	83.56	reverse
ChLG9	TCsat18	ChLG9-16	TTGGCAATATGTTTCAAACACGTGTCCGCGACATATTTTTAATTTAATAACCGATTTAGTGCGATTTTTTAGG	15180767	15180839	73	89.04	reverse
ChLG9	TCsat18	ChLG9-17	TTGGCAACGTGTTTTAGACACGTGTCCGCGTCATTTTTTAATTTAATTACCGATTTTTAGG	15180840	15180900	61	80.82	reverse
ChLG9	TCsat18	ChLG9-18	TTGGCAATGTGTTTTAGACACGTGTCCGCGCCATTTTTTTATTTAATTACCGATTTTTTAGG	15180901	15180962	62	80.82	reverse
ChLG9	TCsat18	ChLG9-19	TTGGCAATATGTTTCAAACACGTGTCCGCGACATATTTTTAATTTAATAACCGATTTAGTGCGATTTTTTAGG	15180963	15181035	73	89.04	reverse
ChLG9	TCsat18	ChLG9-20	TTGGCAACGTGTTTTAGACACGTGTCCGCGTCATTTTTTTAATTTAATTACCGATTTTTTAGG	15181036	15181098	63	82.19	reverse
ChLG9	TCsat18	ChLG9-21	TTGGCAATGTGTTTTAGACACGTGTCCGCGCCATTTTTTTAATTTAATTACCGATTTTTTAGG	15181099	15181161	63	82.19	reverse
ChLG9	TCsat18	ChLG9-22	TTGGCAATATGTTTCAAACACGTGTCCGCGACATATTTTTAATTTAATAACCGATTTAGTGCGATTTTTTAGG	15181162	15181234	73	89.04	reverse
ChLG9	TCsat18	ChLG9-23	TTGGCAACGTGTTTTAGACACGTGTCCGCGTCATTTTTTTAATTTAATTACCGATTTTTTAGG	15181235	15181297	63	82.19	reverse
ChLG9	TCsat18	ChLG9-24	TTGGCAATGTGTTTTAGACACGTGTCCGCGCCATTTTTTTAATTTAATTACCGATTTTTTAGG	15181298	15181360	63	82.19	reverse
ChLG9	TCsat18	ChLG9-25	TTGGCAATATGTTTCAAACACGTGTCCGCGACATATTTTTAATTTAATAACCGATTTAGTGCGATTTTTTAGG	15181361	15181433	73	89.04	reverse
ChLG9	TCsat18	ChLG9-26	TTGGCAATGTGTTTTAGACACGTGTCCGCGCCATTTTTTTAATTTAATTACCGATTTTTTAGG	15181434	15181496	63	82.19	reverse
ChLG9	TCsat18	ChLG9-27	TTGGCAATATGTTTCAAACACGTGTCCGCGACATATTTTTAATTTAATAACCGATTTAGTGCGATTTTTTAGG	15181497	15181569	73	89.04	reverse
ChLG9	TCsat18	ChLG9-28	TTGGCAATGCGTTTTAGACACGTGTCCGCGTCATTTTTTTAATTTAATTACCGATTTTTTAGG	15181570	15181632	63	79.45	reverse
ChLG9	TCsat18	ChLG9-29	TTGGCAATGCGTTTTAAACACGTGTCCGCGACATATTTTTAATTTAATTACCGATTTTTTAGG	15181633	15181695	63	79.45	reverse
ChLG9	TCsat18	ChLG9-30	TTGGCAATGTGTTTTAGACACGTGTCCGCGCCATTTTTTTAATTTAATTACCGATTTTTTAGG	15181696	15181758	63	82.19	reverse
ChLG9	TCsat18	ChLG9-31	TTGGCAATATGTTTCAAACACGTGTCCGCGACATATTTTTAATTTAATAACCGATTTAGTGCGATTTTTTAGG	15181759	15181831	73	89.04	reverse
ChLG9	TCsat18	ChLG9-32	TTGGCAACGTGTTTTAGACACGTGTCCGCGTCATTTTTTTAATTTAATTACCGATTTTTTAGG	15181832	15181894	63	82.19	reverse
ChLG9	TCsat18	ChLG9-33	TTGGCAATGTGTTTTAGACACGTGTCCGCGCCATTTTTTTAATTTAATTACCGATTTTTTAGG	15181895	15181957	63	82.19	reverse
ChLG9	TCsat18	ChLG9-34	TTGGCAATATGTTTCAAACACGTGTCCGCGACATATTTTTAATTTAATAACCGATTTAGTGCGATTTTTTAGG	15181958	15182030	73	89.04	reverse
ChLG9	TCsat18	ChLG9-35	TTGGCAACGTGTTTTAGACACGTGTCCGCGTCATTTTTTTAATTTAATTACCGATTTTTTAGG	15182031	15182093	63	82.19	reverse
ChLG9	TCsat18	ChLG9-36	TTGGCAATGTGTTTTAGACACGTGCCCGCGCCATTTTTTTAATTTAATTACCGATTTTTTAGG	15182094	15182156	63	80.82	reverse
ChLG9	TCsat18	ChLG9-37	TTGGCAATATGTTTCAAACACGTGTCCGCGACATATTTTTAATTTAATAACCGATTTAGTGCGATTTTTTAGG	15182157	15182229	73	89.04	reverse
ChLG9	TCsat18	ChLG9-38	TTGGCAACGTGTTTTAGACACGTGTCCGCGTCATTTTTTTAATTTAATTACCGATTTTTTAGG	15182230	15182292	63	82.19	reverse
ChLG9	TCsat18	ChLG9-39	TTGGCAATGCGTTTTAAACACGTGTCCGCGCCATTTTTTTAATTTAATTACCGATTTTTTAGG	15182293	15182355	63	82.19	reverse
ChLG9	TCsat18	ChLG9-40	TTGGCAATGCGTTTTAAACACGTGTCCGCGACATTTTTTTAATTTAATTACCGATTTTTTAGG	15182356	15182418	63	80.82	reverse
ChLG9	TCsat18	ChLG9-41	TTGGCAATGCGTTTTAAACACGTGTCCGCGACATATTTTTAATTTAATTACCGATTTTTTAGG	15182419	15182481	63	79.45	reverse
ChLG9	TCsat18	ChLG9-42	TTGGCAACGTGTTTTAGACACGTGTCCGCGTCATTTTCTTAATTTAATTACCGATTTTTTAGG	15182482	15182544	63	80.82	reverse
ChLG9	TCsat18	ChLG9-43	TTGGCAATATGTTTCAAACACGTGTCCGCGACATATTTTTAATTTAATAACCGATTTAGTGCGATTTTTTAGG	15182545	15182617	73	89.04	reverse
ChLG9	TCsat18	ChLG9-44	TTGGCAATGTGTTTTAGACACGTGTCCGCGCCATTTTTTTAATTTAATTACCGATTTTTTAGG	15182618	15182680	63	82.19	reverse
ChLG9	TCsat18	ChLG9-45	TTGGCAATATGTTTCAAACACGTGTCCGCGACATATTTTTAATTTAATAACCGATTTAGTGCGATTTTTTAGG	15182681	15182753	73	89.04	reverse
ChLG9	TCsat18	ChLG9-46	TTGGCAACGTGTTTTAGACACGTGTCCGCGTCATTTTTTTAATTTAATTACCGATTTTTTAGG	15182754	15182816	63	82.19	reverse
ChLG9	TCsat18	ChLG9-47	TTGGCAATGCGTTTTAAACACGTGTCCGCGACATATTTTTAATTTAATTACCGATTTAGTGCGATTTTTTAGG	15182817	15182889	73	91.78	reverse
ChLG9	TCsat18	ChLG9-48	TTGGCAATGCGTTTTAAACACGTGTCCGCGACATATTTTTAATTTAATTACCGATTTTTTAGG	15182890	15182952	63	79.45	reverse
ChLG9	TCsat18	ChLG9-49	TTGGCAACGTGTTTTAGACACGTGTCCGCGTCATTTTCTTAATTTAATTACCGATTTTTTAGG	15182953	15183015	63	80.82	reverse
ChLG9	TCsat18	ChLG9-50	TTGGCAATATGTTTCAAACACGTGTCCGCGACATATTTTTAATTTAATAACCGATTTAGTGCGATTTTTTAGG	15183016	15183088	73	89.04	reverse
ChLG9	TCsat18	ChLG9-51	TTGGCAATGCGTTTTAGACACGTGTCCGCGTCATTTTTTAAATTTAATTACCGATTTTTTAGG	15183089	15183151	63	80.82	reverse
ChLG9	TCsat18	ChLG9-52	TTGGCAATGTGTTTTAGACCCGTGTCCGCGCCATTTTTTTAATTTAATTACCGATTTTTTAGG	15183152	15183214	63	80.82	reverse
ChLG9	TCsat18	ChLG9-53	TTGGCAATACGTTTCAAACACGTGTCCGCGACATATTTTTAATTTAATAACCGATTTAGTGCGATTTTTTAGG	15183215	15183287	73	87.67	reverse
ChLG9	TCsat18	ChLG9-54	TTGGCAACGTGTTTTAGACACGTGTCCGCGTCATTTTTTTAATTTAATTACCGATTTTTTAGG	15183288	15183350	63	82.19	reverse
ChLG9	TCsat18	ChLG9-55	TTGGCAATGCGTTTTAAACACGTGTCCGCGACATATTTTTAATTTAATTACCGATTTAGTGCGATTTTTTAGG	15183351	15183423	73	91.78	reverse
ChLG9	TCsat18	ChLG9-56	TTGGCAACGTGTTTTAGACACGTGTCCGCGTCATTTTTTTAATTTAATTACCGATTTTTTAGG	15183424	15183486	63	82.19	reverse
ChLG9	TCsat18	ChLG9-57	TTGGCAATGCGTTTTAAACACGTGTCCGCGACATATTTTTAATTTAATTACCGATTTAGTGCGATTTTTTAGG	15183487	15183559	73	91.78	reverse
ChLG9	TCsat18	ChLG9-58	TTGGCAACGTGTTTTAGACACGTGTCCGCGTCATTTTCTTAATTTAATTACCGATTTTTTAGG	15183560	15183622	63	80.82	reverse
ChLG9	TCsat18	ChLG9-59	TTGGCAATGCGTTTTAAACACGTGTCCGCGACATATTTTTAATTTAATTACCGATTTAGTGCGATTTTTTAGG	15183623	15183695	73	91.78	reverse
ChLG9	TCsat18	ChLG9-60	TTGGCAACGTGTTTTAGACACGTGTCCGCGCCATTTTTTTAATTTAATTACCGATTTTTTAGG	15183696	15183758	63	83.56	reverse
ChLG9	TCsat18	ChLG9-61	TTGGCAATATGTTTTAAACACGTGCCCGCGTCATTTTTTTAATTTAATTACCGATTTAGTGCGATTTTTTAGG	15183759	15183831	73	91.78	reverse
ChLG9	TCsat18	ChLG9-62	TTGGCAACGTGTTTTAGACACGTGTCCGCGACATATTTTTAATTTAATTACCGATTTAGTGCGTTTTTTTAGG	15183832	15183904	73	91.78	reverse
ChLG9	TCsat18	ChLG9-63	TTGGCAATGCGTTTTAAACACGTGTCCGCGACATATTTTTAATTTAATTACCGATTTAGTGCGTTTTTTGGG	15183905	15183976	72	89.04	reverse
ChLG9	TCsat18	ChLG9-64	TTGGCAACGTGTTTTAGACACGTGTCCGCGACATATTTTTAATTTAATTACCGATTTTTTAGG	15183977	15184039	63	80.82	reverse
ChLG9	TCsat18	ChLG9-65	TTGGCAATGCGTTTTAAACACGTGTCCGCGACATATTTTTAATTTAATTACCGATTTAGTGCGTTTTTTTAGG	15184040	15184112	73	90.41	reverse
ChLG9	TCsat18	ChLG9-66	TTGGCAACGTGTTTTAGACACGTGTCCGCGTCATTTTTTTAATTTAATTACCGATTTTTTAGG	15184113	15184175	63	82.19	reverse
ChLG9	TCsat18	ChLG9-67	TTGGCAATATGTTTTAAACACGTGCCCGCGTCATTTTTTTAATTTAATTACCGATTTAGTGCAATTTTT	15184176	15184244	69	89.04	reverse
ChLG9	TCsat18	ChLG9-68	TTGGCAACGTGTTTTAGACACGTGTCCGCGACATATTTTTAATTTAATTACCGATTTAGTGCGTTTTTTTAGG	15184245	15184317	73	91.78	reverse
ChLG9	TCsat18	ChLG9-69	TTGGCAATGCGTTTTAAACACGTGTCCGCGACATATTTTTAATTTAATTACCGATTTAGTGCGTTTTTTTAGG	15184318	15184390	73	90.41	reverse
ChLG9	TCsat18	ChLG9-70	TTGGCAACGTGTTTTAGACACGTGTCCGCGACATATTTTTAATTTAATTACCGATTTTTTAGG	15184391	15184453	63	80.82	reverse
ChLG9	TCsat18	ChLG9-71	TTGGCAATGCGTTTTAAACACGTGTCCGCGACATATTTTTAATTTAATTACCGATTTAGTGCGTTTTTTTAGG	15184454	15184526	73	90.41	reverse
ChLG9	TCsat18	ChLG9-72	TTGGCAATGTGTTTTAGACACGTGTCCGCGCCATTTTTTTAATTTAATTACCGATTTTTTAGG	15184527	15184589	63	82.19	reverse
ChLG9	TCsat18	ChLG9-73	TTGGCAATATGTTTCAAACACGTGTCCGCGACATATTTTTAATTTAATAACCGATTTAGTGCGATTTTTTAGG	15184590	15184662	73	89.04	reverse
ChLG9	TCsat18	ChLG9-74	TTGGCAACGTGTTTTAGACACGTGTCCGCGTCATTTTTTTAATTTAATTACCGATTTTTTAGG	15184663	15184725	63	82.19	reverse
ChLG9	TCsat18	ChLG9-75	TTGGCAATGCGTTTTAAACACGTGTCCGCGACATATTTTTAATTTAATTACCGATTTAGTGCGTTTTTTTAGG	15184726	15184798	73	90.41	reverse
ChLG9	TCsat18	ChLG9-76	TTGGCAACGTGTTTTAGACACGTGTCCGCGTCATTTTCTTAATTTAATTACCGATTTTTTAGG	15184799	15184861	63	80.82	reverse
ChLG9	TCsat18	ChLG9-77	TTGGCAATATGTTTTAAACACGTGTCCGCGCCATTTTTTAAATTTAATAACCGATTTAGTGCGATTTTTTAGG	15184862	15184934	73	94.52	reverse
ChLG9	TCsat18	ChLG9-78	TTGGCAATGCGTTTTAAACACGTGTCCGCGACATATTTTTAATTTAATTACCGATTTAGTGCGTTTTTTAGG	15184981	15185052	72	90.41	reverse
ChLG9	TCsat18	ChLG9-79	TTGGCAACGTGTTTTAGACACGTGTCCGCGACATATTTTTAATTTAATTACCGATTTTTTAGG	15185053	15185115	63	80.82	reverse
ChLG9	TCsat18	ChLG9-80	TTGGCAATGCGTTTTAAACACGTGTCCGCGACATATTTTTAATTTAATTACCGATTTAGTGCGTTTTTTTAGG	15185116	15185188	73	90.41	reverse
ChLG9	TCsat18	ChLG9-81	TTGGCAATGTGTTTTAGACACGTGTCCGCGCCATTTTTTTAATTTAATTACCGATTTTTTAGG	15185189	15185251	63	82.19	reverse
ChLG9	TCsat18	ChLG9-82	TTGGCGCGATGTTTCAAACACGTGTCCGCGACATATTTTTAATTTAATAACCGATTTAGTGCGATTTTTTAGG	15185252	15185324	73	86.3	reverse
ChLG9	TCsat18	ChLG9-83	TTGGCAACGTGTTTTAGACACGTGTCCGCGTCATTTTTTTAATTTAATTACCGATTTTTTAGG	15185325	15185387	63	82.19	reverse
ChLG9	TCsat18	ChLG9-84	TTGGCAATATGTTTTAAACACGTGTTCGCGCCATTGTTTTAATTTAATAACCGATTTAGTGCGATTTTTTAGG	15185388	15185460	73	90.41	reverse
ChLG9	TCsat18	ChLG9-85	TTGGCAACGTGTTTTAGACACGTGTCCGCGACATATTTTTAATTTAATTACCGATTTAGTGCGTTTTCTTAGG	15185461	15185533	73	90.41	reverse
ChLG9	TCsat18	ChLG9-86	TTGGCAATATGTTTTAAACACGTGTCCGCGACATATTTTTAATTTAATTACCGATTTAGTGCGTTGTTTTAGG	15185534	15185606	73	89.04	reverse
ChLG9	TCsat18	ChLG9-87	TTGGCAATGTGTTTTAGACACGTGTCCGCGCCATTTTTTTAATTTAATTACCGATTTTTTAAG	15185607	15185669	63	80.82	reverse
ChLG9	TCsat18	ChLG9-88	TTGGCAATGCGTTTTAAACACGTGTCCGCGACATATTTTTAATTTAATTACCGATTTAGTGCGTTTTTTTAGG	15185670	15185742	73	90.41	reverse
ChLG9	TCsat18	ChLG9-89	TTGGCAACGTGTTTTAGACACGTGTCCGCGTCATTTTTTTAATTTAATTACCGATTTTTTAGG	15185743	15185805	63	82.19	reverse
ChLG9	TCsat18	ChLG9-90	TTGGCAATATGTTTTAAACACGTGCCCGCGTCATTTTTTTAATTTAATTACCGATTTAGTGCGATTTTT	15185806	15185874	69	90.41	reverse
ChLG9	TCsat18	ChLG9-91	TTGGCAATGCGTTTTAAACACGTGTCCGCGACATATTTTTAATTTAATTACCGATTTAGTGCGTTTTTTTAGG	15185875	15185947	73	90.41	reverse
ChLG9	TCsat18	ChLG9-92	TTGGCAACGTGTTTTAGACACGTGTCCGCGACATATTTTTAATTTAATTACCGATTTTTTAGG	15185948	15186010	63	80.82	reverse
ChLG9	TCsat18	ChLG9-93	TTGGCAATGCGTTTTAAACACGTGTCCGCGACATATTTTTAATTTAATTACCGATTTAGTGCGTTTTTTTAGG	15186011	15186083	73	90.41	reverse
ChLG9	TCsat18	ChLG9-94	TTGGCAACGTGTTTTAGACACGTGTCCGCGTCATTTTCTTAATTTAATTACCGATTTTTTAGG	15186084	15186146	63	80.82	reverse
ChLG9	TCsat18	ChLG9-95	TTGGCAATGCGTTTTAAACACGTGTCCGCGCCATTTTTTAAATTTAATAACCGATTTAGTGCGATTTTTTAGG	15186147	15186219	73	94.52	reverse
ChLG9	TCsat18	ChLG9-96	TTGGCAATGTGTTTTAGACACGTGTCCGCGTCATTTTTTTAATTTAATTACCGATTTTTTAGG	15186220	15186282	63	80.82	reverse
ChLG9	TCsat18	ChLG9-97	TTGGCAACGTGTTTTAAACACGTGCCCGCGTCATTTTTTTAATTTAATTACCGATTTATTGCGATTTTTTAGG	15186283	15186355	73	93.15	reverse
ChLG9	TCsat18	ChLG9-98	TTGGCAATGCGTTTTAAACACGTGTCCGCGACATATTTTTAATTTAATTACCGATTTAGTGCGTTTTTTTAGG	15186356	15186428	73	90.41	reverse
ChLG9	TCsat18	ChLG9-99	TTGGCAACGTGTTTTAGACACGTGTCCGCGTCATTTTTTTAATTTAATTACCGATTTTTTAGG	15186429	15186491	63	82.19	reverse
ChLG9	TCsat18	ChLG9-100	TTGGCAATATGTTTTAAACACGTGCCCGCGTCATTTTTTTAATTTAATTACCGATTTAGTGCGATTTTT	15186492	15186560	69	90.41	reverse
ChLG9	TCsat18	ChLG9-101	TTGGCAATGCGTTTTAAACACGTGTCCGCGACATATTTTTAATTTAATTACCGATTTAGTGCGTTTTTTTAGG	15186561	15186633	73	90.41	reverse
ChLG9	TCsat18	ChLG9-102	TTGGCAACGTGTTTTAGACACGTGTCCGCGACATATTTTTAATTTAATTACCGATTTTTTAGG	15186634	15186696	63	80.82	reverse
ChLG9	TCsat18	ChLG9-103	TTGGCAATGCGTTTTAAACACGTGTCCGCGACATATTTTTAATTTAATTACCGATTTAGTGCGTTTTTTTAGG	15186697	15186769	73	90.41	reverse
ChLG9	TCsat18	ChLG9-104	TTGGCAACGTGTTTTAGACACGTGTCCGCGACATATTTTTAATTTAATTACCGATTTTTTAGG	15186770	15186832	63	80.82	reverse
ChLG9	TCsat18	ChLG9-105	TTGGCAATGCGTTTTAAACACGTGTCCGCGACATATTTTTAATTTAATTACCGATTTAGTGCGTTTTTTTAGG	15186833	15186905	73	90.41	reverse
ChLG9	TCsat18	ChLG9-106	TTGGCAACGTGTTTTAGACACGTGTCCGCGTCATTTTTTTAATTTAATTACCGATTTTTTAGG	15186906	15186968	63	82.19	reverse
ChLG9	TCsat18	ChLG9-107	TTGGCAATATGTTTTAAACACGTGCCCGCGTCATTTTTTTAATTTAATTACCGATTTAGTGCAATTTTT	15186969	15187037	69	89.04	reverse
ChLG9	TCsat18	ChLG9-108	TTGGCAACGTGTTTTAGACACGTGTCCGCGACATATTTTTAATTTAATTACCGATTTAGTGCGTTTTTTAGG	15187038	15187109	72	91.78	reverse
ChLG9	TCsat18	ChLG9-109	TTGGCAATGCGTTTTAAACACGTGTCCGCGACATATTTTTAATTTAATTACCGATTTAGTGCGTTTTTTAGG	15187110	15187181	72	90.41	reverse
ChLG9	TCsat18	ChLG9-110	TTGGCAACGTGTTTTAGACACGTGTCCGCGACATATTTTTAATTTAATTACCGATTTTTTAGG	15187182	15187244	63	80.82	reverse
ChLG9	TCsat18	ChLG9-111	TTGGCAATGCGTTTTAAACACGTGTCCGCGACATATTTTTAATTTAATTACCGATTTAGTGCGTTTTTTTAGG	15187245	15187317	73	90.41	reverse
ChLG9	TCsat18	ChLG9-112	TTGGCAACGTGTTTTAGACACGTGTCCGCGTCATTTTCTTAATTTAATTACCGATTTTTTAGG	15187319	15187381	63	80.82	reverse
ChLG9	TCsat18	ChLG9-113	TTGGCAATATGTTTTAAACACGTGTCCGCGCCATTTTTTAAATTTAATAACCGATTTAGTGCGATTTTTTAGG	15187382	15187454	73	94.52	reverse
ChLG9	TCsat18	ChLG9-114	TTGGCAATGCGTTTTAAACACGTGTCCGCGACATATTTTTAATTTAATTACCGATTTAGTGCGTTTTTTTAGG	15187501	15187573	73	90.41	reverse
ChLG9	TCsat18	ChLG9-115	TTGGCAACGTGTTTTAGACACGTGTCCGCGTCATTTTTTTAATTTAATTACCGATTTTTTAGG	15187574	15187636	63	82.19	reverse
ChLG9	TCsat18	ChLG9-116	TTGGCAATGCGTTTTAAACACGTGTCCGCGACATATTTTTAATTTAATTACCGATTTAGTGCGTTTTTTTAGG	15187637	15187709	73	90.41	reverse
ChLG9	TCsat18	ChLG9-117	TTGGCAACGTGTTTTAGACACGTGTCCGCGTCATTTTTTTAATTTAATTACCGATTTTTTAGG	15187710	15187772	63	82.19	reverse
ChLG9	TCsat18	ChLG9-118	TTGGCAATATGTTTTAAACACGTGCCCGCGTCATTTTTTTAATTTAATTACCGATTTAGTGCAATTTTT	15187773	15187841	69	89.04	reverse
ChLG9	TCsat18	ChLG9-119	TTGGCAACGTGTTTTAGACACGTGTCCGCGACATATTTTTAATTTAATTACCGATTTAGTGCGTTTTTTTAGG	15187842	15187914	73	91.78	reverse
ChLG9	TCsat18	ChLG9-120	TTGGCAATGCGTTTTAAACACGTGTCCGCGACATATTTTTAATTTAATTACCGATTTAGTGCGTTTTTTTAGG	15187915	15187987	73	90.41	reverse
ChLG9	TCsat18	ChLG9-121	TTGGCAACGTGTTTTAGACACGTGTCCGCGACATATTTTTAATTTAATTACCGATTTTTTAGG	15187988	15188050	63	80.82	reverse
ChLG9	TCsat18	ChLG9-122	TTGGCAATGCGTTTTAAACACGTGTCCGCGACATATTTTTAATTTAATTACCGATTTAGTGCGTTTTTTTAGG	15188051	15188123	73	90.41	reverse
ChLG9	TCsat18	ChLG9-123	TTGGCAATGTGTTTTAGACACGTGTCCGCGCCATTTTTTTAATTTAATTACCGATTTTTTAGG	15188124	15188186	63	82.19	reverse
ChLG9	TCsat18	ChLG9-124	TTGGCAATATGTTTCAAACACGTGTCCGCGACATATTTTTAATTTAATAACCGATTTAGTGCGATTTTTTAGG	15188187	15188259	73	89.04	reverse
ChLG9	TCsat18	ChLG9-125	TTGGCAACGTGTTTTAGACACGTGTCCGCGTCATTTTTTTAATTTAATTACCGATTTTTTAGG	15188260	15188322	63	82.19	reverse
ChLG9	TCsat18	ChLG9-126	TTGGCAATGCGTTTTAAACACGTGTCCGCTACATATTTTTAATTTAATTACCGATTTAGTGCGTTTTTTTAGG	15188323	15188395	73	89.04	reverse
ChLG9	TCsat18	ChLG9-127	TTGGCAACGTGTTTTAGACACGTGTCCGCGTCATTTTCTTAATTTAATTACCGATTTTTTAGG	15188396	15188458	63	80.82	reverse
ChLG9	TCsat18	ChLG9-128	TTGGCAATATGTTTTAAACACGTGTCCGCGCCATTTTTTAAATTTAATAACCGATTTAGTGCGATTTTTTAGG	15188459	15188531	73	94.52	reverse
ChLG9	TCsat18	ChLG9-129	TTGGCAACGTGTTTTAGACACGTGTCCGCGACATATTTTTAATTTAATTACCGATTTTTTAAG	15188532	15188594	63	79.45	reverse
ChLG9	TCsat18	ChLG9-130	TTGGCAATGCGTTTTAAACACGTGTCCGCGACATATTTTTAATTTAATTACCGATTTAGTGCGTTTTTTTAGG	15188595	15188667	73	90.41	reverse
ChLG9	TCsat18	ChLG9-131	TTGGCAACGTGTTTTAGACACGTGTCCGCGACATATTTTTAATTTAATTACCGATTTTTTAGG	15188668	15188730	63	80.82	reverse
ChLG9	TCsat18	ChLG9-132	TTGGCAATATGTTTTAAACACGTGTTCGCGCCATTTTTTTAGTTTAATAACCGATTTGGTGCGATTTTTTAGG	15188731	15188803	73	90.41	reverse
ChLG9	TCsat18	ChLG9-133	TTGGCAACGTGTTTTAGACACGTGTCCGCGTCATTTTTTTAATTTAATTACCGATTTTTTAGG	15188804	15188866	63	82.19	reverse
ChLG9	TCsat18	ChLG9-134	TTGGCAATATGTTTTAAACACGTGCCCGCGTCATTTTTTTAATTTAATTACCGATTTAGTGCGATTTTT	15188867	15188935	69	90.41	reverse
ChLG9	TCsat18	ChLG9-135	TTGGCAACGTGTTTTAGACACGTGTCCGCGACATATTTTTAATTTAATTACCGATTTAGTGCGTTTTTTTAGG	15188936	15189008	73	91.78	reverse
ChLG9	TCsat18	ChLG9-136	TTGGCAATATGTTTTAAACACGTGTCCGCGACATATTTTTAATTTAATTACCGATTTAGTGCGTTTTTTTAGG	15189009	15189081	73	90.41	reverse
ChLG9	TCsat18	ChLG9-137	TTGGCAATGTGTTTTAGACAGTGTCCGCGCCATTTTTTAAATTTAATTACCGATTTTTTAAG	15189082	15189143	62	80.82	reverse
ChLG9	TCsat18	ChLG9-138	TTGGCAATATGTTTCAAACACGTGTCCGCGACATATTTTTAATTTAATAACCGATTTAGTGCGATTTTTTAGG	15189144	15189216	73	89.04	reverse
ChLG9	TCsat18	ChLG9-139	TTGGCAACGTGTTTTAGACACGTGTCCGCGTCATTTTTTTAATTTAATTACCGATTTTTTAGG	15189217	15189279	63	82.19	reverse
ChLG9	TCsat18	ChLG9-140	TTGGCAATGCGTTTTAAACACGTGTCCGCGACATATTTTTAATTTAATTACCGATTTAGTGCGTTTTTTTAGG	15189280	15189352	73	90.41	reverse
ChLG9	TCsat18	ChLG9-141	TTGGCAACGTGTTTTAGACACGTGTCCGCGTCATTTTCTTAATTTAATTACCGATTTTTTAGG	15189353	15189415	63	80.82	reverse
ChLG9	TCsat18	ChLG9-142	TTGGCAATGCGTTTTAAACACGTGTCCGCGACATATTTTTAATTTAATTACCGATTTAGTGCGATTTTTTAGG	15189416	15189488	73	91.78	reverse
ChLG9	TCsat18	ChLG9-143	TTGGCAACGTGTTTTAGACACGTGTCCGCGTCATTTTCTTAATTTAATTACCGATTTTTTAGG	15189489	15189551	63	80.82	reverse
ChLG9	TCsat18	ChLG9-144	TTGGCAATGCGTTTTAAACACGTGTCCGCGCCATTTTTTAAATTTAATAACCGATTTAGTGCGATTTTTTAGG	15189552	15189624	73	94.52	reverse
ChLG9	TCsat18	ChLG9-145	TTGGCAATGTGTTTTAGACACGTGTCCGCGCCATTTTTTTAATTTAATTACCGATTTTTTAGG	15189625	15189687	63	82.19	reverse
ChLG9	TCsat18	ChLG9-146	TTGGCAATATGTTTCAAACACGTGTCCGCGACATATTTTTAATTTAATAACCGATTTAGTGCGATTTTTTAGG	15189688	15189760	73	89.04	reverse
ChLG9	TCsat18	ChLG9-147	TTGGCAACGTGTTTTAGACACGTGTCCGCGTCATTTTTTTAATTTAATTACCGATTTTTTAGG	15189761	15189823	63	82.19	reverse
ChLG9	TCsat18	ChLG9-148	TTGGCAATATGTTTTAAACACGTGCCCGCGTCATTTTTTTAATTTAATTACCGATTTAGTGCAATTTTT	15189824	15189892	69	89.04	reverse
ChLG9	TCsat18	ChLG9-149	TTGGCAACGTGTTTTAGACACGTGTCCGCGACATATTTTTAATTTAATTACCGATTTAGTGCGTTTTTTTAGG	15189893	15189965	73	91.78	reverse
ChLG9	TCsat18	ChLG9-150	TTGGCAATGCGTTTAAACACGTGTCCGCGACATATTTTTATTTAATACCCGATTTAGTGCGTTTTTTTAGG	15189966	15190036	71	84.93	reverse
ChLG9	TCsat18	ChLG9-151	TTGGCAACGTGTTTTAGACACGTGTCCGCGTCTTTTTTTAATTTAATTACCGATTTTTAGG	15190037	15190097	61	79.45	reverse
ChLG9	TCsat18	ChLG9-152	TTGGCAATATGTTTTAAACACGTGTTCGCGCCATTTTTTTAATTTAATAACCGATTTAGTGCGATTTTTTAGG	15190098	15190170	73	91.78	reverse
ChLG9	TCsat18	ChLG9-153	TTGGCAACGTGTTTTAGACACGTGTCCGCGTCATTTTTTTAATTTAATTACCGATTTTTTAGG	15190171	15190233	63	82.19	reverse
ChLG9	TCsat18	ChLG9-154	TTGGCAATATGTTTTAAACACGTGTTCGTGCCATTTTTTTAATTTAATAACCGATTTAGTGCGATTTTTTAGG	15190234	15190306	73	90.41	reverse
ChLG9	TCsat18	ChLG9-155	TTGGCAACGTGTTTTAGACACGTGTCCGCGTCATTTTTTTAATTTAATTACCGATTTTTTAGG	15190307	15190369	63	82.19	reverse
ChLG9	TCsat18	ChLG9-156	TTGGCAATATGTTTTAAACACGTGTTCGCGCCATTTTTTTTATTTAATAACCGATTTAGTGCGATTTTTTAGG	15190370	15190442	73	90.41	reverse
ChLG9	TCsat18	ChLG9-157	TTGGCAATATGTTTTAGACACGTGTCCGCGTCATTTTTTTAATTTAATTACCGATTTTTTAGG	15190443	15190505	63	79.45	reverse
ChLG9	TCsat18	ChLG9-158	TTGGCAATATGTTTTAAACACGTGTTCGCGCCATTTTTTTATTTAATTACCGATTTAGTGCGATTTTTTAGG	15190506	15190577	72	91.78	reverse
ChLG9	TCsat18	ChLG9-159	TTGGCAATATGTTTTAAACACGTGTTCGCGCCATTTTTTTAATTTAATAACCGATTTAGTGCGATTTTTTAGG	15190578	15190650	73	91.78	reverse
ChLG9	TCsat18	ChLG9-160	TTGGCAATATGTTTTAAACACGTGTTCGTGCCATTTTTTTAATTTAATAACCGATTTAGTGCGATCTTTTAGG	15190651	15190723	73	89.04	reverse
ChLG9	TCsat18	ChLG9-161	TTGGCAACGTGTTTTAGACACGTGTCCGCGTCATTTTTTTAATTTAATTACCGATTTTTTAGG	15190724	15190786	63	82.19	reverse
ChLG9	TCsat18	ChLG9-162	TTGGCAATATGTTTTAAACACGTGTTCGCGCCATTTTTTTTATTTAATAACCGATTTAGTGCGATTTTTTAGG	15190787	15190859	73	90.41	reverse
ChLG9	TCsat18	ChLG9-163	TTGGCAATGTGTTTTAGACACGTGTCCGCGCCATTTTTTTAATTTAATTACCGATTTTTTAAG	15190860	15190922	63	80.82	reverse
ChLG9	TCsat18	ChLG9-164	TTGGCAATGCGTTTTAAACACGTGTCTGCGATATATTTTTAATTTAATTACCGATTTAGTGCGTTTTTTTAGG	15190923	15190995	73	87.67	reverse
ChLG9	TCsat18	ChLG9-165	TTGGCAACGTGTTTTAGACACGTGTCCGCGTCTTTTTTTAAATTTAATTACCGATTTTTTAGG	15190996	15191058	63	82.19	reverse
ChLG9	TCsat18	ChLG9-166	TTGGCAATATGTTTTCAACACGTGTTCGCGCCATTGTTTTAATTTAATAACCGATTTAGTGCGATTTTTTAGG	15191059	15191131	73	89.04	reverse
ChLG9	TCsat18	ChLG9-167	TTGGCAACGTGTTTTAGACACGTGTCCGCGTCATTTTTTTAATTTAATTACCGATTTTTTAGG	15191132	15191194	63	82.19	reverse
ChLG9	TCsat18	ChLG9-168	TTGGCAATATGTTTTCAACACGTGTTCGCGCCATTGTTTTAATTTAATAACCGATTTAGTGCGATTTTTTAGG	15191195	15191267	73	89.04	reverse
ChLG9	TCsat18	ChLG9-169	TTGGCAACGTGTTTTAGACACGTGTCCGCGTCTTTTTTTTAATTTAATTACCGATTTTTTAGG	15191268	15191330	63	80.82	reverse
ChLG9	TCsat18	ChLG9-170	TTGGCAATATGTTTTCAACACGTGTTCGCGCCATTGTTTTAATTTAATAACCGATTTAGTGCGATTTTTTAGG	15191331	15191403	73	89.04	reverse
ChLG9	TCsat18	ChLG9-171	TTGGCAACGTGTTTTAGACACGTGTCCGCGTCATTTTTTTAATTTAATTACCGATTTTTTAGG	15191404	15191466	63	82.19	reverse
ChLG9	TCsat18	ChLG9-172	TTGGCAATATGTTTTAAACACGTGTTCGCGCCATTTTTTTAATTTAATATACGATTTAGTGCGATTTTTTAGG	15191467	15191539	73	89.04	reverse
ChLG9	TCsat18	ChLG9-173	TTGGCAATGTGTTTTAGACACGTGTCCGCGCCATTTTTTTAATTTAATTACCGATTTTTTAGG	15191540	15191602	63	82.19	reverse
ChLG9	TCsat18	ChLG9-174	TTGGCAATATGTTTCAAACACGTGTCCGCGACATATTTTTAATTTAATAACCGATTTAGTGCGATTTTTTAGG	15191603	15191675	73	89.04	reverse
ChLG9	TCsat18	ChLG9-175	TTGGCAATGTGTTTTAGACACGTGTCCGCGCCATTTTTTTAATTTAATTACCGATTTTTTAGG	15191676	15191738	63	82.19	reverse
ChLG9	TCsat18	ChLG9-176	TTGGCAATATGTTTCAAACACGTGTCCGCGACATATTTTTAATTTAATAACCGATTTAGTGCGATTTTTTAGG	15191739	15191811	73	89.04	reverse
ChLG9	TCsat18	ChLG9-177	TTGGCAACGTGTTTTAGACACGTGTCCGCGTCATTTTTTTAATTTAATTACCGATTTTTTAGG	15191812	15191874	63	82.19	reverse
ChLG9	TCsat18	ChLG9-178	TTGGCAATGTGTTTTAGACACGTGTCCGCGCCATTTTTTTAATTTAATTACCGATTTTTTAGG	15191875	15191937	63	82.19	reverse
ChLG9	TCsat18	ChLG9-179	TTGGCAATATGTTTCAAACACGTGTCCGCGACATATTTTTAATTTAATAACCGATTTAGTGCGATTTTTTAGG	15191938	15192010	73	89.04	reverse
ChLG9	TCsat18	ChLG9-180	TTGGCAACGTGTTTTAGACACGTGTCCGCGTCATTTTTTTAATTTAATTACCGATTTTTTAGG	15192011	15192073	63	82.19	reverse
ChLG9	TCsat18	ChLG9-181	TTGGCAATGTGTTTTAGACACGTGTCCGCGCCATTTTTTTAATTTAATTACCGATTTTTTAGG	15192074	15192136	63	82.19	reverse
ChLG9	TCsat18	ChLG9-182	TTGGCAATATGTTTCAAACACGTGTCCGCGACATATTTTTAATTTAATAACCGATTTAGTGCGATTTTTTAGG	15192137	15192209	73	89.04	reverse
ChLG9	TCsat18	ChLG9-183	TTGGCAACGTGTTTTAGACACGTGTCCGCGTCATTTTTTTAATTTAATTACCGATTTTTTAGG	15192210	15192272	63	82.19	reverse
ChLG9	TCsat18	ChLG9-184	TTGGCAATGTGTTTTAGACACGTGTCCGCGCCATTTTTTTAATTTAATTACCGATTTTTTAGG	15192273	15192335	63	82.19	reverse
ChLG9	TCsat18	ChLG9-185	TTGGCAATATGTTTCAAACACGTGTCCGCGACATATTTTTAATTTAATAACCGATTTAGTGCGATTTTTTAGG	15192336	15192408	73	89.04	reverse
ChLG9	TCsat18	ChLG9-186	TTGGCAACGTGCTTTAGACACGTGTCCGCGTCATTTTTTTAATTTAATTACCGATTTTTTAGG	15192409	15192471	63	80.82	reverse
ChLG9	TCsat18	ChLG9-187	TTGGCAATGCGTTTTAAACACGTGTCCGCGACATATTTTTAATTTAATTACCGATTTAGTGCGATTTTTTAGG	15192472	15192544	73	91.78	reverse
ChLG9	TCsat18	ChLG9-188	TTGGCAACGTGTTTTAGACACGTGTCCGCGTCATTTTTTTAATTTAATTACCGATTTTTTAGG	15192545	15192607	63	82.19	reverse
ChLG9	TCsat18	ChLG9-189	TTGGCAATGCGTTTTAAACACGTGTCCGCGACATATTTTTAATTTAATTACCGATTTAGTGCGATTTTTTAGG	15192608	15192680	73	91.78	reverse
ChLG9	TCsat18	ChLG9-190	TTGGCAACGTGTTTTAGACACGTGTCCGCGACATATTTTTAATTTAATTACCGATTTTTTAGG	15192681	15192743	63	80.82	reverse
ChLG9	TCsat18	ChLG9-191	TTGGCAATGCGTTTTAAACACGTGTCCGCGACATATTTTTAATTTAATTACCGATTTAGTGCGTTTTTTTAGG	15192744	15192816	73	90.41	reverse
ChLG9	TCsat18	ChLG9-192	TTGGCAATGTGTTTTAGACACGTGTCCGCGCCATTTTTTTAATTTAATTACCGATTTTTTAGG	15192817	15192879	63	82.19	reverse
ChLG9	TCsat18	ChLG9-193	TTGGCAATATGTTTCAAACACGTGTCCGCGACATATTTTTAATTTAATAACCGATTTAGTGCGATTTTTTAGG	15192880	15192952	73	89.04	reverse
ChLG9	TCsat18	ChLG9-194	TTGGCAACGTGTTTTAGACACGTGTCCGCGTCATTTTTTTAATTTAATTACCGATTTTTTAGG	15192953	15193015	63	82.19	reverse
ChLG9	TCsat18	ChLG9-195	TTGGCAATGCGTTTTAAACACGTGTCCGCGACATATTTTTAATTTAATTACCGATTTAGTGCGTTTTTTTAGG	15193016	15193088	73	90.41	reverse
ChLG9	TCsat18	ChLG9-196	TTGGCAACGTGTTTTAGACACGTGTCCGCGTCATTTTCTTAATTTAATTACCGATTTTTTAGG	15193089	15193151	63	80.82	reverse
ChLG9	TCsat18	ChLG9-197	TTGGCAATATGTTTTAAACACGTGTCCGCGCCATTTTTTAAATTTAATAACCGATTTAGTGCGATTTTTTAGG	15193152	15193224	73	94.52	reverse
ChLG9	TCsat18	ChLG9-198	TTGGCAATATGTTTCAAACACGTGTCCGCGACATATTTTTAATTTAATTACCGATTTAGTGCGTTTTTTTAGG	15193271	15193343	73	89.04	reverse
ChLG9	TCsat18	ChLG9-199	TTGGCAACGTGTTTTAGACACGTGTCCGCGTCATTTTTTTAATTTAATTACCGATTTTTTAGG	15193344	15193406	63	82.19	reverse
ChLG9	TCsat18	ChLG9-200	TTGGCAATGCGTTTTAAACACGTGTCCGCGACATATTTTTAATTTAATTACCGATTTAGTGCGATTTTTTAGG	15193407	15193479	73	91.78	reverse
ChLG9	TCsat18	ChLG9-201	TTGGCAACGTGTTTTAGACACGTGTCCGCGTCATTTTCTTAATTTAATTACCGATTTTTTAGG	15193480	15193542	63	80.82	reverse
ChLG9	TCsat18	ChLG9-202	TTGGCAATGCGTTTTAAACACGTGTCCGCGACATATTTTTAATTTAATTACCGATTTAGTGCGATTTTTTAGG	15193543	15193615	73	91.78	reverse
ChLG9	TCsat18	ChLG9-203	TTGGCAATGTGTTTTAGACACGTGTCCGCGCCATTTTTTTAATTTAATTACCGATTTTTTAGG	15193616	15193678	63	82.19	reverse
ChLG9	TCsat18	ChLG9-204	TTGGCAATATGTTTCAAACACGTGTCCGCGACATATTTTTAATTTAATAACCGATTTAGTGCGATTTTTTAGG	15193679	15193751	73	89.04	reverse
ChLG9	TCsat18	ChLG9-205	TTGGCAACGTGTTTTAGACACGTGTCCGCGTCATTTTTTTAATTTAATTACCGATTTTTTAGG	15193752	15193814	63	82.19	reverse
ChLG9	TCsat18	ChLG9-206	TTGGCAATGCGTTTTAAACACGTGTCCGCGACATATTTTTAATTTAATTACCGATTTAGTGCGTTTTTTTAGG	15193815	15193887	73	90.41	reverse
ChLG9	TCsat18	ChLG9-207	TTGGCAACGTGTTTTAGACACGTGTCCGCGTCATTTTCTTAATTTAATTACCGATTTTTTAGG	15193888	15193950	63	80.82	reverse
ChLG9	TCsat18	ChLG9-208	TTGGCAATATGTTTTAAACACGTGTCCGCGCCATTTTTTAAATTTAATAACCGATTTAGTGCGATTTTTTAGG	15193951	15194023	73	94.52	reverse
ChLG9	TCsat18	ChLG9-209	TTGGCAATATGTTTTAAACACGTGTCCGCGCCATTTTTTTAATTTAATTACCGATTTTTTAAG	15194024	15194086	63	80.82	reverse
ChLG9	TCsat18	ChLG9-210	TTGGCAACGTGTTTTAGACACGTGCCCGCGCCATTTTTTTAATTTAATTACCGATTTTTTAGG	15194087	15194149	63	82.19	reverse
ChLG9	TCsat18	ChLG9-211	TTGGCAATATGTTTTAAACGCGTGTTCGCGCCATTTTTTAAATTTAATAACCGATTTAGTGCGATTTTTTAGG	15194150	15194222	73	91.78	reverse
ChLG9	TCsat18	ChLG9-212	TTGGCAATATGTTTTAAACACGTGTTCGCGCCATTTTTTTTATTTAATTACCGATTTTTTAGG	15194223	15194285	63	79.45	reverse
ChLG9	TCsat18	ChLG9-213	TTGGCAACGTGTTTTAGACACGTGTCCGCGTCATTTTTTTAATTTAATAACCGATTTTTTAGG	15194286	15194348	63	80.82	reverse
ChLG9	TCsat18	ChLG9-214	TTGGCAATGCGTTTAAACACGTGTCCGCGACATATTTTTAATTTAATTACCGATTTAGTGCGTTTTTTTAGG	15194349	15194420	72	89.04	reverse
ChLG9	TCsat18	ChLG9-215	TTGGCAACGTGTTTTAGACACGTGTCCGCGACATATTTTTAATTTAATTACCGATTTTTAGG	15194421	15194482	62	76.71	reverse
ChLG9	TCsat18	ChLG9-216	TTGGCAATGCGTTTTAAACACGTGTCCGCGACATATTTTTAATTTAATTACCGATTTAGTGCGTTTTTTAGG	15194483	15194554	72	90.41	reverse
ChLG9	TCsat18	ChLG9-217	TTGGCAATGTGTTTTAGACACGTGTCCGCGCCATTTTTTTAATTTAATTACCGATTTTTTAGG	15194555	15194617	63	82.19	reverse
ChLG9	TCsat18	ChLG9-218	TTGGCAATATGTTTCAAACACGTGTCCGCGACATATTTTTAATTTAATAACCGATTTAGTGCGATTTTTTAGG	15194618	15194690	73	89.04	reverse
ChLG9	TCsat18	ChLG9-219	TTGGCAACGTGTTTTAGACACGTGTCCGCGTCATTTTTTTAATTTAATTACCGATTTTTTAGG	15194691	15194753	63	82.19	reverse
ChLG9	TCsat18	ChLG9-220	TTGGCAATGTGTTTTAGACACGTGTCCGCGCCATTTTTTTAATTTAATTACCGATTTTTTAGG	15194754	15194816	63	82.19	reverse
ChLG9	TCsat18	ChLG9-221	TTGGCAATATGTTTCAAACACGTGTCCGCGACATATTTTTAATTTAATAACCGATTTAGTGCGATTTTTTAGG	15194817	15194889	73	89.04	reverse
ChLG9	TCsat18	ChLG9-222	TTGGCAATGTGTTTTAGACACGTGTCCGCGCCATTTTTTTAATTTAATTACCGATTTTTTAGG	15194890	15194952	63	82.19	reverse
ChLG9	TCsat18	ChLG9-223	TTGGCAATATGTTTCAAACACGTGTCCGCGACATATTTTTAATTTAATAACCGATTTAGTGCGATTTTTTAGG	15194953	15195025	73	89.04	reverse
ChLG9	TCsat18	ChLG9-224	TTGGCAATGCGTTTTAGACACGTGTCCGCGTCATTTTTTTAATTTAATTACCGATTTTTTAGG	15195026	15195088	63	79.45	reverse
ChLG9	TCsat18	ChLG9-225	TTGGCAATGCGTTTTAAACACGTGTCCGCGACATATTTTTAATTTAATTACCGATTTTTTAGG	15195089	15195151	63	79.45	reverse
ChLG9	TCsat18	ChLG9-226	TTGGCAATGTGTTTTAGACACGTGTCCGCGCCATTTTTTTAATTTAATTACCGATTTTTTAGG	15195152	15195214	63	82.19	reverse
ChLG9	TCsat18	ChLG9-227	TTGGCAATATGTTTCAAACACGTGTCCGCGACATATTTTTAATTTAATAACCGATTTAGTGCGATTTTTTAGG	15195215	15195287	73	89.04	reverse
ChLG9	TCsat18	ChLG9-228	TTGGCAACGTGTTTTAGACACGTGTCCGCGTCATTTTTTTAATTTAATTACCGATTTTTTAGG	15195288	15195350	63	82.19	reverse
ChLG9	TCsat18	ChLG9-229	TTGGCAATGCGTTTTAAACACGTGTCCGCGACATATTTTTAATTTAATTACCGATTTAGTGCGATTTTTTAGG	15195351	15195423	73	91.78	reverse
ChLG9	TCsat18	ChLG9-230	TTGGCAACGTGTTTTAGACACGTGTCCGCGTCATTTTTTTAATTTAATTACCGATTTTTTAGG	15195424	15195486	63	82.19	reverse
ChLG9	TCsat18	ChLG9-231	TTGGCAATGCGTTTTAAACACGTGTCCGCGACATATTTTTAATTTAATTACCGATTTAGTGCGATTTTTTAGG	15195487	15195559	73	91.78	reverse
ChLG9	TCsat18	ChLG9-232	TTGGCAACGTGTTTTAGACACGTGTCCGCGACATATTTTTAATTTAATTACCGATTTTTTAGG	15195560	15195622	63	80.82	reverse
ChLG9	TCsat18	ChLG9-233	TTGGCAATGCGTTTTAAACACGTGTCCGCGACATATTTTTAATTTAATTACCGATTTAGTGCGTTTTTTTAGG	15195623	15195695	73	90.41	reverse
ChLG9	TCsat18	ChLG9-234	TTGGCAATGCGTTTTAAACACGTGTCCGCGCCATTTTTTTAATTTAATTACCGATTTTTTAGG	15195696	15195758	63	82.19	reverse
ChLG9	TCsat18	ChLG9-235	TTGGCAATGTGTTTTAGACACGTGTCCGCGCCATTTTTTTAATTTAATTACCGATTTTTTAGG	15195759	15195821	63	82.19	reverse
ChLG9	TCsat18	ChLG9-236	TTGGCAATGCGTTTTAAACACGTGTCCGCGACATATTTTTAATTTAATTACCGATTTTTTAGG	15195822	15195884	63	79.45	reverse
ChLG9	TCsat18	ChLG9-237	TTGGCAATGCGTTTTAAACACGTGTCCGCGACATATTTTTAATTTAATTACCGATTTTTTAGG	15195885	15195947	63	79.45	reverse
ChLG9	TCsat18	ChLG9-238	TTGGCAATGTGTTTTAGACACGTGTCCGCGCCATTTTTTTAATTTAATTACCGATTTTTTAGG	15195948	15196010	63	82.19	reverse
ChLG9	TCsat18	ChLG9-239	TTGGCAATATGTTTCAAACACGTGTCCGCGACATATTTTTAATTTAATAACCGATTTAGTGCGATTTTTTAGG	15196011	15196083	73	89.04	reverse
ChLG9	TCsat18	ChLG9-240	TTGGCAATGTGTTTTAGACACGTGTCCGCGTCATTTTTTTAATTCAATTACCGATTTTTTAGG	15196084	15196146	63	79.45	reverse
ChLG9	TCsat18	ChLG9-241	TTGGCAATATGTTTCAAACACGTGTCCGCGACATATTTTTAATTTAATAACCGATTTAGTGCGATTTTTTAGG	15196147	15196219	73	89.04	reverse
ChLG9	TCsat18	ChLG9-242	TTGGCAATGTGTTTTAGACACGTGTCCGCGCCATTTTTTTAATTTAATTACCGATTTTTTAGG	15196220	15196282	63	82.19	reverse
ChLG9	TCsat18	ChLG9-243	TTGGCAATATGTTTCAAACACGTGTCCGCGACATATTTTTAATTTAATAACCGATTTAGTGCGATTTTTTAGG	15196283	15196355	73	89.04	reverse
ChLG9	TCsat18	ChLG9-244	TTGGCAACGTGTTTTAGACACGTGCCCGCGCCATTTTTTTAATTTAATTACCGATTTTTTAGG	15196356	15196418	63	82.19	reverse
ChLG9	TCsat18	ChLG9-245	TTGGCAATGCGTTTTAAACACGTGTCCGCGACATATTTTTAATTTAATTACCGATTTAGTGCGATTTTTTAGG	15196419	15196491	73	91.78	reverse
ChLG9	TCsat18	ChLG9-246	TTGGCAATATGTTTTAAACACGTGTCCGCGACATATTTTTAATTTAATTACCGATTTTTTAGG	15196492	15196554	63	79.45	reverse
ChLG9	TCsat18	ChLG9-247	TTGGCAACGTGTTTTAGACACGTGCCCGCGCCATTTTTTTAATTTAATTACCGATTTTTTAAG	15196555	15196617	63	80.82	reverse
ChLG9	TCsat18	ChLG9-248	TTGGCAATATGTTTTAAACACGTGTCCGCGCCATTTTTTAAATTTAATAACCGATTTAGTGCGATTTTTTAGG	15196618	15196690	73	94.52	reverse
ChLG9	TCsat18	ChLG9-249	TTGGCAATATGTTTTAAACACGTGTCCGCGCCATTTTTTTAATTTAATTACCGATTTTTTAAG	15196691	15196753	63	80.82	reverse
ChLG9	TCsat18	ChLG9-250	TTGGCAACGTGTTTTAGACACGTGCCCGCGCCATTTTTTTAATTTAATTACCGATTTTTTAGG	15196754	15196816	63	82.19	reverse
ChLG9	TCsat18	ChLG9-251	TTGGCAATATGTTTTAAACGCGTGTTCGCGCCATTTTTTAAATTTAATAACCGATTTAGTGCGATTTTTTAGG	15196817	15196889	73	91.78	reverse
ChLG9	TCsat18	ChLG9-252	TTGGCAATATGTTTTAAACACGTGTTCGCGCCATTTTTTTTATTTAATTACCGATTTTTTAGG	15196890	15196952	63	79.45	reverse
ChLG9	TCsat18	ChLG9-253	TTGGCAATATGTTTTAAACACGTGTTCGCGCCATTTTTTTAATTTAATAACCGATTTAGTGCGATTTTTTAGG	15196953	15197025	73	91.78	reverse
ChLG10	TCsat18	ChLG10-1	TTGACATTACTTTTTAAACACGTGTCCGCGCCATTTTTTTATTTATTTACCGATTTAGTGCACGCGTCCGCG	6914160	6914231	72	73.97	forward
ChLG10	TCsat18	ChLG10-2	TTTGCATTACATTTTAAACACGTGTCCGCGCCATTTTTTTTATTTATTTACCGATCAAGTGCACATGTCGCGT	6914417	6914489	73	72.6	forward
ChLG10	TCsat18	ChLG10-3	TTTGCATTACATTTTAAACACGTGTCCGCGCCATTTTTTTTATTTATTTACCGATCAAGTGCACATGTCGCGT	6914632	6914704	73	72.6	forward
ChLG10	TCsat18	ChLG10-4	TTGGCATTACTTTTTAAACACGTGTTCGCGCCATTTTTTTATTTATTTACCGATTTAGTGCACGCGTCCGCG	6914740	6914811	72	73.97	forward
ChLG10	TCsat18	ChLG10-5	TTTGCATTACATTTTAAACACGTGTCCGCGCCATTTTTTTTATTTATTTACCGATCAAGTGCACATGTCGCGT	6914997	6915069	73	72.6	forward
ChLG10	TCsat18	ChLG10-6	TTGGCATTACTTTTTAAACACGTGTCCGCGCCAATTTTTTAATTATTTACCGATTTAGTGCACGCGTCCGCG	6915105	6915176	72	74.32	forward
ChLG10	TCsat18	ChLG10-7	TTGGCATTACTTTTTAAACACGTGTCCGCGCCATTTTTTTATTTATTTACCGATTTAGTGCACGCGTCCGCG	6915256	6915327	72	75.34	forward
ChLG10	TCsat18	ChLG10-8	TTGGCATTACTTTTTAAACACGTGTCTGCACCATTTTTTTAATTTAGTTACCGGATTAGCGTGATTTTTAGG	6915406	6915477	72	79.45	forward
ChLG10	TCsat18	ChLG10-9	TTGACATTACTTTTTAAACACGTGTCCGCGCCATTTTTTTTATTTATTTACCGATCAAGTGCACATGTCGCGT	6915586	6915658	73	72.6	forward
ChLG10	TCsat18	ChLG10-10	TTGGCATTACTTTTTAAACACGTGTCCGCGCCATTTTTTTATTTATTTACCGATTTAGTGCACGCGTCCGCG	6915694	6915765	72	75.34	forward
ChLG10	TCsat18	ChLG10-11	TTATTTACCGATCAAGTGCACGTGTCCGCGCCATTTAAAATTTTGTTACCGATTTAGTGCGATTTTTTAGG	6915883	6915953	71	73.97	forward
ChLG10	TCsat18	ChLG10-12	TTATTTACCGATCAAGTGCACGTGTCCGCGCCATTTAAAATTTTGTTACCGATTTAGTGCGATTTTTTAGG	6915996	6916066	71	73.97	forward
ChLG10	TCsat18	ChLG10-13	TTGGCATTACATTTTAAACACGTGTCCGCGCCATTTTTTTTATTTATTTACCGATCAAGTGCACATGTCGCGT	6916067	6916139	73	73.97	forward
ChLG10	TCsat18	ChLG10-14	TTATTTACCGATCAAGTGCACGTGTCCGCGCCATTTAAAATTTTGTTACCGATTTAGTGCGATTTTTTAGG	6916217	6916287	71	73.97	forward
ChLG10	TCsat18	ChLG10-15	TTGACATTGCTTTTTAAACAAGTGTCCGCGCCATTTTTTTAATTTAGATACCGGTTTAGTATGATTTTTAAGT	6916395	6916467	73	79.45	forward
ChLG10	TCsat18	ChLG10-16	GCGATTTTTGGCTTAGTACACGTGTCCGCGCCATTTAAAATTTTGTTACCGATCTAGTGCGATTTTTTAGG	6930529	6930599	71	72.6	forward
ChLG10	TCsat18	ChLG10-17	TTGACAATTACTTTCTAAACACGTGTTCGCGCCATTTTTTTATTTATTTGCGGGATTAGCGTGATTTTTAGG	6930600	6930671	72	75.68	forward
ChLG10	TCsat18	ChLG10-18	TTGGCATTACTTTTTAAACAAGTGTCCGCGCCATTTTTTTAATTTAGTTACCGGTTTAGTATGATTTTTAAGT	6934886	6934958	73	80.82	forward
ChLGX	TCsat18	ChLGX-1	TTATTTACCGATTAAGTGCACGTGTCCGCGCCATTTAAAATTTTGTTACCGATTTAGTGCGATTTTTTAGG	253693	253763	71	75.34	reverse
ChLGX	TCsat18	ChLGX-2	TTGGTATTACTTTTTAAACACGTAACCGCGCCATTTTTGTTTAATTTAATTACCGGCTTATCGTGATTTTTAGG	253808	253881	74	76	reverse
ChLGX	TCsat18	ChLGX-3	TTATTTACCGATTAAGTGCACGTGTCCGCGCCATTTAAAATTTTGTTACCGATTTAGTGCGATTTTTTAGG	253882	253952	71	75.34	reverse
ChLGX	TCsat18	ChLGX-4	TTGGCATTACTTTTTAAACACGTGTCCGCGCCATTTTTTTAATTTAGTTACCTGTTTAGCGTGATTTTTAGG	253997	254068	72	82.19	reverse
ChLGX	TCsat18	ChLGX-5	TTATTTACCGATTAAGTGCACGTGTCCGCGCCATTTTTAAATTTTGTAACCAATTTTGTGCGATTTTTTAGG	254069	254140	72	75.34	reverse
ChLGX	TCsat18	ChLGX-6	TTGGCATTACTTTTTAAACACGTAACCGCGCCATTTTTGTTTAATTTAATTACCGGCTTATCGTGATTTTTAGG	254186	254259	74	77.33	reverse
ChLGX	TCsat18	ChLGX-7	TTGCCAATTAAGTGCACGTGTCCGCGCCATTTAAAATTTTGTTACCGATTCAGTGTGATTTTTTAGG	254260	254326	67	75.34	reverse
ChLGX	TCsat18	ChLGX-8	TTGGCATTACTTTTTAAACACGTAACTGCGCCATTTTTTTAATTTAGTTACCTGTTTAGCGTGATTTTTAGG	254375	254446	72	78.08	reverse
ChLGX	TCsat18	ChLGX-9	TTGGCATTACTTTTTAAACACGTAACCGCGCCATTTTTGTTTAATTTAATTACCGGCTTATCGTGATTTTTAGG	254562	254635	74	77.33	reverse
ChLGX	TCsat18	ChLGX-10	TTGCCAATTAAGTGCACGTGTCCGCGCCATTTAAAATTTTGTTACCGATTTAGTGCGATTTTTTAGG	254636	254702	67	78.08	reverse
ChLGX	TCsat18	ChLGX-11	TTGGCATTACTTTTTAAACACGTAACTGCGCCATTTTTTTAATTTAGTTACCTGTTTAGCGTGATTTTTAGG	254751	254822	72	78.08	reverse
ChLGX	TCsat18	ChLGX-12	TTGGCATTACTTTTTAAACACGTAACTGCGCCATTTTTTTAATTTAGTTACCTGTTTAGCGTGATTTTTAGG	254940	255011	72	78.08	reverse
ChLGX	TCsat18	ChLGX-13	TTGCCAATTAAGTGCACGTGTCCGCGCCATTTAAAATTTTGTTACCGATTTAGTGCGATTTTTTAGG	255012	255078	67	78.08	reverse
ChLGX	TCsat18	ChLGX-14	TTGGCATTACTTTTTAAACACGTAACTGCGCCATTTTTTTAATTTAGTTACCTGTTTAGCGTGATTTTTAGG	255127	255198	72	78.08	reverse
ChLGX	TCsat18	ChLGX-15	TTGCCAATTAAGTGCACGTGTCCGCGCCATTTAAAATTTTGTTACCGATTTAGTGCGATTTTTTAGG	255199	255265	67	78.08	reverse
DS497914.1	TCsat18	DS497914.1-1	ATTTAGTCACGCTTTAAACACGTGTCCGCGCCATTTTTTAAATTTAATTACCGATTTCGTGCGATTTTTTAGG	449	521	73	87.67	reverse
DS497914.1	TCsat18	DS497914.1-2	TTGGCAACGTGTTTTAAACACGTGCCCGCGCCATTTTTTAAATTTAGTCACGCTTTAAACACGTGTCCGCGCCATTTTTTAA	522	603	82	75.9	reverse
DS497914.1	TCsat18	DS497914.1-3	ATTTAGTCACGCTTTAAACACGTGTCCGCGCCATTTTTTAAATTTAATTACCGATTTCGTGCGATTTTTTAGG	946	1018	73	87.67	reverse
DS497914.1	TCsat18	DS497914.1-4	ATTTAGTCACGCTTTAAACACGTGTCCGCGCCATTTTTTAAATTTAATTACCGATTTCGTGCGATTTTTTAGG	1303	1375	73	87.67	reverse
DS497914.1	TCsat18	DS497914.1-5	ATTTAGTCACGCTTTAAACACGTGTCCGCGCCATTTTTTAAATTTAATTACCGATTTCGTGCGATTTTTTAGG	1546	1618	73	87.67	reverse
DS497914.1	TCsat18	DS497914.1-6	TTGGCCACGTGTTTTAAACACGTGCCCGCGCCATTTTTTAAATTTAGTCACGCTTTAAACACGTGTCCGCGCCATTTTTTAA	1619	1700	82	74.7	reverse
DS497914.1	TCsat18	DS497914.1-7	ATTTAGTCACGCTTTAAACACGTGTCCGCGCCATTTTTTAAATTTAATTACCGATTTCGCGCGATTTTTAAGG	1929	2001	73	84.93	reverse
DS497914.1	TCsat18	DS497914.1-8	TTGGCAACGTGTTTTAAACACGTGCCCGCGCCATTTTTTAAATTTAGTCACGCTTTAAACACGTGTCCGCGCCATTTTTTAA	2002	2083	82	75.9	reverse
DS497914.1	TCsat18	DS497914.1-9	TTGGCAACGTGTTTTAAACACGTGCCCGCGCGAGTTTTTAAATTTAATTACCAATTTCGTGCGATTTTTTAAG	2658	2730	73	93.15	reverse
DS497914.1	TCsat18	DS497914.1-10	TTGGCAACGTGTTTTAAACGCGTGTTCGCGCGATTTTTTAAATTTAATTACCGATTTCATGCGATTTTTTAGG	2959	3031	73	94.52	reverse
DS497914.1	TCsat18	DS497914.1-11	AATTAGAAACGTTTTAAACACGTATCCGCGCCATTTTTTAAATTTAATTACCGATTTCGCGCGATTTTTTAGG	3146	3218	73	84.93	reverse
DS497914.1	TCsat18	DS497914.1-12	TTGGCAACGTGTTTTAAAAACGTGCCCGCGCCATTTTTTAAATTTAATTACCGATTTCGCGCGATTTTTTAGG	3373	3445	73	95.89	reverse
DS497914.1	TCsat18	DS497914.1-13	ATTTAGTCACGCTTTAAACACGTGCCCGCGCCATTTTTTAAATTTAATTACCGATTTCGTGCGATTTTTTAGG	3446	3518	73	86.3	reverse
DS497914.1	TCsat18	DS497914.1-14	TTGGCAACGTGTTTTAAACGCGTGCCCGCGCCATTTTTTAAATTTCATTACCGATTTCGTGCGATTTTTTAGG	3560	3632	73	95.89	reverse
DS497914.1	TCsat18	DS497914.1-15	TTGGCAACGTGTTTTAAAAACGTGCCCGCGCCATTTTTTAAATTTAATTACCGATTTCGCGCGATTTTTTAGG	3633	3705	73	95.89	reverse
DS497914.1	TCsat18	DS497914.1-16	AACTAGACACGTTTTAAACACGTATCCGCGCGATTTTTTAAATTTAATTACCGATTTCATGCGATTTTTTAGG	3706	3778	73	84.93	reverse
DS497914.1	TCsat18	DS497914.1-17	TTGGCAACGTGTTTTAAACACGTGCCCGCGCGAGTTTTTAAATTTAATTACCAATTTCGTGCGATTTTTTAAG	3819	3891	73	93.15	reverse
DS497914.1	TCsat18	DS497914.1-18	TTGGCAACGTGTTTTAAACACGTGCCCGCGCCATTTTTTAAATTTAATTACCGATTTCGTGCGATTTTTTAGG	4004	4076	73	98.63	reverse
DS497914.1	TCsat18	DS497914.1-19	ATTTAGTCACGCTTTAAACACGTGTCCGCGCCATTTTTTAAATTTAATTACCGATTTCGTGCGATTTTTTAGG	4305	4377	73	87.67	reverse
DS497914.1	TCsat18	DS497914.1-20	ATTTAGTCACGCTTTAAACACGTGTCCGCGCCATTTTTTAAATTTAATTACCGATTTCGTGCGATTTTTTAGG	4507	4579	73	87.67	reverse
DS497914.1	TCsat18	DS497914.1-21	ATTTAGTCACGCTTTAAACACGTGTCCGCGCCATTTTTTAAATTTAATTACCGATTTCGTGCGATTTTTTAGG	4709	4781	73	87.67	reverse
DS497914.1	TCsat18	DS497914.1-22	ATTTAGTCACGCTTTAAACACGTGTCCGCGCCATTTTTTAAATTTAATTACCGATTTCGTGCGATTTTTTAGG	5028	5100	73	87.67	reverse
DS497914.1	TCsat18	DS497914.1-23	TTGGCAACGTGTTTTAAACGCGTGTTCGCGCGAGTTTTTAAATTTAGTCACGCTTTAAACACGTGCCCGCGCCATTTTTTAA	5101	5182	82	71.08	reverse
DS497914.1	TCsat18	DS497914.1-24	ATTTAGTCACGCTTTAAACACGTGTCCGCGCCATTTTTTAAATTTAATTACCGATTTCGTGCGATTTTTTAGG	5297	5369	73	87.67	reverse
DS497914.1	TCsat18	DS497914.1-25	TTGGCAACGTGTTTTAAACGCGTGTTCGCGCGATTTTTTAAATTTAATTACCGATTTCGTGCAATTTTTTAGG	6178	6250	73	94.52	reverse
DS497914.1	TCsat18	DS497914.1-26	TTGGCAACGTGTTTTAAACGCGTGTTCGCGCGATTTTTTAAATTTAATTACCGATTTCGTGCAATTTTTTAGG	6707	6779	73	94.52	reverse
DS497914.1	TCsat18	DS497914.1-27	TTGGCAACGTGTTTTAAACGCGTGTTCGCACGATTTTTTAAATTTAATTACCGATTTCGTGCAATTTTTTAGG	6894	6966	73	93.15	reverse
DS497914.1	TCsat18	DS497914.1-28	TTGGCAACGTGTTTTAAACGCGTGTTCGCGCGATTTTTTAAATTTAATTACCGATTTCGTGCAATTTTTTAGG	6967	7039	73	94.52	reverse
DS497914.1	TCsat18	DS497914.1-29	TTGGCAACGTGTTTTAAACGCGTGTTCGCGCGATTTTTTAAATTTAATTACCGATTTCGTGCAATTTTTTAGG	7154	7226	73	94.52	reverse
DS497914.1	TCsat18	DS497914.1-30	TTGGCAACGTGTTTTAAACGCGTGTTCGCACGATTTTTTAAATTTAATTACCGATTTCGTGCAATTTTTTAGG	7341	7413	73	93.15	reverse
DS497914.1	TCsat18	DS497914.1-31	TTGGCAACGTGTTTTAAACGCGTGTTCGCACGATTTTTTAAATTTAATTACCGATTTCGTGCAATTTTTTAGG	7414	7486	73	93.15	reverse
DS497914.1	TCsat18	DS497914.1-32	TTGGCAACGTGTTTTAAACGCGTGTTCGCGCGATTTTTTAAATTTAATTACCGATTTCGTGCAATTTTATAGG	7487	7559	73	93.15	reverse
DS497914.1	TCsat18	DS497914.1-33	TTGGCAACGTGTTTTAAACGCGTGTTCGCACGATTTTTTAAATTTAATTACCGATTTCGTGCAATTTTTTAGG	7674	7746	73	93.15	reverse
DS497914.1	TCsat18	DS497914.1-34	TTGGCAACGTGTTTTAAACGCGTGTTCGCGCGATTTTTTAAATTTAATTACCGATTTCGTGCAATTTTTTAGG	7747	7819	73	94.52	reverse
DS497914.1	TCsat18	DS497914.1-35	TTGGCAACGTGTTTTAAACGCGTGTTCGCGCGATTTTTTAAATTTAATTACCGATTTCGTGCAATTTTTTAGG	8276	8348	73	94.52	reverse
DS497914.1	TCsat18	DS497914.1-36	ATTTAGTCACGCTTTAAACACGAGTCCGCGCCATTTTTTAAATTTAATTACCGATTTCGTGCAATTTTTTAGG	8805	8877	73	84.93	reverse
DS497914.1	TCsat18	DS497914.1-37	TTGGCAACGTGTTTTAAACGCGTGTTCGCGCGATTTTTTAAATTTAATTACCGATTTCGTGCAATTTTTTAGG	9147	9219	73	94.52	reverse
DS497914.1	TCsat18	DS497914.1-38	TTGGCAACGTGTTTTAAATACGTGCCCGCGCCATTTTTTAAATTTAATTATCGATTTCGCGCGATTTTTTAGG	9220	9292	73	94.52	reverse
DS497914.1	TCsat18	DS497914.1-39	TTGGCAACGTGTTTTAAACACGTGCCCGCGCCATTTTTTAAATTTAATTACCGATTTCGCGCGATTTTTTAGG	9293	9365	73	97.26	reverse
DS497914.1	TCsat18	DS497914.1-40	TTGGCAACGTGTTTTAAACGCGTGTTCGCGCGATTTTTTAAATTTAATTACCGATTTCGTGCAATTTTTTAGG	9480	9552	73	94.52	reverse
DS497914.1	TCsat18	DS497914.1-41	TTGGCAACGTGTTTTAAACGCGTGTTCGCGCGATTTTTTAAATTTAATTACCGATTTCGTGCAATTTTTTAGG	9667	9739	73	94.52	reverse
DS497914.1	TCsat18	DS497914.1-42	TTGGCAACGTGTTTTAAACGCGTGTTCGCGCGATTTTTTAAATTTAATTACCGATTTCGTGCAATTTTTTAGG	9740	9812	73	94.52	reverse
DS497914.1	TCsat18	DS497914.1-43	TTGGCAACGTGTTTTAAACGCGTGTTCGCGCGATTTTTTAAATTTAATTACCGATTTCGTGCAATTTTTTAGG	9813	9885	73	94.52	reverse
DS497914.1	TCsat18	DS497914.1-44	TTGGCAACGTGTTTTAAACGCGTGTTCGCGCGATTTTTTAAATTTAATTACCGATTTCGTGCAATTTTTTAGG	10000	10072	73	94.52	reverse
DS497914.1	TCsat18	DS497914.1-45	TTGGCAACGTGTTTTAAACGCGTGTTCGCGCGATTTTTTAAATTTAATTACCGATTTCGTGCAATTTTTTAGG	10187	10259	73	94.52	reverse
DS497914.1	TCsat18	DS497914.1-46	ATTTAGTCACGCTTTAAACACGTGTTCGCGCCATTTTTTAAATTTAATTACCGATTTCGTGCGATTTTTTAGG	10260	10332	73	86.3	reverse
DS497914.1	TCsat18	DS497914.1-47	TTGGCAACGTGTTTTAAACGCGTGTTCGCGCGATTTTTTAAATTTAATTACCGATTTCGTGCAATTTTTTAGG	10488	10560	73	94.52	reverse
DS497914.1	TCsat18	DS497914.1-48	TTGGCAACGTGTTTTAAACGCGTGTTCGCGCCATTTTTTAAATTTAATTACCGATTTCGTGCAATTTTTTAGG	10675	10747	73	95.89	reverse
DS497914.1	TCsat18	DS497914.1-49	TTGGCAACGTGTTTTAAACGCGTGTTCGCGCGATTTTTTAAATTTAATTACCGATTTCGTGCGATTTTTTAGG	10976	11048	73	95.89	reverse
DS497914.1	TCsat18	DS497914.1-50	TTGGCAACGTGTTTTAAACACGTGCCCGCGCCATTTTTTAAATTTAATTACCGATTTCGCGCGATTTTTTAGG	11159	11231	73	97.26	reverse
DS497914.1	TCsat18	DS497914.1-51	ATTTAGTCACGTTTTAAACGCGTGTTCGCGCGATTTTTTAAATTTAATTACCGATTTCGTGCAATTTTTTAGG	11346	11418	73	83.56	reverse
DS497914.1	TCsat18	DS497914.1-52	TTGGCAACGTGTTTTAAACACGTGCCAGAGCGATTTTTAAAATTTAATTACCGATTTCGTGCGATTTTTTAGG	11501	11573	73	93.15	reverse
DS497914.1	TCsat18	DS497914.1-53	TTGGCAACGTGTTTTAAACACTTGCCCGCGCGATTTTTTAAATTTAATTACCGATTTCGTGCGATTTTTTAGG	11574	11646	73	95.89	reverse
DS497914.1	TCsat18	DS497914.1-54	AATTAGTCACGCTTTTAACACGTGTCCGCGCCATTTTTAAAATTTAATTACCGATTTCGTGCGATTTTTTAGG	11647	11719	73	83.56	reverse
DS497914.1	TCsat18	DS497914.1-55	TTGGCAACGTGTTTTAAACACGTGCCCGCGCCATTTTTAAATTAGTCACGCTTTAAACACGTGTCCGCGCCATTTTTA	11720	11797	78	70.73	reverse
DS497914.1	TCsat18	DS497914.1-56	ATTTAGTCACGCTTTAAACACGTGTCCGCGCCATTTTTTAAATTTAATTACCGATTTCGTGCGATTTTTTAGG	11911	11983	73	87.67	reverse
DS497914.1	TCsat18	DS497914.1-57	TTGGCAACGTGTTTTAAACACGTGCCCGCGCCATTTTTTAAATTTAGTCACGCTTTAAACACGTGTCCGCGCCATTTTTTAA	11984	12065	82	75.9	reverse
DS497914.1	TCsat18	DS497914.1-58	ATTTAGTCACGCTTTAAACACGTGCCCGCGCCATTTTTTAAATTTAATTACCGATTTCGTGCGATTTTTTAGG	12180	12252	73	86.3	reverse
DS497914.1	TCsat18	DS497914.1-59	ATTTAGTCACGCTTTAAACACGTGTCCGCGCCATTTTTTAAATTTAATTACCGATTTCGTGCGATTTTTTAGG	12578	12650	73	87.67	reverse
DS497914.1	TCsat18	DS497914.1-60	TTGGCAACGTGTTTTAAACACGTGCCCGCGCCATTTTTTAAATTTAGTCACGCTTTAAACACGTGTCCGCGCCATTTTTTAA	12651	12732	82	75.9	reverse
DS497914.1	TCsat18	DS497914.1-61	ATTTAGTCACGCTTTAAACACGTGTCCGCGCCATTTTTTAAATTTAATTACCGATTTCGTGCGATTTTTTAGG	12847	12919	73	87.67	reverse
DS497914.1	TCsat18	DS497914.1-62	TTGGCAACGTGTTTTAAACACGTGCCCGCGCCATTTTTTAAATTTAGTCACGCTTTAAACACGTGTCCGCGCCATTTTTTAA	12920	13001	82	75.9	reverse
DS497914.1	TCsat18	DS497914.1-63	ATTTAGTCACGCTTTAAACACGTGTCCGCGCCATTTTTTAAATTTAATTACCGATTTCGTGCGATTTTTTAGG	13116	13188	73	87.67	reverse
DS497914.1	TCsat18	DS497914.1-64	TTGGCAACGTGTTTTAAACACGTGCCCGCGCCATTTTTTAAATTTAGTCACGCTTTAAACACGTGCCCGCGCCATTTTTTAAA	13229	13311	83	74.7	reverse
DS497914.1	TCsat18	DS497914.1-65	ATTTAGTCACGCTTTAAACACGTGTCCGCGCCATTTTTTAAATTTAATTACCGATTTCGTGCGATTTTTTAGG	13426	13498	73	87.67	reverse
DS497914.1	TCsat18	DS497914.1-66	TTGGCAACGTGTTTTAAACACGTGCCCGCGCCATTTTTTAAATTTAGTCACGCTTTAAACACGTGTCCGCGCCATTTTTTAA	13499	13580	82	75.9	reverse
DS497914.1	TCsat18	DS497914.1-67	ATTTAGTCACGCTTTAAACACGTGTCCGCGCCATTTTTTAAATTTAATTACCGATTTCGTGCGATTTTTTAGG	13695	13767	73	87.67	reverse
DS497914.1	TCsat18	DS497914.1-68	TTGGCAACGTGTTTTAAACACGTGCCCGCGCCATTTTTTAAATTTAGTCACGCTTTAAACACGTGTCCGCGCCATTTTTTAAA	13808	13890	83	75.9	reverse
DS497914.1	TCsat18	DS497914.1-69	ATTTAGTCACGCTTTAAACACGTTTCCGCGCCATTTTTTAAATTTAATTACCGATTTCGCGCTATTTTTAAGG	13891	13963	73	82.19	reverse
DS497914.1	TCsat18	DS497914.1-70	TTGGCAACGTGTTTTAAACGCGTGTTCGCGCCATTTTTTAAATTTAATTACCGATTTCGTGCGATTTTTTAGG	14118	14190	73	97.26	reverse
DS497914.1	TCsat18	DS497914.1-71	TTGGCAACGTGTTTTAAACGCGTGTTCGCGCGATTTTTTAAATTTAATTACCGATTTCGTGCGATTTTTTAGG	14305	14377	73	95.89	reverse
DS497914.1	TCsat18	DS497914.1-72	TTGGCAACGTGTTTTAAACGCGTGCCCGCGCCATTTTTTACATTTCATTACCGATTTCGCGCGATTTTTTAGG	14378	14450	73	93.15	reverse
DS497914.1	TCsat18	DS497914.1-73	TTGGCAACGTGTTTTAAACACGTGCCCGCGCCATTTTTTAAATTTAATTACCGATTTCGCGCGATTTTTTAGG	14451	14523	73	97.26	reverse
DS497914.1	TCsat18	DS497914.1-74	TTGGCATTACTTTTTAAACGCGTGCCCGCGCCATTTTTTACATTTCATTACCGATTTCGTGCGATTTTTTAGG	14638	14710	73	87.67	reverse
DS497914.1	TCsat18	DS497914.1-75	TTATTTACCGATTAAGTGCACGTGTCCGCGCCATTTAAAATTTTGTTACCGACTTAGTGCGATTTTTTAGG	14711	14781	71	73.97	reverse
DS497914.1	TCsat18	DS497914.1-76	TTGGCATTACTTTTTAAACACGTGTCCGCGCCCTTTTTTTAATTTAATTACCGGATTAGCGTAATTTTTAGG	14829	14900	72	80.82	reverse
DS497914.1	TCsat18	DS497914.1-77	TTATTTACCCATTAAGTACACGTGTCCGCGCCATTTTAAATTTTGTTACCGACTTAGTGCGATTTTTTAGG	14901	14971	71	76.71	reverse
DS497914.1	TCsat18	DS497914.1-78	TTATTTACCGATTAAGTGCACGTGTCCGCGCCATTTAAAATTTTGTTACCGATTTAGAGCAATTTTTAGG	15015	15084	70	71.23	reverse
DS497914.1	TCsat18	DS497914.1-79	TTGGCATTACTTTTTAAACACGTGTCCGCGCCATTTTTTTAATTTAATTACCGGATTAGCGTAATTTTTAGATTAGA	15126	15202	77	77.92	reverse
DS497914.1	TCsat18	DS497914.1-80	TTATTTACCGATTAAGTACACGTGTCCGCGCCATTTTAAATTTTGTTGCCGATTTAGTGCGATTTTTTAAG	15203	15273	71	75.34	reverse
DS497914.1	TCsat18	DS497914.1-81	TTGGCATTACTTTCTAAACACGTGTCCGCGCCATTTTTTTAATTTAATTACCGGATTAGCGTGATTTTTAGATTAGA	15315	15391	77	77.92	reverse
DS497914.1	TCsat18	DS497914.1-82	TTATTTACCCATTAAGTACACGTGTCCGCGCAATTTTAAATTTGTTGCCGATTAGTGCGATTTTTTAAG	15392	15460	69	72.6	reverse
GG694150	TCsat18	GG694150-1	TTGGCATTACTTTTTAAACACGTGTCTGCGCCATTTTTTTAATTTAGTTACCGGATTAGCGTGATTTTTAGG	94	165	72	80.82	forward
GG694150	TCsat18	GG694150-2	TTGACATTATTTTAAACACGTGTCCGCGCCATTTTTTTTATTTATTTACCGATCAAGTGCACATGTCGCGT	274	344	71	73.97	forward
GG694150	TCsat18	GG694150-3	TTATTTACCGATCAAGTGCACGTGTCCGCGCCATTTAAAATTTTGTTACCGATTTAGTGCGATTTTTTAGG	422	492	71	73.97	forward
GG694150	TCsat18	GG694150-4	TTATTTACCGATCAAGTGCACGTGTCCGCGCCATTTAAAATTTTGTTACCGATTTAGTGCGATTTTTTAGG	535	605	71	73.97	forward
GG694150	TCsat18	GG694150-5	TTGGCATTACATTTTAAACACGTGTCCGCGCCATTTTTTTTATTTATTTACCGATCAAGTGCACATGTCGCGT	606	678	73	73.97	forward
GG694150	TCsat18	GG694150-6	TTGGCATTACTTTTTAAACACGTGTTCGCGCCATTTTTTTATTTATTTACCGATTTAGTGCACGCGTCCGCG	714	785	72	73.97	forward
GG694150	TCsat18	GG694150-7	TTATTTACCGATCAAGTGCACGTGTCCGCGCCATTTAAAATTTTGTTACCGATTTAGTGCGATTTTTTAGG	906	976	71	73.97	forward
GG694150	TCsat18	GG694150-8	TTGGCATTACATTTTAAACACGTGTCCGCGCCATTTTTTTTATTTATTTACCGATCAAGTGCACATGTCGCGT	977	1049	73	73.97	forward
GG694150	TCsat18	GG694150-9	TTGGCATTACTTTTTAAACACGTGTTCGCGCAATTTTTTTATTTATTTACCGATTTAGTGCACGCGTCCGCG	1085	1156	72	72.6	forward
GG694150	TCsat18	GG694150-10	TTATTTACCGATCAAGTGCACGTGTCCGCGCCATTTAAAATTTTGTTACCGATTTAGTGCGATTTTTTAGG	1277	1347	71	73.97	forward
GG694150	TCsat18	GG694150-11	TTATTTACCGATCAAGTGCACGTGTCCGCGCCATTTAAAATTTTGTTACCGATTTAGTGCGATTTTTTAGG	1390	1460	71	73.97	forward
GG694150	TCsat18	GG694150-12	TTGGCATTACATTTTAAACACGTGTCCGCGCCATTTTTTTTATTTATTTACCGATCAAGTGCACATGTCGCGT	1461	1533	73	73.97	forward
GG694150	TCsat18	GG694150-13	TTATTTACCGATCAAGTGCACGTGTCCGCGCCATTTAAAATTTTGTTACCGATTTAGTGCGATTTTTTAGG	1611	1681	71	73.97	forward
GG694150	TCsat18	GG694150-14	TTATTTACCGATCAAGTGCACGTGTCCGCGCCATTTAAAATTTTGTTACCGATTTAGTGCGATTTTTTAGG	1724	1794	71	73.97	forward
GG694150	TCsat18	GG694150-15	TTGGCATTACATTTTAAACACGTGTCCGCGCCATTTTTTTTATTTATTTACCGATCAAGTGCACATGTCGCGT	1795	1867	73	73.97	forward
GG694150	TCsat18	GG694150-16	TTTGCATTACATTTTAAACACGTGTCCGCGCCATTTTTTTTATTTATTTACCGATCAAGTGCACATGTCGCGT	2010	2082	73	72.6	forward
GG694150	TCsat18	GG694150-17	TTGGCATTACTTTTTAAACACGTGTCCGCGCCATTTTTTTATTTATTTACCGATTTAGTGCACGCGTCCGCG	2118	2189	72	75.34	forward
GG694150	TCsat18	GG694150-18	TTGGCATTACTTTTTAAACACGTGTCCGCGCCATTTTTTTATTTATTTACCGATCAAGTGCACATGTCGCGT	2269	2340	72	73.97	forward
GG694150	TCsat18	GG694150-19	TTGGCATTACTTTTTAAACACGTGTCCGCGCCATTTTTTTATTTATTTACCGATTTAGTGCACGCGTCCGCG	2376	2447	72	75.34	forward
GG694150	TCsat18	GG694150-20	TTGGCATTACTTTTTAAACACGTGTTCGCGCCATTTTTTTATTTATTTACCGATTTAGTGCACGCGTCCGCG	2527	2598	72	73.97	forward
GG694150	TCsat18	GG694150-21	TTTGCATTACATTTTAAACACGTGTCCGCGCCATTTTTTTTATTTATTTACCGATCAAGTGCACATGTCGCGT	2784	2856	73	72.6	forward
GG694150	TCsat18	GG694150-22	TTGGCATTACTTTTTAAACACGTGTCCGCGCCATTTTTTTATTTATTTACCGATTTAGTGCACGCGTCCGCG	2892	2963	72	75.34	forward
GG694150	TCsat18	GG694150-23	TTGGCATTACTTTTTAAACACGTGTCCGCGCCATTTTTTTATTTATTTACCGATTTAGTGCACGCGTCCGCG	3043	3114	72	75.34	forward
GG694150	TCsat18	GG694150-24	TTTGCATTACATTTTAAACACGTGTCCGCACCATTTTTTTTATTTATTTACCGATCAAGTGCACATGTCGCGT	3300	3372	73	71.23	forward
GG694150	TCsat18	GG694150-25	TTGGCATTACTTTTTAAACACGTGTCCGCGCCATTTTTTTATTTATTTACCGATTTAGTGCACGCGTCCGCG	3408	3479	72	75.34	forward
GG694150	TCsat18	GG694150-26	TTGGCATTACTTTTTAAACACGTGTCTGCGCCATTTTTTTAATTTAGTTACCGGATTAGCGTGATTTTTAGG	3559	3630	72	80.82	forward
GG694150	TCsat18	GG694150-27	TTGGCATTACTTTTTAAACACGTGTCTGCGCCATTTTTTTAATTTAGTTACCGGATTAGCGTGATTTTTAGG	3844	3915	72	80.82	forward
GG694150	TCsat18	GG694150-28	TTGACATTACTTTTTAAACACGTGTCCGCGCCATTTTTTTTATTTATTTACCGATCAAGTGCACATGTCGCGT	4024	4096	73	72.6	forward
GG694150	TCsat18	GG694150-29	TTATTTACCGATCAAGTGCACGTGTCCGCGCCATTTAAAATTTTGTTACCGATTTAGTGCGATTTTTTAGG	4174	4244	71	73.97	forward
GG694150	TCsat18	GG694150-30	TTGGCATTACTTTTTAAACACGTGTCCGCGCCATTTTTTTATTTATTTACCGATCAAGTGCACGTGTCCGCG	4245	4316	72	73.97	forward
GG694150	TCsat18	GG694150-31	TTGGCATTACATTTTAAACACGTGTCCGCGCCATTTTTTTTATTTATTTACCGATCAAGTGCACATGTCGCGT	4358	4430	73	73.97	forward
GG694150	TCsat18	GG694150-32	TTGGCATTACTTTTTAAACACGTGTCTGCGCCATTTTTTTAATTTAGTTACCGGATTAGCGTGATTTTTAGG	4466	4537	72	80.82	forward
GG694150	TCsat18	GG694150-33	TTGACATTATTTTAAACACGTGTCCGCGCCATTTTTTTTATTTATTTACCGATCAAGTGCACATGTCGCGT	4646	4716	71	73.97	forward
GG694150	TCsat18	GG694150-34	TTATTTACCGATCAAGTGCACGTGTCCGCGCCATTTAAAATTTTGTTACCGATTTAGTGCGATTTTTTAGG	4794	4864	71	73.97	forward
GG694150	TCsat18	GG694150-35	TTATTTACCGATCAAGTGCACGTGTCCGCGCCATTTAAAATTTTGTTACCGATTTAGTGCGATTTTTTAGG	4907	4977	71	73.97	forward
GG694150	TCsat18	GG694150-36	TTGGCATTACATTTTAAACACGTGTCCGCGCCATTTTTTTTATTTATTTACCGATCAAGTGCACATGTCGCGT	4978	5050	73	73.97	forward
GG694150	TCsat18	GG694150-37	TTATTTACCGATCAAGTGCACGTGTCCGCGCCATTTAAAATTTTGTTACCGATTTAGTGCGATTTTTTAGG	5128	5198	71	73.97	forward
GG694150	TCsat18	GG694150-38	TTGGCATTACATTTTAAACACGTGTCCGCGCCATTTTTTTTATTTATTTACCGATCAAGTGCACATGTCGCGT	5199	5271	73	73.97	forward
GG694150	TCsat18	GG694150-39	TTATTTACCGATCAAGTGCACGTGTCCGCGCCATTTAAAATTTTGTTACCGATTTAGTGCGATTTTTTAGG	5349	5419	71	73.97	forward
GG694150	TCsat18	GG694150-40	TTATTTACCGATCAAGTGCACGTGTCCGCGCCATTTAAAATTTTGTTACCGATTTAGTGCGATTTTTTAGG	5462	5532	71	73.97	forward
GG694150	TCsat18	GG694150-41	TTGGCATTACATTTTAAACACGTGTCCGCGCCATTTTTTTTATTTATTTACCGATCAAGTGCACATGTCGCGT	5533	5605	73	73.97	forward
GG694150	TCsat18	GG694150-42	TTGGCATTACTTTTTAAACACGTGTCCGCGCCATTTTTTATTTATTTACCGATCAAGTGCACGTGTCCGCG	5641	5711	71	73.97	forward
GG694155	TCsat18	GG694155-1	TTGGAAACGTGTTTTAAACACGTGTCCGCGCCATTTTTAAAATTTAATTACTGATTTCATGCGATTTTTTATG	14	86	73	93.15	forward
GG694155	TCsat18	GG694155-2	TTGGCAACGTGTTTTAAACACGTGCCCGCGCGATTTTTTAAATGTAATTACCGATTTCGTGCGATTTTTTAGG	201	273	73	95.89	forward
GG694155	TCsat18	GG694155-3	TTGGCAACGTGTTTTAAACACGTGCCCACGCCATTTTTTAAATTTAATTACCGATTTCGTGCGATTTTTTAGG	274	346	73	97.26	forward
GG694155	TCsat18	GG694155-4	TTGGCAACGTGTTTTAAACACGTGCCCGCGCGATTTTTTAAATTTAGTCACGTTTTAAACACGTGTCCGCGCC	347	419	73	71.23	forward
GG694155	TCsat18	GG694155-5	ATTTAGTCACGTTTTAAACACGTGCCCGCGCGATTTTTTAAATTTAATTACCGATTTCGTGCGATTTTTTAGG	429	501	73	86.3	forward
GG694155	TCsat18	GG694155-6	TTGGAAACGTGTTTTAAACACGTGTCCGCGCCATTTTTAAAATTTAATTACTGATTTCGTGCGATTTTTTATG	502	574	73	94.52	forward
GG694155	TCsat18	GG694155-7	TTGGCAACGTGTTTTAAACACGTGCCCGCGCGATTTTTTAAATTTAATTACCGATTTCGAGCGATTTTTTAGT	575	647	73	94.52	forward
GG694155	TCsat18	GG694155-8	ATTTAGTCACGTTTTAAACACGTGCCCACGCCATTTTTTAAATTTAATTACCGATTTCGTGCGATTTTTTAGG	689	761	73	86.3	forward
GG694155	TCsat18	GG694155-9	TTGGCAACGTGTTTTAAACACGTGCCCGCGCGATTTTTTAAATGTAATTACCGATTTCGTGCGATTTTTTAGG	762	834	73	95.89	forward
GG694155	TCsat18	GG694155-10	TTGGCAACGTGTTTTAAACACGTGCCCACGCCATTTTTTAAATTTAATTACCGATTTCGTGCGATTTTTTAGT	835	907	73	95.89	forward
GG694155	TCsat18	GG694155-11	TTGGCAACGTGTTTTAAACACGTGCCCGCGCGATTTTTTAAATTTAGTCACGTTTTAAACACGTGTCCGCGCGATTTTTTAA	908	989	82	75.9	forward
GG694155	TCsat18	GG694155-12	ATTTAGTCACGTTTTAAACACGTGCCCACGCCATTTTTTAAATTTAATTACCGATTTCGTGCGATTTTTTAGG	990	1062	73	86.3	forward
GG694155	TCsat18	GG694155-13	TTGGCAACGTGTTTTAAACACGTGCCCGCGCGATTTTTTAAATGTAATTACCGATTTCGTGCGATTTTTTAGG	1063	1135	73	95.89	forward
GG694155	TCsat18	GG694155-14	TTGGCAACGTGTTTTAAACACGTGCCCACGCCATTTTTTAAATTTAATTACCGATTTCGTGCGATTTTTTAGG	1136	1208	73	97.26	forward
GG694155	TCsat18	GG694155-15	TTGGCAACGTGTTTTAAACACGTGCCCGCGCGATTTTTTAAATTTAGTCACGTTTTAAACACGTGTCCGCGCCATTTTTTAA	1209	1290	82	74.7	forward
GG694155	TCsat18	GG694155-16	ATTTAGTCACGTTTTAAACACGTGCCCGCGCCATTTTTTAAATTTAATTACCGATTTCGAGCGATTTTTTAGT	1291	1363	73	84.93	forward
GG694155	TCsat18	GG694155-17	TTGGCAACGTGTTTTAAACACATGCCCGCGCGATTTTTTAAATTTAATTACCGATTTTGTGCGATTTTTTAGG	1364	1436	73	94.52	forward
GG694155	TCsat18	GG694155-18	TTGGAAACGTGTTTTAAACACGTGTCCGCGCCATTTTTAAATTTAATTACCGATTTCGTGCGTTTTTTAGG	1437	1507	71	95.89	forward
GG694155	TCsat18	GG694155-19	TTGGCAACGTGTTTTAAACACGTGCCCGCGCCATTTTTTAAATTTAATTACCGATTTCGTGCGATTTTTAGG	1508	1579	72	97.26	forward
GG694155	TCsat18	GG694155-20	TTGGCAACGTGTTTTAAACACGTGCCCGCGCGATTTTTAAATGTAATTACCGATTTCGTGCGATTTTTAAAA	1580	1651	72	90.41	forward
GG694162	TCsat18	GG694162-1	TTGACATTACTTTTTAAACACGTGTCCGCGCCATTTTTTTATTTATTTACCGATTTAGTGCACGCGTCCGCG	1241	1312	72	73.97	forward
GG694162	TCsat18	GG694162-2	TTTGCATTACATTTTAAACACGTGTCCGCGCCATTTTTTTTATTTATTTACCGATCAAGTGCACATGTCGCGT	1498	1570	73	72.6	forward
GG694162	TCsat18	GG694162-3	TTTGCATTACATTTTAAACACGTGTCCGCGCCATTTTTTTTATTTATTTACCGATCAAGTGCACATGTCGCGT	1713	1785	73	72.6	forward
GG694162	TCsat18	GG694162-4	TTGGCATTACTTTTTAAACACGTGTTCGCGCCATTTTTTTATTTATTTACCGATTTAGTGCACGCGTCCGCG	1821	1892	72	73.97	forward
GG694162	TCsat18	GG694162-5	TTTGCATTACATTTTAAACACGTGTCCGCGCCATTTTTTTTATTTATTTACCGATCAAGTGCACATGTCGCGT	2078	2150	73	72.6	forward
GG694162	TCsat18	GG694162-6	TTGGCATTACTTTTTAAACACGTGTCCGCGCCAATTTTTTAATTATTTACCGATTTAGTGCACGCGTCCGCG	2186	2257	72	74.32	forward
GG694162	TCsat18	GG694162-7	TTGGCATTACTTTTTAAACACGTGTCCGCGCCATTTTTTTATTTATTTACCGATTTAGTGCACGCGTCCGCG	2337	2408	72	75.34	forward
GG694162	TCsat18	GG694162-8	TTGGCATTACTTTTTAAACACGTGTCTGCACCATTTTTTTAATTTAGTTACCGGATTAGCGTGATTTTTAGG	2487	2558	72	79.45	forward
GG694162	TCsat18	GG694162-9	TTGACATTACTTTTTAAACACGTGTCCGCGCCATTTTTTTTATTTATTTACCGATCAAGTGCACATGTCGCGT	2667	2739	73	72.6	forward
GG694162	TCsat18	GG694162-10	TTGGCATTACTTTTTAAACACGTGTCCGCGCCATTTTTTTATTTATTTACCGATTTAGTGCACGCGTCCGCG	2775	2846	72	75.34	forward
GG694162	TCsat18	GG694162-11	TTATTTACCGATCAAGTGCACGTGTCCGCGCCATTTAAAATTTTGTTACCGATTTAGTGCGATTTTTTAGG	2964	3034	71	73.97	forward
GG694162	TCsat18	GG694162-12	TTATTTACCGATCAAGTGCACGTGTCCGCGCCATTTAAAATTTTGTTACCGATTTAGTGCGATTTTTTAGG	3077	3147	71	73.97	forward
GG694162	TCsat18	GG694162-13	TTGGCATTACATTTTAAACACGTGTCCGCGCCATTTTTTTTATTTATTTACCGATCAAGTGCACATGTCGCGT	3148	3220	73	73.97	forward
GG694162	TCsat18	GG694162-14	TTATTTACCGATCAAGTGCACGTGTCCGCGCCATTTAAAATTTTGTTACCGATTTAGTGCGATTTTTTAGG	3298	3368	71	73.97	forward
GG694162	TCsat18	GG694162-15	TTGACATTGCTTTTTAAACAAGTGTCCGCGCCATTTTTTTAATTTAGATACCGGTTTAGTATGATTTTTAAGT	3476	3548	73	79.45	forward
GG694162	TCsat18	GG694162-16	GCGATTTTTGGCTTAGTACACGTGTCCGCGCCATTTAAAATTTTGTTACCGATCTAGTGCGATTTTTTAGG	17610	17680	71	72.6	forward
GG694162	TCsat18	GG694162-17	TTGACAATTACTTTCTAAACACGTGTTCGCGCCATTTTTTTATTTATTTGCGGGATTAGCGTGATTTTTAGG	17681	17752	72	75.68	forward
GG694162	TCsat18	GG694162-18	TTGGCATTACTTTTTAAACAAGTGTCCGCGCCATTTTTTTAATTTAGTTACCGGTTTAGTATGATTTTTAAGT	21967	22039	73	80.82	forward
GG694166	TCsat18	GG694166-1	TTGGCAACGTGTTTTAAACACGTGTCCGCGCCATTTTTAAAATTTAATTACCGATTTCGTGCGATTTTTTATG	36	108	73	97.26	reverse
GG694166	TCsat18	GG694166-2	TTGGCAACGTGTTTTAAACACGTGTCCGATCCATTTTTAAAATTTAATTACCGATTTCGTGCGATTTTTTATG	109	181	73	94.52	reverse
GG694166	TCsat18	GG694166-3	TTGGCAACGTGTTTTAAACACGTGCCCGCGCGATTTTTTAAATTTAGTCACGTTTTAAAAACGTGTCCGCGCC	223	295	73	71.23	reverse
GG694166	TCsat18	GG694166-4	TTGGCAACGTGTTTTAAACACGTGCCCGCGCGATTTTTTAAATTTAGTCACGTTTTAAACACGTGTCCGCGCC	336	408	73	71.23	reverse
GG694166	TCsat18	GG694166-5	TTGGCAACGTGTTTTAAACACGTGTCCGCGCCATTTTTAAATTTAATTACCGATTTCGTGCGATTTTTTATG	409	480	72	97.26	reverse
GG694166	TCsat18	GG694166-6	ATTTAGTCACGTTTTAAACACGTGTCCGCGCCATTTTTAAAATTTAATTACCGATTTCGTGCGATTTTTTATG	481	553	73	86.3	reverse
GG694166	TCsat18	GG694166-7	TTGGAAACGTGTTTTAAACACGTGTCCGCGCCATTTTTAAATTTAATTACCGATTTCGTGCGTTCTTTTAGG	595	666	72	94.52	reverse
GG694166	TCsat18	GG694166-8	TTGGCAACGTGTTTTAAACACGTGCCCGCGCGATTTTTTAAATTTAATTACCGATTTTGTGCGATTTTTTAGG	667	739	73	95.89	reverse
GG694166	TCsat18	GG694166-9	TTGGCAACGTGTTTTAAACACGTGCCCGCGCGATTTTTTAAATTTAATTACCGATTTCGAGCGATTTTTTAGT	740	812	73	94.52	reverse
GG694166	TCsat18	GG694166-10	GTGGCAACGTGTTTAAACACGTGCCCGCGCCATTTTTAAATTTAATTACCGATTTCGTGCGATTTTTTATG	813	883	71	93.15	reverse
GG694168	TCsat18	GG694168-1	AATTTAGTCACGTTTTAACACGTGCCCGCGCGATTTTTAAAATTTAATTACCGATTTCGTGCGAATTTTTACT	78	150	73	75.34	forward
GG694168	TCsat18	GG694168-2	ATTTAGTCACGTTTTAAACACGTGTCCGCGCCATTTTTAAAATTCCATTACCGATTTCGAGCGATTTTTTAGG	234	306	73	83.56	forward
GG694168	TCsat18	GG694168-3	TTGGCACGTGTTTTAAACACGTGCCCGCGCGATTTTTTAAATTTAGTCACGTTTTAAACACGTGTCCGCGCCATTTTTTAA	307	387	81	73.49	forward
GG694168	TCsat18	GG694168-4	ATTTAGTCACGTTTTAAACACGTGTCCGCGCCATTTTTAAAATTCCATTACCGATTTCGAGCGATTTTTTAGT	388	460	73	82.19	forward
GG694168	TCsat18	GG694168-5	TTAGCAACGTGTTTTAAACACGTGCCCGCGCGATTTTTTAAATTCAATTACCGATTTCGAGCGATTTTTTAGT	461	533	73	91.78	forward
GG694168	TCsat18	GG694168-6	TTGGCAACGTGTTTTAAACACGTGCCCGCGCGATTTTTTAAATTTAGTCACGTTTTAAACACGTGTCCGCGCC	534	606	73	71.23	forward
GG694168	TCsat18	GG694168-7	ATTTAGTCACGTTTTAAACACGTGCCCGCGCGATTTTTTAAATTTAATTACCGATTTCGAGCGATTTTTTAGG	616	688	73	84.93	forward
GG694168	TCsat18	GG694168-8	TTGGCAACGTGTTTTAAACACGTGCCCGCGCGATTTTTAAAGTTCAATTACCGATTTCGAGCGATTTTTTAGT	689	761	73	90.41	forward
GG694168	TCsat18	GG694168-9	TTGGCAACGTGTTTTAAACACGTGCCCGCGCGATTTTTTAAATTTAGTCACGTTTTAAACACGTGCCCGCGCCATTTTTTAA	762	843	82	73.49	forward
GG694168	TCsat18	GG694168-10	ATTTAGTCACGTTTTAAACACGTGCCCGCGCGATTTTTAAAATTTAATTACCGATTTCGTGCGATTTTTTATG	844	916	73	83.56	forward
GG694168	TCsat18	GG694168-11	TTGGCAACGTGTTTTAAACACGTGCCCGCGCGATTTTTTAAATTGAATTACCGATTTCGAGCGATTTTTTAGG	917	989	73	94.52	forward
GG694168	TCsat18	GG694168-12	TTGGCAACGTGTTTTAAACACGTGCCCGCGCGATTTTTTAAATTCAATTACCGATTTCGAGCGATTTTTTAGT	990	1062	73	93.15	forward
GG694168	TCsat18	GG694168-13	TTGGCAACGTGTTTTAAACACGTGCCCGCGCGATTTTTTAAATTTAGTCACGTTTTAAACACGTGCCCGCGCCATTTTTTAA	1063	1144	82	73.49	forward
GG694168	TCsat18	GG694168-14	ATTTAGTCACGTTTTAAACACGTGCCCGCGCGATTTTTAAAATTTAATTACCGATTTCGTGCGATTTTTTATG	1145	1217	73	83.56	forward
GG694168	TCsat18	GG694168-15	TTGGCAACGTGTTTTAAACACGTGCCCGCGCGATTTTTTAAATTGAATTACCGATTTCGAGCGATTTTTTAGG	1218	1290	73	94.52	forward
GG694168	TCsat18	GG694168-16	TTGGCAACGTGTTTTAAACACGTGCCCGCGCGATTTTTTAAATTCAATTACCGATTTCGAGCGATTTTTTAGT	1291	1363	73	93.15	forward
GG694168	TCsat18	GG694168-17	TTGGCAACGTGTTTTAAACACGTGCCCGCGCGATTTTTTAAATTTAGTCACGTTTTAAACACGTGTCCGCGCCATTTTTTAAA	1364	1446	83	74.7	forward
GG694168	TCsat18	GG694168-18	ATTTAGTCACGTTTTAAACACGTGCCCGCGCGATTTTTTAAATTTAATTACCGATTTCGAGCGATTTTTTAGT	1487	1559	73	83.56	forward
GG694168	TCsat18	GG694168-19	TTGGCAACGTGTTTTAAACACGTGCCCGCGCGATTTTTTAAATTCAATTACCGATTTCGAGCGATTTTTTAGT	1560	1632	73	93.15	forward
GG694168	TCsat18	GG694168-20	TTGGCAACGTGTTTTAAACACGTGCCCGCGCGATTTTTTAAATTTAATTACCGATTTCGTGCGATTTTTTAGG	1633	1705	73	97.26	forward
GG694168	TCsat18	GG694168-21	TTGGCAACGTGTTTTAAACACGTGCCCGCGCGATTTTTAAAATTTAATTACCGATTTCGTGCGATTTTTTATG	1706	1778	73	94.52	forward
GG694168	TCsat18	GG694168-22	TTGGCAACGTGTTTTAAACACGTGCCCGCGCGATTTTTTAAATTCAATTACCGATTTCGAGCGATTTTTTAGT	1779	1851	73	93.15	forward
GG694168	TCsat18	GG694168-23	TTGGCAACGTGTTTTAAACACGTGCCCGCGCGATTTTTAAATTTAGTCACGTTTAAACACGTGCCCGCGCCATTTTTAAAT	1852	1932	81	71.95	forward
GG694277	TCsat18	GG694277-1	AATTAGACACGTTTTAAACACGTATCCGCGCCATTTTTTAAATTTAATTACCGATTTCATGCGATTTTTTAGG	2846	2918	73	86.3	reverse
GG694277	TCsat18	GG694277-2	AATTAGACACGTTTTAAACACGTATCCGCGCCATTTTTTAAATTTAATTACCGATTTCATGCGATTTTTTAGG	3414	3486	73	86.3	reverse
GG694277	TCsat18	GG694277-3	AATTAGACACGTTTTAAACACGTATCCGCGCGATTTTTTAAATTTAATTACCGATTTCATGCGATTTTTTAGG	3755	3827	73	84.93	reverse
GG694277	TCsat18	GG694277-4	AATTAGACACGTTTTAAACACGTATCCGCGCGATTTTTTAAATTTAATTACCGATTTCATGCGATTTTTTAGG	4210	4282	73	84.93	reverse
GG694277	TCsat18	GG694277-5	ATTTAGTCACGCTTTAAACACGTATCCGCGCGATTTTTTAAATTTAATTACCGATTTCATGCGATTTTTTAGG	4664	4736	73	83.56	reverse
GG694287	TCsat18	GG694287-1	TTATTTACCGATTAAGTACACGTGTCCGCGCCATTTTTAAATTTTGTTTCCGATTTAGAGCAATTTTTAGG	808	878	71	73.97	reverse
GG694287	TCsat18	GG694287-2	TTGGCATTACTTTTTAAACACGTAACCGCGCCATTTTTTTATTTAGGTACCGGATTAGCGTGATTTTTAGG	928	998	71	76.71	reverse
GG694287	TCsat18	GG694287-3	TTATTTACCGATTAAGTACACGTGTCCGCGCCATTTTTAAATTTTGTTACCGATTTAGAGCAATTTTTAGG	999	1069	71	75.34	reverse
GG694287	TCsat18	GG694287-4	TTATTTACCGATTAAGTACACGTGTCCGCGCCATTTTTAAATTTTGTTACCGATTTAGAGCAATTTTTAGG	1113	1183	71	75.34	reverse
GG694287	TCsat18	GG694287-5	TTGGCATTACTTTTTAAACACGTAACCGCGCCATTTTTTTATTTAGTTACCGGATTAGCGTGATTTTTAGG	1229	1299	71	78.08	reverse
GG694383	TCsat18	GG694383-1	TTGGCATTACTTTTTAAACACGTGTCCGCGCCATTTTTTTATTTATTTACCGATCAAGTGCACGTGTCCGCG	34	105	72	73.97	reverse
GG694383	TCsat18	GG694383-2	TTGGCATTACATTTTAAACACGTGTCCGCGCCATTTTTTTTATTTATTTACCGATCAAGTGCACATGTCGCGT	141	213	73	73.97	reverse
GG694383	TCsat18	GG694383-3	TTATTTACCGATCAAGTGCACGTGTCCGCGCCATTTAAAATTTTGTTACCGATTTAGTGCGATTTTTTAGG	214	284	71	73.97	reverse
GG694383	TCsat18	GG694383-4	TTATTTACCGATCAAGTGCACGTGTCCGCGCCATTTAAAATTTTGTTACCGATTTAGTGCGATTTTTTAGG	327	397	71	73.97	reverse
GG694383	TCsat18	GG694383-5	TTGGCATTACTTTTTAAACACGTGTTCGCGCCATTTTTTTATTTATTTACCGATTTAGTGCACGCGTCCGCG	518	589	72	73.97	reverse
GG694383	TCsat18	GG694383-6	TTGGCATTACATTTTAAACACGTGTCCGCGCCATTTTTTTTATTTATTTACCGATCAAGTGCACATGTCGCGT	625	697	73	73.97	reverse
GG694383	TCsat18	GG694383-7	TTATTTACCGATCAAGTGCACGTGTCCGCGCCATTTAAAATTTTGTTACCGATTTAGTGCGATTTTTTAGG	698	768	71	73.97	reverse
GG694383	TCsat18	GG694383-8	TTATTTACCGATCAAGTGCACGTGTCCGCGCCATTTAAAATTTTGTTACCGATTTAGTGCGATTTTTTAGG	811	881	71	73.97	reverse
GG694383	TCsat18	GG694383-9	TTGGCATTACTTTTTAAACACGTGTTCGCGCAATTTTTTTATTTATTTACCGATTTAGTGCACGCGTCCGCG	1002	1073	72	72.6	reverse
GG694383	TCsat18	GG694383-10	TTGGCATTACATTTTAAACACGTGTCCGCGCCATTTTTTTATTTATTTACCGATCAAGTGCACATGTCGCGT	1109	1180	72	73.97	reverse
GG694495	TCsat18	GG694495-1	TTGGCAACGTGTTTTAAACACGTGCCCGCGCGATTTTTTAAATGTAATTACCGATTTCGTGCGATTTTTTAAA	739	811	73	93.15	reverse
GG694495	TCsat18	GG694495-2	TTGGCAACGTGTTTTAAACACGTGCCCGCGCGATTTTTTAAATTTAATTACCGATTTCGTGCGATTTTTTATG	812	884	73	95.89	reverse
GG694495	TCsat18	GG694495-3	ATTTAGTCACGCTTTAAACACGTGTCCGCGCCATTTTTTAAATTTAATTACCGATTTCGTGCGATTTTTTAGG	885	957	73	87.67	reverse
GG694495	TCsat18	GG694495-4	ATTTAGTCACGTTTTAAACACGTGTCCGCGCCATTTTTTAAATTTAATTACCGATTTCGTGCGATTTTTTAGG	999	1071	73	89.04	reverse
GG694495	TCsat18	GG694495-5	TTGGCAACGTGTTTTAAACGCGTGCCCGCGCGATTTTTTAAATTTAATTACCGATTTCGTGCGATTTTTTAGG	1113	1185	73	95.89	reverse
GG694495	TCsat18	GG694495-6	TTGGCAACGTGTTTTAAACACGTGCCCGCGCGATTTTTTAAATTTAATTACCGATTTCGTGCGATTTTTGAGG	1186	1258	73	95.89	reverse
GG694495	TCsat18	GG694495-7	ATTTAGTCACGCTTTAAACACGTGTCCGCGCCATTTTTTTAATTTAATTACCGATTTCGAGCGATTTTTTAGG	1259	1331	73	84.93	reverse
GG694495	TCsat18	GG694495-8	GTGGCAACGTGTTTAAACGCGTGCCCGCGCGTTTTTTAATTTAAATACCGATTTCGTGCGATTTTTAGG	1371	1439	69	86.3	reverse
GG694573	TCsat18	GG694573-1	ATTTAGTCACGCTTTAAACACGTGCCCGCGCCATTTTTTAAATTTAATTACCGATTTCGTGCGATTTTTTAGG	1024	1096	73	86.3	reverse
GG694573	TCsat18	GG694573-2	TTGGCAACGTGTTTTAAACGCGTGCCCGCGCGATTTTTAAATTAATTACCGATTTCGTGCGATTTTTTAGG	1364	1434	71	93.15	reverse
GG694573	TCsat18	GG694573-3	TTGGCAACGTGTTTTAAACACGTGCCCGCGCGATTTTTTAAATTTAATTACCGATTTCGTGCGATTTTTGAGG	1435	1507	73	95.89	reverse
GG694573	TCsat18	GG694573-4	ATTTAGTCACGTTTTAAACACGTGTCCGCGCCATTTTTTTAATTTAATTACCGATTTCGAGCGATTTTTTAGG	1508	1580	73	86.3	reverse
GG694573	TCsat18	GG694573-5	TTGGAAACGCGTTTTAAACACGTGTCCGCGCCATTTTTTAAATTTAGTCACGTTTTAAACACGTGTCCGCGCCATTTTTTAA	1581	1662	82	74.7	reverse
GG694573	TCsat18	GG694573-6	TTGGCAACGTGTTTTAAACGCGTGCCCGCGCGATTTTTTAAATTTAATTACCGATTTCGTGCGATTTTTTAGG	1777	1849	73	95.89	reverse
GG694573	TCsat18	GG694573-7	TTGGCAACGTGTTTTAAACACGTGCCCGCGCGATTTTTTAAATTTAATTACCGATTTCGTGCGATTTTTGAGG	1850	1922	73	95.89	reverse
GG694573	TCsat18	GG694573-8	ATTTAGTCACGTTTTAAACACGTGTCCGCGCCATTTTTTTAATTTAATTACCGATTTCGTGCGATTTTTTAGG	1923	1995	73	87.67	reverse
GG694573	TCsat18	GG694573-9	TTGGAAACGCGTTTTAAACACGTGTCCGCGCCATTTTTTAAATTTAGTCACGTTTTAAACACGTGTCCGCGCCATTTTTTAA	1996	2077	82	74.7	reverse
GG694592	TCsat18	GG694592-1	TTATTTACCGATTAAGTACACGTGTCCGCGCCATTTTTAAATTTTGTTACCGATTTAGAGCAATTTTTAGG	145	215	71	75.34	reverse
GG694592	TCsat18	GG694592-2	TTGGCATTACTTTTTAAACACGTAACCGCGCCATTTTTTTTAATTTAGTTACAGGCATAGCGTGATTTTTAGG	262	334	73	75.68	reverse
GG694592	TCsat18	GG694592-3	TTATTTACCGATTAAGTACACGTGTCCGCGCCATTTTTAAATTTTGTTACCGATTTAGAGCAATTTTTAGG	335	405	71	75.34	reverse
GG694592	TCsat18	GG694592-4	TTGGCATTACTTTTTAAACACGTAACCGCGCCATTTTTTTATTTAGTTACCGGATTAGCGTGATTTTTAAGT	450	521	72	76.71	reverse
GG694592	TCsat18	GG694592-5	TAGAAATTGTTTTTTAAACACGTGTCCGCGCCATTTTTTTTAATTTATTTACCGATAAAGTGCACGTGTCCGCG	563	636	74	72.97	reverse
GG694592	TCsat18	GG694592-6	TTGGCATTACTTTTTAAACACGTAACCGCGCCATTTTTTTATTTAGTTACCGAATTAGCGTGATTTTTAGG	638	708	71	79.45	reverse
GG694592	TCsat18	GG694592-7	TTATTTACCGATTAAGTACACGTGTCCGCGCCATTTTTAAATTTTGTTACCGATTTAGAGCAATTTTTAGG	709	779	71	75.34	reverse
GG694592	TCsat18	GG694592-8	TTATTTACCGATTAAGTACACGTGTCCGCGCCATTTTTAAATTTTGTTACCGATTTAGAGCAATTTTTAGG	895	965	71	75.34	reverse
GG694592	TCsat18	GG694592-9	TTGGCATTACTTTTTAAACACGTAACCGCGCCATTTTTTTATTTAGTTACCGGATTAGCGTGATTTTGAGGTTAGA	1007	1082	76	74.03	reverse
GG694592	TCsat18	GG694592-10	TTATTTACCGATTAAGTACACGTGTCCGCGCAATTTTTAAATTTTGTTACCGATTTAGAGCAATTTTTAGG	1083	1153	71	73.97	reverse
GG694592	TCsat18	GG694592-11	TTGGCATTACTTTTTAAACACGTAACCGCGCCATTTTTTTTAATTTAGTTACAGGATTAGCGTGATTTTTAGG	1200	1272	73	77.03	reverse
GG694592	TCsat18	GG694592-12	TTATTTACCGATTAAGTACACGTGTCCGCGCCATTTTTAAATTTTGTTACCGATTTAGAGCAATTTTTAGG	1273	1343	71	75.34	reverse
GG694592	TCsat18	GG694592-13	TTGGCATTACTTTTTAAACACGTAACCGCGCCATTTTTTTATTTAGTTACCGGATTAGCGTGATTTTTAGG	1389	1459	71	78.08	reverse
GG694592	TCsat18	GG694592-14	TTATTTACCGATTAAGTACACGTGTCCGCGCCATTTTTAAATTTTGTTACCGATTTAGAGCAATTTTTAGG	1460	1530	71	75.34	reverse
GG694592	TCsat18	GG694592-15	TTGGCATTACTTTTTAAACACGTAACCGCGCCATTTTTTTATTTAGTTACCGGATTAGCGTGATTTTTAGG	1576	1646	71	78.08	reverse
GG694592	TCsat18	GG694592-16	TTATTTACCGATTAAGTACACGTGTCCGCGCCATTTTTAAATTTTGTTACCGATTTAGAGCAATTTTTAGG	1647	1717	71	75.34	reverse
GG694592	TCsat18	GG694592-17	TTGGCATTACTTTTTAAACACGTAACCGCGCCATTTTTTTTAATTTAGTTACAGGCATAGCGTGATTTTTAGG	1764	1836	73	75.68	reverse
GG694592	TCsat18	GG694592-18	TTATTTACCGATTAAGTACACGTGTCCGCGCCATTTTTAAATTTTGTTACCGATTTAGAGCAATTTTTAGG	1837	1907	71	75.34	reverse
GG694592	TCsat18	GG694592-19	TTGGCATTACTTTTTAAACACGTAACCGCGCCATTTTTTTATTTAGTTACCGGATTAGCGTGATTTTTAGG	1954	2024	71	78.08	reverse
GG694592	TCsat18	GG694592-20	TTATTTACCGATTAAGTACACGTGTCCGCGCCATTTTTAAATTTTGTTACCGATTTAGAGCAATTTTTAGG	2025	2095	71	75.34	reverse
GG694592	TCsat18	GG694592-21	TTGGCATTACTTTTTAAACACGTAACCGCGCCATTTTTTTTAATTTAGTTACAGGCTTAGCGTGATTTTTAGG	2145	2217	73	77.03	reverse
GG694592	TCsat18	GG694592-22	AGAAATTGTTTTTTTAAACACGTGTCCGCGCCATTTTTAAATTTTGTTACCGATTTAGAGCAATTTTTAGG	2218	2288	71	76.71	reverse
GG694592	TCsat18	GG694592-23	TTGGCATTACTTTTTAAACACGTAACCGCGCCATTTTTTTATTTAGTTACCGGATTAGCGTGATTTTTAGG	2291	2361	71	78.08	reverse
GG694592	TCsat18	GG694592-24	TTATTTACCGATTAAGTACACGTGTCCGCGCCATTTTTAAATTTTGTTACCGATTTAGAGCAATTTTTAGG	2362	2432	71	75.34	reverse
GG694592	TCsat18	GG694592-25	TTGGCATTACTTTTTAAACACGTAACCGCGCCATTTTTTTTAATTTAGTTACAGGCTTAGCGTGATTTTTAGG	2482	2554	73	77.03	reverse
GG694592	TCsat18	GG694592-26	AGAAATTGTTTTTTTAAACACGTGTCCGCGCCATTTTTAAATTTTGTTACCGATTTAGAGCAATTTTTAGG	2555	2625	71	76.71	reverse
GG694592	TCsat18	GG694592-27	TAGAAATTGTTTTTTAAACACGTAACCGCGCCATTTTTTTATTTAGTTACCGGATTAGCGTGATTTTTAGG	2628	2698	71	76.71	reverse
GG694592	TCsat18	GG694592-28	TTGGCATTACTTTTTAAACACGTAACCGCGCCATTTTTTTTAATTTAGTTACAGGCTTAGCGTGATTTTTAGAT	2699	2772	74	73.08	reverse
GG694592	TCsat18	GG694592-29	AGAAATTGTTTTTTTAAACACGTGTCCGCGCCATTTTTAAATTTTGTTACCGATTTAGAGCAATTTTTAGG	2773	2843	71	76.71	reverse
GG694592	TCsat18	GG694592-30	TAGAAATTGTTTTTTAAACACGTAACCGCGCCATTTTTTTATTTAGTTACCGGATTAGCGTGATTTTTAGG	2846	2916	71	76.71	reverse
GG694592	TCsat18	GG694592-31	TTGGCATTACTTTTTAAACACGTAACCGCGCCATTTTTTTTAATTTAGTTACAGGCTTAGCGTGATTTTTAGAT	2917	2990	74	73.08	reverse
GG694592	TCsat18	GG694592-32	TTATTTACCGATTAAGTACACGTGTCCGCGCCATTTTTAAATTTTGTTACCGATTTAGAGCAATTTTTAGG	2991	3061	71	75.34	reverse
GG694592	TCsat18	GG694592-33	TTAGAAATTGTTTTTAAACACGTAACCGCGCCATTTTTTTATTTAGTTACCGGATTAGCGTGATTTTTAGG	3111	3181	71	76.71	reverse
GG694611	TCsat18	GG694611-1	TTGGCATTACTTTTTAAACACGTGTCCGCGGCATTTTTTTTATTTATTTACCGATTAAGTGCACGTGTCCGCG	6	78	73	73.97	reverse
GG694611	TCsat18	GG694611-2	TTATTTACCCATTAAGTACACGTGTCCGCCGCGCAATTTTTAAATTTTGTTGCCGATTTAGTGAGATTTTTTAAG	79	153	75	71.05	reverse
GG694611	TCsat18	GG694611-3	TTATTTACCGATTAAGTGCACGTGTCCGCGCCATTTAAAATTTTGTTACCGATTTAGAGCAATTTTTAGG	197	266	70	71.23	reverse
GG694611	TCsat18	GG694611-4	GTGGCATTACTTTTTAAACACGTGTCCGCGCCATTTTTTTAATTTAATTACCGGATTAGCGTAATTTTTAGG	313	384	72	80.82	reverse
GG694611	TCsat18	GG694611-5	TTATTTACCCATTAAGTACACGTGTCCGCGCAATTTTTAAATTTTGTTACCGATTTAGTGCGATTTTTTAAG	385	456	72	76.71	reverse
GG694611	TCsat18	GG694611-6	GCGATTTTTAGCTTAGTACACGTGTCCGCGCCATTTAAAATTTTGTTACCGATTTAGTGCGATTTTTTAGG	500	570	71	73.97	reverse
GG694615	TCsat18	GG694615-1	TGCGATACGGGGTTTAAACACGTGCCCGCGCGATTTTTTAAATTCCTTTACCGATTTCGAGCGATTTTTTAGT	47	119	73	82.19	forward
GG694615	TCsat18	GG694615-2	TTGGCAACGTGTTTTAAACACGTGTCCGCGCGATTTTTTAAATTCAATTACCGATTTCGAGCGATTTTTTAGT	120	192	73	94.52	forward
GG694615	TCsat18	GG694615-3	TTGGCAACGTGTTTTAAACACGTGTCCGCGCGATTTTTTAAATTCAATTACCGATTTCGAGCGATTTTTTAGT	193	265	73	94.52	forward
GG694615	TCsat18	GG694615-4	TTGGCAACGTGTTTTAAACACGTGCCCGCGCGATTTTTTAAATTCAATTACCGATTTCGAGCGATTTTTTAGT	266	338	73	93.15	forward
GG694615	TCsat18	GG694615-5	TTGGCAACGTGTTTTAAACACGTGCCCGCGCGATTTTTTAAATTCAATTACCGATTTCGAGCGATTTTTTAGT	453	525	73	93.15	forward
GG694615	TCsat18	GG694615-6	TTGGCAACGTGTTTTAAACACGTGCCCGCGCGATTTTTTAAATTTAGTCACGTTTTAAACACGTGTCCGCGCC	526	598	73	71.23	forward
GG694615	TCsat18	GG694615-7	TTGGCAACGTGTTTTAAACACGTGCCCACACGATTTTTTAAATTGAATTACCGATTTCGAGCGATTTTTTAGG	640	712	73	91.78	forward
GG694615	TCsat18	GG694615-8	TTGGCAACGTGTTTTAAACACGTGCCCGCGCGATTTTTTAAATTTAGTCACGTTTTAAACACGTGTCCGCGCC	713	785	73	71.23	forward
GG694615	TCsat18	GG694615-9	ATTTAGTCACGTTTTAAACACGTGCCCGCGCGATTTTTTAAATTTAATTACCGATTTCGAGCGATTTTTTAGT	795	867	73	83.56	forward
GG694615	TCsat18	GG694615-10	TTGGCAACGTGTTTTAAACACGTGCCCGCGCGATTTTTTAAATTTAGTCACGTTTTAAACACGTGTCCGCGCC	868	940	73	71.23	forward
GG694615	TCsat18	GG694615-11	ATTTAGTCACGTTTTAAACACGTGCCCGCGCGATTTTTTAAATTCAATTACCGATTTCGAGCGATTTTTTAGT	1032	1104	73	82.19	forward
GG694615	TCsat18	GG694615-12	TTGGCAACGTGTTTTAAACACGTGCCCGCGCGATTTTTTAAATTTAATTACCGATTTTGTGCGATTTTTTAGG	1105	1177	73	95.89	forward
GG694615	TCsat18	GG694615-13	TTGGAAACGTGTTTTAAACACGTGTCCGCGCCATTTTTAAATTTAATTACCGATTTCGTGCGATTTTTTATG	1178	1249	72	95.89	forward
GG694615	TCsat18	GG694615-14	TTGGCAACGTGTTTTAAACACGTGCCCGCGCGATTTTTTAAATTCCATTACCGATTTCGAGCGATTTTTTAGG	1250	1322	73	93.15	forward
GG694615	TCsat18	GG694615-15	TTGGCACGTGTTTTAAACACGTGCCCGCGCGATTTTTTAAATTTAGTCACGTTTTAAACACGTGTCCGCGCCATTTTTTAAA	1323	1404	82	73.49	forward
GG694616	TCsat18	GG694616-1	ATTTAGTCACGTTTTAAACACGTGCCCGCGCGATTTTTTAAATTCAATTACCGATTTCGAGCGATTTTTTAGT	128	200	73	82.19	forward
GG694616	TCsat18	GG694616-2	TTGGCAACGTGTTTTAAACACGTGCCCGCGCGATTTTTTAAATTTAGTCACGTTTTAAACACGTGTCCGCGCC	201	273	73	71.23	forward
GG694616	TCsat18	GG694616-3	ATTTAGTCACGTTTTAAACACGTGCCCGCGCGATTTTTTAAATTTAATTACCGATTTCGAGCGATTTTTTAGC	283	355	73	83.56	forward
GG694616	TCsat18	GG694616-4	TTGGCAACGTGTTTTAAACACGTGCCCGCGCGATTTTTTAAATTCAATTACCGATTTCGAGCGATTTTTTAGT	356	428	73	93.15	forward
GG694616	TCsat18	GG694616-5	TTGGCAACGTGTTTTAAACACGTGCTCGCGCGATTTTTTAAATTTAATTACCGATTTCGTGCGATTTTTTAGG	429	501	73	95.89	forward
GG694616	TCsat18	GG694616-6	TTGGTAACGTGTTTTAAACACGTGCCCGCGCGATTTTTTAAATTCAATTACCGATTTCGAGCGATTTTTTAGT	502	574	73	91.78	forward
GG694616	TCsat18	GG694616-7	TTGGCAACGTGTTTTAAACACGTGCCCGCGCGATTTTTTAAATTTAATTACCGATTTCGTGCGATTTTTTAGG	575	647	73	97.26	forward
GG694616	TCsat18	GG694616-8	TTGGCAACGTGTTTTAAACACGTGCCCGCGCGATTTTTTAAATTTAGTCACGTTTTAAACACGTGTCCGCGCC	648	720	73	71.23	forward
GG694616	TCsat18	GG694616-9	ATTTAGTCACGTTTTAAACACGTGCCCGCGCGATTTTTTAAATTTAATTACCGATTTCGAGCGATTTTTTAGT	730	802	73	83.56	forward
GG694616	TCsat18	GG694616-10	TTGGCAACGTGTTTTAAACACGTGCCCGCGCGATTTTTTAAATTCAATTACCGATTTCGAGCGATTTTTTAGT	803	875	73	93.15	forward
GG694616	TCsat18	GG694616-11	TTGGCAACGTGTTTTAAACACGTGCCCGCGCGATTTTTAAAATTTAATTACCGATTTCGTGCGATTTTTTATG	876	948	73	94.52	forward
GG694616	TCsat18	GG694616-12	TTGGCAACGTGTTTTAAACACGTGCCCGCGCGATTTTTTAAATTGAATTACCGATTTCGAGCGATTTTTTAGT	949	1021	73	93.15	forward
GG694616	TCsat18	GG694616-13	TTGGCAACGTGTTTTAAACACGTGCCCGCGCGATTTTTTAAATTTAGTCACGTTTTAAACACGTGTCCGCGCC	1022	1094	73	71.23	forward
GG694616	TCsat18	GG694616-14	ATTTAGTCACGTTTTAAACACGTGCCCGCGCGATTTTTTAAATTTAATTACCGATTTCGAGCGATTTTTTAGT	1104	1176	73	83.56	forward
GG694616	TCsat18	GG694616-15	TTGGCAACGTGTTTTAACACGTGCCCGCGCGATTTTTAAATTCAATTACCGATTTCGAGCGATTTTTAGTTTGG	1177	1250	74	86.84	forward
GG694624	TCsat18	GG694624-1	TTGGCATTACTTTTTAAACACGTAACCGCGCCATTTTTTTTAATTTAGTTACAGGCATAGCGTGATTTTTAGG	25	97	73	75.68	reverse
GG694624	TCsat18	GG694624-2	TTATTTACCGATTAAGTACACGTGTCCGCGCCATTTTTAAATTTTGTTACCGATTTAGAGCAATTTTTAGG	98	168	71	75.34	reverse
GG694624	TCsat18	GG694624-3	TTGGCATTACTTTTTAAACACGTAACCGCGCCATTTTTTTATTTAGTTACCGGGTTAGCGTGATTTTTAGG	214	284	71	78.08	reverse
GG694624	TCsat18	GG694624-4	AGAAATTGTTTTTTTAAACACGTGTCCGCGCCATTTTTAAATTTTGTTACCGATTTAGAGCAATTTTTAGG	285	355	71	76.71	reverse
GG694624	TCsat18	GG694624-5	TTGGCATTACTTTTTAAACACGTAACCGCGCCATTTTTTATTTAGTTACCGGATTAGCGTAATTTTTAGG	358	427	70	76.71	reverse
GG694624	TCsat18	GG694624-6	GTATTTACCGATTAAGTACACGTGTCCGCGCCATTTTTAAATTTTGTTACCGATTTAGAGCAATTTTTAGG	428	498	71	73.97	reverse
GG694624	TCsat18	GG694624-7	TTGGCATTACTTTTTAAACACGTAACCGCGCCATTTTTTTATTTAGTTACCGGATTAGCGTGATTTTTAGG	548	618	71	78.08	reverse
GG694624	TCsat18	GG694624-8	TTATTTACCGATTAAGTACACGTGTCCGCGCCATTTTTAAATTTTGTTACCGATTTAGAGCAATTTTTAGG	619	689	71	75.34	reverse
GG694624	TCsat18	GG694624-9	TTGGCATTACTTTTTAAACACGTAACCGCGCCATTTTTTTATTTAGTTACCGGATTAGCGTGATTTTTAGG	739	809	71	78.08	reverse
GG694624	TCsat18	GG694624-10	TTATTTACCGATTAAGTACACGTGTCCGCGCCATTTTTAAATTTTGTTACCGATTTAGAGCAATTTTTAGG	810	880	71	75.34	reverse
GG694624	TCsat18	GG694624-11	TTGGCATTACTTTTTAAACACGTAACCGCGCCATTTTTTTTAATTTAGTTACAGGCTTAGCGTGATTTTTAGG	930	1002	73	77.03	reverse
GG694624	TCsat18	GG694624-12	AGAAATTGTTTTTTTAAACACGTGTCCGCGCCATTTTTAAATTTTGTTACCGATTTAGAGCAATTTTTAGG	1003	1073	71	76.71	reverse
GG694624	TCsat18	GG694624-13	TAGAAATTGTTTTTTAAACACGTAACCGCGCCATTTTTTTATTTAGTTACCGGATTAGCGTGATTTTTAGG	1076	1146	71	76.71	reverse
GG694624	TCsat18	GG694624-14	TTGGCATTACTTTTTAAACACGTAACCGCGCCATTTTTTTTAATTTAGTTACAGGCTTAGCGTGATTTTTAGAT	1147	1220	74	73.08	reverse
GG694624	TCsat18	GG694624-15	TTATTTACCGATTAAGTACACGTGTCCGCGCCATTTTTAAATTTTGTTACCGATTTAGAGCAATTTTTAGG	1221	1291	71	75.34	reverse
GG694624	TCsat18	GG694624-16	TTGGCATTACTTTTTAAACACGTAACCGCGCCATTTTTTTATTTAGTTACCGGATTAGCGTGATTTTTAGG	1338	1408	71	78.08	reverse
GG694624	TCsat18	GG694624-17	TTATTTACCGATTAAGTACACGTGTCCGCGCCATTTTTAAATTTTGTTACCGATTTAGAGCAATTTTTAGG	1409	1479	71	75.34	reverse
GG694624	TCsat18	GG694624-18	TAGAAATTGTTTTTTAAACACGTAACCGCGCCATTTTTTTATTTAGTTACCGGATTAGCGTGATTTTTAGG	1529	1599	71	76.71	reverse
GG694624	TCsat18	GG694624-19	TAGGCATTACTTTTTAAACACGTAACCGCGCCATTTTTTTTAATTTAGTTACAGGCTTAGCGTGATTTTTAGAT	1600	1673	74	71.79	reverse
GG694624	TCsat18	GG694624-20	TTATTTACCGATTAAGTACACGTGTCCGCGCCATTTTTAAATTTTGTTACCGATTTAGAGCAATTTTTAGG	1674	1744	71	75.34	reverse
GG694624	TCsat18	GG694624-21	TTGGCATTACTTTTTAAACACGTAACCGCGCCATTTTTTTATTTAGTTACCGGATTAGCGTGATTTTTAGG	1791	1861	71	78.08	reverse
GG694624	TCsat18	GG694624-22	TTATTTCGCGATTAAGTACACGTGTCCGCGCCATTTTTAAATTTTGTTACCGATTTAGAGCAATTTTTAGG	1862	1932	71	72.6	reverse
GG694624	TCsat18	GG694624-23	TTGGCATTACTTTTTAAACACGTAACCGCGCCATTTTTTTATTTAGTTACCGGATTAGCGTGATTTTTAGG	1979	2049	71	78.08	reverse
GG694624	TCsat18	GG694624-24	TTATTTACCGATTAAGTACACGTGTCCGCGCCATTTTTAAATTTTGTTACCGATTAGAGCAATTTTTAGG	2050	2119	70	73.97	reverse
GG694624	TCsat18	GG694624-25	TTGGCATTACTTTTTAAACACGTAACCGCGCCATTTTTTTTAATTTAGTTACAGGCTTAGCGTGATTTTTAGG	2169	2241	73	77.03	reverse
GG694624	TCsat18	GG694624-26	AGAAATTGTTTTTTTAAACACGTGTCCGCGCCATTTTTAAATTTTGTTACCGATTTAGAGCAATTTTTAGG	2242	2312	71	76.71	reverse
GG694624	TCsat18	GG694624-27	TTGGCATTACTTTTTAAACACGTAACCGCGCCATTTTTTTATTTAGTTACCGGATTAGCGTGATTTTTAGG	2315	2385	71	78.08	reverse
GG694624	TCsat18	GG694624-28	TTATTTACCGATTAAGTACACGTGTCCGCGCCATTTTTAAATTTTGTTACCGATTTAGAGCAATTTTTAGG	2386	2456	71	75.34	reverse
GG694624	TCsat18	GG694624-29	TTGGCATTACTTTTTAAACACGTAACCGCGCCATTTTTTTTAATTTAGTTACAGGCTTAGCGTGATTTTTAGG	2506	2578	73	77.03	reverse
GG694624	TCsat18	GG694624-30	AGAAATTGTTTTTTTAAACACGTGTCCGCGCCATTTTTAAATTTTGTTACCGATTTAGAGCAATTTTTAGG	2579	2649	71	76.71	reverse
GG694624	TCsat18	GG694624-31	TTGGCATTACTTTTTAAACACGTAACCGCGCCATTTTTTTAATTTAGTTACAGGCTTAGCGTGATTTTTAGG	2652	2723	72	78.08	reverse
GG694647	TCsat18	GG694647-1	TTGGCAACGTGTTTTAAACACGTGCCCGCGCGATTTTTTAAATTTAGTCACGTTTTAAACACGTGTCCGCGCC	77	149	73	71.23	reverse
GG694647	TCsat18	GG694647-2	TTGGCAACGTGTTTTAAACACGTGCCCGCGCGATTTTTTAAATTTAGTCACGTTTTAAACACGTGTCCGCGCC	191	263	73	71.23	reverse
GG694647	TCsat18	GG694647-3	ATTTAGTCACGTTTTAAACACGTGCCCGCGCGATTTTTTAAATTTAATTACCGATTTCGAGCGATTTTTTAGT	264	336	73	83.56	reverse
GG694647	TCsat18	GG694647-4	TTGGCAACGTGTTTTAAACACGTGCCCGCGCGATTTTTTAAATTTAGTCACGTTTTAAACACGTGTCCGCGCC	346	418	73	71.23	reverse
GG694647	TCsat18	GG694647-5	TTGGCAACGTGTTTTAAACACGTGCCCGCGCGATTTTTTAAATTTAATTACCGATTTCGTGCGATTTTTTAGG	419	491	73	97.26	reverse
GG694647	TCsat18	GG694647-6	TTGGCAACGTGTTTTAAACACGTGCCCGCGCGATTTTTTAAATTCAATTACCGATTTCGAGCGATTTTTTAGT	492	564	73	93.15	reverse
GG694647	TCsat18	GG694647-7	ATTTAGTCACGTTTTAAACACGTGCCCGCGCGATTTTTTAAATTTAATTACCGATTTCGAGCGATTTTTTAGT	565	637	73	83.56	reverse
GG694647	TCsat18	GG694647-8	TTGGCAACGTGTTTTAAACACGTGCCCGCGCGATTTTTTAAATTTAGTCACGTTTTAAACACGTGTCCGCGCC	647	719	73	71.23	reverse
GG694647	TCsat18	GG694647-9	TTGGCAACGTGTTTTAAACACGTGCCCGCGCGATTTTTTAAATTCAATTACCGATTTCGAGCGATTTTTTAGT	720	792	73	93.15	reverse
GG694647	TCsat18	GG694647-10	ATTTAGTCACGTTTTAAACACGTGTCCGCGCCATTTTTAAAATTTAATTACCGATTTCGAGCGATTTTTTAGT	793	865	73	84.93	reverse
GG694647	TCsat18	GG694647-11	ATTTAGTCACGTTTTAAACACGTGCCCACGCGATTTTTTAAATTTAATTACCGATTTTGTGCGATTTTTTAGT	907	979	73	82.19	reverse
GG694647	TCsat18	GG694647-12	TTGGCAACGTGTTTTAAACACGTGCCCGCGCGATTTTTTAAATTTAGTCACGTTTTAAACACGTGTCCGCGCCATTTTTTAA	980	1061	82	74.7	reverse
GG694647	TCsat18	GG694647-13	TTGGCAACGTGTTTTAAACACGTGCCCGCGCGATTTTTTAAATTGAATTACCGATTTCGAGCGATTTTTTAGG	1062	1134	73	94.52	reverse
GG694647	TCsat18	GG694647-14	ATTTAGTCACGTTTTAAACACGTGCCCGCGCGATTTTTAAAATTTAATTACCGATTTCGTGCGATTTTTTATG	1135	1207	73	83.56	reverse
GG694647	TCsat18	GG694647-15	TTGGCAACGTGTTTTAAACACGTGCCCGCGCGATTTTTTAAATTTAGTCACGTTTTAAACACGTGCCCGCGCCATTTTTTAA	1208	1289	82	73.49	reverse
GG694647	TCsat18	GG694647-16	TTGGCAACGTGTTTTAAACACGTGCCCGCGCGATTTTCTAAATTCAATTACCGATTTCGAGCGATTTTTTAGT	1290	1362	73	91.78	reverse
GG694647	TCsat18	GG694647-17	TTGGCAACGTGTTTTAAACACGTGCCCGCGCGATTTTTTAAATTTAATTACCGATTTCGTGCGATTTTTTAGG	1363	1435	73	97.26	reverse
GG694647	TCsat18	GG694647-18	TTGGCAACGTGTTTAAACACGTGCCCGCGCGATTTTTAAATTCAATTACCGATTTCGAGCGATTTTTTAGT	1436	1506	71	90.41	reverse
GG694647	TCsat18	GG694647-19	ATTTAGTCACGTTTTAAACACGTGCCCGCGCGATTTTTAAATTTAATTACCGATTTCGAGCGATTTTTTAGT	1507	1578	72	82.19	reverse
GG694647	TCsat18	GG694647-20	TTGGCAACGTGTTTTAAACACGTGCCCGCGCGATTTTTTAAATTTAGTCACGTTTTAAACACGTGTCCGCGCCATTTTTTAA	1579	1660	82	74.7	reverse
GG694647	TCsat18	GG694647-21	TTGGCAACGTGTTTTAAACACGTGCCCGCGCGATTTTTTAAATTCAATTACCGATTTCGAGCGATTTTTTAGG	1661	1733	73	94.52	reverse
GG694647	TCsat18	GG694647-22	TTGGCAACGTGTTTTAAACACGTGTCCGCGCCATTTTTAAATTTAATTACCGATTTCGTGCGATTTTTTATG	1734	1805	72	97.26	reverse
GG694647	TCsat18	GG694647-23	TTGGCAACGTGTTTTAAACACGTGTCCGCGCCATTTTTAAATTTAATTACCGATTTCGTGCGATTTTTTATG	1806	1877	72	97.26	reverse
GG694647	TCsat18	GG694647-24	TTGGCAACGTGTTTTAAACACGTGCCCGCGCGATTTTTTAAATTTAGTCACGTTTTAAACACGTGTCCGCGCC	1919	1991	73	71.23	reverse
GG694647	TCsat18	GG694647-25	TTGGCAACGTGTTTTAAACACGTGTCCGCGCCATTTTTAAAATTTGATTACCGATTTCGTGCGATTTTTTATG	1992	2064	73	95.89	reverse
GG694647	TCsat18	GG694647-26	ATTTAGTCACGTTTTAAACACGTGTCCGCGCCATTTTTAAATTTAATTACCGATTTCGTGCGATTTTTTATG	2065	2136	72	86.3	reverse
GG694866	TCsat18	GG694866-1	TAGAAATTGTTTTTTAAACACGTGTCCGCGCCATTTTTTTAAATTTATTTACCGATTAAGTACACGTGTCCGCG	9	82	74	74.32	reverse
GG694866	TCsat18	GG694866-2	TTGGCATTACTTTTTAAACACGTAACCGCGCCATTTTTTTATTTAGTTACCGGATTAGCGTGATTCTTAGGT	83	154	72	73.97	reverse
GG694866	TCsat18	GG694866-3	TTATTTGCCGATTAAGTACACGTGTCCGCGCCATTTTTAAATTTTGTTACCGATTTAGAGCAATTTTTAGG	155	225	71	73.97	reverse
GG694866	TCsat18	GG694866-4	TTGGCATTACTTTTTAAACACGTAACCGCGCCATTTTTTTATTTAGTTACCGGATTAGCGTGATTTTTAGG	272	342	71	78.08	reverse
GG694866	TCsat18	GG694866-5	TTATTTACCGATTAAGTACACGTGTCCGCGCCATTTTTAAATTTTGTTACCGATTTAGAGCAATTTTTAGG	343	413	71	75.34	reverse
GG694866	TCsat18	GG694866-6	TTGGCATTACTTTTTAAACACGTAACCGCGCCATTTTTTTTAATTTAGTTACAGGCTTAGCGTGATTTTTAGG	463	535	73	77.03	reverse
GG694866	TCsat18	GG694866-7	AGAAATTGTTTTTTTAAACACGTGTCCGCGCCATTTTTAAATTTTGTTACCGATTTAGAGCAATTTTTAGG	536	606	71	76.71	reverse
GG694866	TCsat18	GG694866-8	TTGGCATTACTTTTTAAACACGTAACCGCGCCATTTTTTTTAATTTAGTTACAGGCTTAGCGTGATTTTTAGG	609	681	73	77.03	reverse
GG694866	TCsat18	GG694866-9	AGAAATTGTTTTTTTAAACACGTGTCCGCGCCATTTTTAAATTTTGTTACCGATTTAGAGCAATTTTTAGG	682	752	71	76.71	reverse
GG694866	TCsat18	GG694866-10	TTGGCATTACTTTTTAAACACGTAACCGCGCCATTTTTTTTAATTTAGTTACAGGCTTAGCGTGATTTTTAGG	755	827	73	77.03	reverse
GG694866	TCsat18	GG694866-11	TTATTTACCGATTAAGTACACGTGTCCGCGCCATTTTTAAATTTTGTTACCGATTTAGAGCAATTTTTAGG	828	898	71	75.34	reverse
GG694866	TCsat18	GG694866-12	TTGGCATTACTTTTTAAACACGTAACCGCGCCATTTTTTTATTTAGTTACCGGATTAGCGTGATTTTTAAGT	943	1014	72	76.71	reverse
GG694866	TCsat18	GG694866-13	TAGAAATTGTTTTTTAAACACGTGTCCGCGCCATTTTTTTTAATTTATTTACCGATAAAGTGCACGTGTCCGCG	1056	1129	74	72.97	reverse
GG694866	TCsat18	GG694866-14	TTGGCATTACTTTTTAAACACGTAACCGCGCCATTTTTTTATTTAGTTACCGAATTAGCGTGATTTTTAGG	1131	1201	71	79.45	reverse
GG694866	TCsat18	GG694866-15	TTATTTACCGATTAAGTACACGTGTCCGCGCCATTTTTAAATTTTGTTACCGATTTAGAGCAATTTTTAGG	1202	1272	71	75.34	reverse
GG694866	TCsat18	GG694866-16	TTGGCATTACTTTTTAAACCCGTAACCGCGCCATTTTTTTTAATTTAGTTACAGGCATAGCGTGATTTTTAGG	1319	1391	73	74.32	reverse
GG694866	TCsat18	GG694866-17	TTATTTACCGATTAAGTACACGTGTCCGCGCCATTTTTAAATTTTGTTACCGATTTAGAGCAATTTTTAGG	1392	1462	71	75.34	reverse
GG694866	TCsat18	GG694866-18	TTGGCATTACTTTTTAAACACGTAACCGCGCCATTTTTTTTAATTTAGTTACAGGCATAGCGTGATTTTTAGG	1509	1581	73	75.68	reverse
GG694866	TCsat18	GG694866-19	TTATTTACCGATTAAGTACACGTGTCCGCGCCATTTTTAAATTTTGTTACCGATTTAGAGCAATTTTTAGG	1582	1652	71	75.34	reverse
GG694866	TCsat18	GG694866-20	TTGGCATTACTTTTTAAACACGTAACCGCGCCATTTTTTTTATTTAGTTACCGGATTAGCGTGATTTTTAGG	1699	1770	72	78.08	reverse
GG694866	TCsat18	GG694866-21	TTATTTACCGATTAAGTACACGTGTCCGCGCCATTTTTAAATTTTGTTACCGATTTAGAGCAATTTTTAGG	1771	1841	71	75.34	reverse
GG694866	TCsat18	GG694866-22	TTGGCATTACTTTTTAAACACGTAACCGCGCCATTTTTTTATTTAGTTACCGGATTAGCGTGATTTTTAGG	1887	1957	71	78.08	reverse
GG694866	TCsat18	GG694866-23	TTATTTACCGATTAAGTACACGTGTCCGCGCCATTTTTAAATTTTGTTACCGATTTAGAGCAATTTTTAGG	1958	2028	71	75.34	reverse
GG694866	TCsat18	GG694866-24	TTGGCATTACTTTTTAAACACGTAACCGCGCCATTTTTTTATTTAGTTACCGGATTAGCGTGATTTTTAGG	2078	2148	71	78.08	reverse
GG694866	TCsat18	GG694866-25	TTATTTACCGATTAAGTACACGTGTCCGCGCCATTTTTAAATTTTGTTACCGATTTAGAGCAATTTTTAGG	2149	2219	71	75.34	reverse
GG694866	TCsat18	GG694866-26	TTGGCATTACTTTTTAAACACGTAACCGCGCCATTTTTTTTAATTTAGTTACAGGCTTAGCGTGATTTTTAGG	2269	2341	73	77.03	reverse
GG694866	TCsat18	GG694866-27	AGAAATTGTTTTTTTAAACACGTGTCCGCGCCATTTTTAAATTTTGTTACCGATTTAGAGCAATTTTTAGG	2342	2412	71	76.71	reverse
GG694866	TCsat18	GG694866-28	TTAGAAATTGTTTTTAAACACGTAACCGCGCCATTTTTTTATTTAGTTACCGGATTAGCGTGATTTTTAGG	2415	2485	71	76.71	reverse
GG695058	TCsat18	GG695058-1	TTGGCAACGTGTTTTAAACACGTGCCCGCGCAAGTTTTTAAATTTAGTCACGCTTTAAACACGTGTCCGCGCCATTTTTTAAA	401	483	83	73.49	forward
GG695058	TCsat18	GG695058-2	TTGGCAACGTGTTTTAAACACGTGCCCGCGCCATTTTTTAAATTTAATTACCGATTTCGTGCGATTTTTTAGG	742	814	73	98.63	forward
GG695058	TCsat18	GG695058-3	TTGGCAACGTGTTTTAAACACGTGTCCGCGCGATTTTTTAAATTTAGTCACGCTTTAAACACGTGTCCGTGCC	815	887	73	73.97	forward
GG695058	TCsat18	GG695058-4	TTGGCAACGTGTTTTAAACACGTGCCCGCGCGATTTTTTAAATTTAGTCACGCTTTAAACACGTGTCCGCGCG	929	1001	73	72.6	forward
GG695058	TCsat18	GG695058-5	TTGGCAACGTGTTTTAAACACGTGCCCGCGCGAGTTTTTAAATTTAGTCACGCTTTAAACACGTGTACGCGCCATTTTTTAAA	1043	1125	83	73.49	forward
GG695058	TCsat18	GG695058-6	TTGGCAACGTGTTTTAAACACGTGCCCGCGCGAGTTTTTAAATTTAGTCACGCTTTAAACACGTGTACGCGCCATTTTTTAAA	1383	1465	83	73.49	forward
GG695058	TCsat18	GG695058-7	TTGGCAACGTGTTTTAAACACGTGCCCGCGCGAGTTTTTAAATTTAGTCACGCTTTAAACACGTGTCCGCGCCATTTTTTAAA	1723	1805	83	73.49	forward
GG695058	TCsat18	GG695058-8	TTGGCAACGTGTTTTAAACAAGTGCCCGCGCGAGTTTTTAAATTTAGTCACGCTTTAAACACGTGTACGCGCCATTTTTTAAA	1950	2032	83	72.29	forward
GG695058	TCsat18	GG695058-9	TTGGCAACGTGTTTTAAACACGTGCCCGCGCGAGTTTTTAAATTTAGTCACGCTTTAAACACGTGTCCGCGCCATTTTTTAAA	2177	2259	83	73.49	forward
GG695058	TCsat18	GG695058-10	TTGGCAACGTGTTTTAAACACGTGCCCGCGCGAGTTTTTAAATTTAGTCACGCTTTAAACACGTGTCCGCGGCATTTTTTAAA	2517	2599	83	72.29	forward
GG695058	TCsat18	GG695058-11	TTGGCAACGTGTTTTAAACACGTGCCCGCGCGAGTTTTTAAATTTAGTCACGCTTTAAACACGTGTCCGCGCCATTTTTTAAA	2972	3054	83	73.49	forward
GG695058	TCsat18	GG695058-12	TTGGCAACGTGTTTTAAACACGTGCCCGCGCGAGTTTTTAAATTTAGTCACGCTTTAAACACGTGTCCGCGCCATTTTTTAAA	3653	3735	83	73.49	forward
GG695179	TCsat18	GG695179-1	TTATTTACCGATTAAGTGCACGTGTCCGCGCCATTTAAAATTTTGTTACCGATTTAGTGCGATTTTTTAGG	213	283	71	75.34	reverse
GG695179	TCsat18	GG695179-2	TTGGCATTACTTTTTAAACACGTAACTACGCCATTTTTGTAATGTAGTTACCGGATTAGCGTGATTTTTAGG	327	398	72	73.97	reverse
GG695179	TCsat18	GG695179-3	TTGCCAATTAAGTGCACGTGTCCGCGCCATTTTTAAATTTTGTAATCAATTTTGTGCGATTTTTTAGG	399	466	68	76.71	reverse
GG695223	TCsat18	GG695223-1	AACTAGACACGTTTTAAACACGTATCCGCGCGATTTTTTAAATTTAATTACCGATTTCATGCGATTTTTTAGG	85	157	73	84.93	forward
GG695223	TCsat18	GG695223-2	TTGGCAACGTGTTTTAAAAACGTGCCCGCGCCATTTTTTAAATTTAATTACCGATTTCGCGCGATTTTTTAGG	158	230	73	95.89	forward
GG695223	TCsat18	GG695223-3	TTGGCAACGTGTTTTAAACGCGTGCCCGCGCCATTTTTTAAATTTCATTACCGATTTCGTGCGATTTTTTAGG	231	303	73	95.89	forward
GG695223	TCsat18	GG695223-4	TTGGCAAGGTGTTTTAAACACGTGCCCGCGCGATTTTTTAAATTTAGTCACGCTTTAAACACGTGCCCGCGCCATTTTTTAAA	304	386	83	72.29	forward
GG695223	TCsat18	GG695223-5	TTGGCAACGTGTTTTAAAAACGTGCCCGCGCCATTTTTTAAATTTAATTACCGATTTCGCGCGATTTTTTAGG	418	490	73	95.89	forward
GG695223	TCsat18	GG695223-6	TTGGCAACGTGTTTTAAAAACGTGCCCGCGCCATTTTTTAAATTTAATTACCGATTTCGCGCGATTTTTTAGG	718	790	73	95.89	forward
GG695223	TCsat18	GG695223-7	TTGGCAACGTGTTTTAAACACGTGCCCGCGCGATTTTTTAAATTTAGTCACGCTTTAAAGACGTGTCCGCGCCATTTTTTAAA	791	873	83	74.7	forward
GG695223	TCsat18	GG695223-8	TTGGCAACGTGTTTTAAACGCGTGCCCGCGCCATTTTTTAAATTTCATTACCGATTTCGTGCGATTTTTTAGG	905	977	73	95.89	forward
GG695223	TCsat18	GG695223-9	TTGGCAAGGTGTTTTAAACGCGTGTTCGCGCCATTTTTTAAATTTAATCACCGATTTCGTGCGATTTTTTAGG	978	1050	73	94.52	forward
GG695223	TCsat18	GG695223-10	TTGGCAACGTGTTTTAAACGCGTGTTCGCGCCATTTTTTAAATTTAATTACCGATTTCATGCGATTTTTTAGG	1051	1123	73	95.89	forward
GG695223	TCsat18	GG695223-11	TTGGCAACGTGTTTTAAACGCGTGTTCGCGCGATTTTTTAAATTTAATTACCGATTTCGTGCAATTTTTTAGG	1238	1310	73	94.52	forward
GG695223	TCsat18	GG695223-12	TTGGCAACGTGTTTTAAACACGTGCCCGCGCGATTTTTTAAATCTAGTCACGCTTTAAACACGTGCCCGCGCCATTTTTTAAA	1311	1393	83	72.29	forward
GG695223	TCsat18	GG695223-13	TTGGCAACGTGTTTTAAACGCGTGTTCGCGCCATTTTTTAAATTTAATTACCGATTTCGCGCGATTTTTTAGG	1653	1725	73	95.89	forward
GG695223	TCsat18	GG695223-14	TTGGCAACGTGTTTTAAACACGTGCCCGCGCGAGTTTTTAAATTTAATTACCGATTTCGTGCGATTTTTTAAG	1726	1798	73	94.52	forward
GG695223	TCsat18	GG695223-15	ATTTAGTCACGTTTTAAACACGTGTCCGCGCCATTTTTTAAATTTAATTACCGATTTCGCGCGATTTTTTAGG	2067	2139	73	87.67	forward
GG695223	TCsat18	GG695223-16	TTGGCAACGTGTTTTAAACGCGTGTTCGCGCGATTTTTTAAATTTAATTACCGATTTCATGCGATTTTTTAGG	2140	2212	73	94.52	forward
GG695223	TCsat18	GG695223-17	TTGGCAACGTGTTTTAAACACGTGCCCGCGCGAGTTTTTAAATTTAGTCACGCTTTAAACAGGTGTCCGCGCCATTTTTTAAA	2213	2295	83	72.29	forward
GG695223	TCsat18	GG695223-18	TTGGCAACGTGTTTTAAACACGTGCCCGCGCGAGTTTTTAAATTTAATTACCAATTTCGTGCGATTTTTTAAG	2441	2513	73	93.15	forward
GG695250	TCsat18	GG695250-1	TAGAAATTGTTTTTTAAACACGCGTCCGCGCCATTTTTTTAATTTAGTTACCGGATTAGCGTGATTTTTAGG	178	249	72	79.45	reverse
GG695250	TCsat18	GG695250-2	TTGGCATTACTTTTTAAACACGTGTCCGTGCCATTTTTTTAATGTAGACACCGGATTAGCGTGATTTTTAGG	251	322	72	76.71	reverse
GG695250	TCsat18	GG695250-3	TTTATTACCGATTAAGTGCACGTGTCCGCGCCATTTTTAAAATTTTTTACCGATTTAGTGCGATTTTTTAGG	323	394	72	78.08	reverse
GG695250	TCsat18	GG695250-4	TTATTTACCGATTAAGTGCACGTGTCCGCGCCATTTTTAAATTTTGTTACCGATTTAGTGCGATTTTTTAGG	441	512	72	78.08	reverse
GG695250	TCsat18	GG695250-5	TTACTTACCGATTAAGTGCACGTGTCCGCGCCATTTTTAAATTTTTTACCGATTTAGTGCGAATTTTTATG	556	626	71	75.34	reverse
GG695250	TCsat18	GG695250-6	TTATTTACCGATTAAGTGCACGTGTCCGCGCCATTTTTAAAATTTTTTACCGATTTAGTGCGATTTTTTAGG	670	741	72	78.08	reverse
GG695250	TCsat18	GG695250-7	TTATTTACCGATTAAGTGCACGTGTCCGCGCCATTTTTAAATTTTGTTACCGATTTAGTGCGATTTTTTAGG	785	856	72	78.08	reverse
GG695250	TCsat18	GG695250-8	TTATTTGCCGATTAAGTGCACGTGTCCGCGCCATTTTTAAATTTTTTTGACCGATTTAGTGCGATTTTTTAGG	900	972	73	75.68	reverse
GG695337	TCsat18	GG695337-1	TTGGCATTACTTTTTAAACACGTAACCGCGCCATTTTTTTTAATTTAGTTACAGGCTTAGCGTGATTTTTAGAT	19	92	74	73.08	forward
GG695337	TCsat18	GG695337-2	TAGAAATTGTTTTTTAAACACGTAACCGCGCCATTTTTTTATTTAGTTACCGGATTAGCGTGATTTTTAGG	93	163	71	76.71	forward
GG695337	TCsat18	GG695337-3	TTATTTACCGATTAAGTACACGTGTCCGCGCCATTTTTAAATTTTGTTACCGATTTAGAGCAATTTTTAGG	213	283	71	75.34	forward
GG695337	TCsat18	GG695337-4	TTGGCATTACTTTTTAAACACGTAACCGCGCCATTTTTTTATTTAGTTACCGGATTAGCGTGATTTTTAGG	284	354	71	78.08	forward
GG695337	TCsat18	GG695337-5	TTATTTACCGATTAAGTACACGTGTCCGCGCCATTTTTAAATTTTGTTACCGATTTAGAGCAATTTTTAGG	404	474	71	75.34	forward
GG695337	TCsat18	GG695337-6	TTGGCATTACTTTTTAAACACGTAACCGCGCCATTTTTTTATTTAGTTACCGGATTAGCGTGATTTTTAGG	475	545	71	78.08	forward
GG695337	TCsat18	GG695337-7	TTATTTACCGATTAAGTACACGTGTCCGCGCCATTTTTAAATTTTGTTACCGATTTAGAGCAATTTTTAGG	591	661	71	75.34	forward
GG695337	TCsat18	GG695337-8	TTATTTACCGATTAAGTACACGTGTCCGCGCCATTTTTAAATTTTGTTACCGATTTAGAGCAATTTTTAGG	705	775	71	75.34	forward
GG695337	TCsat18	GG695337-9	TTGGCATTACTTTTTAAACACGTAACCGCGCCATTTTTTTATTTAGGTACCGGATTAGCGTGATTTTTAGG	776	846	71	76.71	forward
GG695337	TCsat18	GG695337-10	TTATTTACCGATTAAGTACACGTGTCCGCGCCATTTTTAAATTTTGTTACCGATTTAGAGCAATTTTTAGG	896	966	71	75.34	forward
GG695337	TCsat18	GG695337-11	TTGGCATTACTTTTTAAACACGTAACCGCGCCATTTTTTTTAATTTAGTTACAGGCTTAGCGTGATTTTTAGAT	967	1040	74	73.08	forward
GG695337	TCsat18	GG695337-12	TAGAAATTGTTTTTTAAACACGTAACCGCGCCATTTTTTTATTTAGTTACCGGATTAGCGTGATTTTTAGG	1041	1111	71	76.71	forward
GG695337	TCsat18	GG695337-13	TTATTTACCGATTAAGTACACGTGTCCGCGCCATTTTTAAATTTTGTTACCGATTTAGAGCAATTTTTAGG	1161	1231	71	75.34	forward
GG695337	TCsat18	GG695337-14	TTGGCATTACTTTTTAAACACGTAACCGCGCCATTTTTTTATTTAGTTACCGGATTAGCGTGATTTTTAGG	1232	1302	71	78.08	forward
GG695337	TCsat18	GG695337-15	TTATTTACCGATTAAGTACACGTGTCCGCGCCATTTTTAAATTTTGTTACCGATTTAGAGCAATTTTTAGG	1352	1422	71	75.34	forward
GG695337	TCsat18	GG695337-16	TTGGCATTACTTTTTAAACACGTAACCGCGCCATTTTTTTATTTAGTTACCGGATTAGCGTGATTTTTAGG	1423	1493	71	78.08	forward
GG695337	TCsat18	GG695337-17	TTATTTACCGATTAAGTACACGTGTCCGCGCCATTTTTAAATTTTGTTACCGATTTAGAGCAATTTTTAGG	1539	1609	71	75.34	forward
GG695337	TCsat18	GG695337-18	TTGGCATTACTTTTTAAACACGTAACCGCGCCATTTTTTTATTTAGTTACCGGGTTAGCGTGATTTTTAGG	1610	1680	71	78.08	forward
GG695337	TCsat18	GG695337-19	TTATTTACCGATTAAGTACACGTGTCCGCGCCATTTTTAAATTTTGTTACCGATTTAGAGCAATTTTTAGG	1726	1796	71	75.34	forward
GG695337	TCsat18	GG695337-20	TTGGCATTACTTTTTAAACACGTAACCGCGCCATTTTTTTATTTAGTTACCGGGTTAGCGTGATTTTTAGG	1797	1867	71	78.08	forward
GG695337	TCsat18	GG695337-21	TTATTTACCGATTAAGTACACGTGTCCGCGCCATTTTTAAATTTTGTTACCGATTTAGAGCAATTTTTAGG	1913	1983	71	75.34	forward
GG695337	TCsat18	GG695337-22	TTGGCATTACTTTTTAAACACGTAACCGCGCCATTTTTTTTAATTTAGTTACAGGCATAGCGTGATTTTTAGG	1984	2056	73	75.68	forward
GG695337	TCsat18	GG695337-23	TTATTTACCGATTAAGTACACGTGTCCGCGCCATTTTTAAATTTTGTTACCGATTTAGAGCAATTTTTAGG	2103	2173	71	75.34	forward
GG695418	TCsat18	GG695418-1	TTGGCAACGTGTTTTAAACACGTGCCCGCGCCATTTTTTAAATTTAATTACCGATTTCGTGCGATTTTTTAGG	166	238	73	98.63	reverse
GG695418	TCsat18	GG695418-2	ATTTAGTCACGCTTTAAACACGTATCCGCGCCATTTTTTAAATTTAATTACCGATTTCGTGCGATTTTTTAGG	467	539	73	86.3	reverse
GG695418	TCsat18	GG695418-3	TTGGCAACGTGTTTTAAACACGTGCCCGCGCCATTTTTTAAATTTAATTACCGATTTCGTGCGATTTTTTAGG	809	881	73	98.63	reverse
GG695418	TCsat18	GG695418-4	ATTTAGTCACGCTTTAAACACGTGTCCGCGCCATTTTTTAAATTTAATTACCGATTTCCTCCTTTAATTTAGG	1338	1410	73	79.45	reverse
GG695679	TCsat18	GG695679-1	TTGGCAACGTGTTTTAAACACGTGCCCGCGCGATTTTTTAAATTGAATTACCGATTTCGAGCGATTTTTTAGT	64	136	73	93.15	reverse
GG695679	TCsat18	GG695679-2	TTGGCAACGTGTTTTAAACACGTGCCCGCGCGATTTTTAAAATTTAATTACCGATTTCGTGCGATTTTTTATG	137	209	73	94.52	reverse
GG695679	TCsat18	GG695679-3	TTGGCAACGTGTTTTAAACACGTGCCCGCGCGATTTTTTAAATTCAATTACCGATTTCGAGCGATTTTTTAGT	210	282	73	93.15	reverse
GG695679	TCsat18	GG695679-4	TTGGCAACGTGTTTTAAACACGTGCCCGCGCGATTTTTTAAATTTAGTCACGTTTTAAACACGTGTCCGCGCC	324	396	73	71.23	reverse
GG695679	TCsat18	GG695679-5	TTGGCAACGTGTTTTAAACACGTGCCCGCGCGATTTTTTAAATTTAATTACCGATTTCGTGCGATTTTTTAGT	397	469	73	95.89	reverse
GG695679	TCsat18	GG695679-6	TTGGCAACGTGTTTTAAACACGTGCCCGCGCGATTTTTTAAATTTAATTACCGATTTCGTGCGATTTTTTAGG	470	542	73	97.26	reverse
GG695679	TCsat18	GG695679-7	ATTTAGTCACGTTTTAAACACGTGCCCACGCCATTTTTTAAATTTAATTACCGATTTCGTGCGATTTTTTAGG	543	615	73	86.3	reverse
GG695679	TCsat18	GG695679-8	TTGGCAACGTGTTTTAAACACGTGCCCGCGCGATTTTTTAAATTTAATTACCGATTTCGAGCGATTTTTTAGT	657	729	73	94.52	reverse
GG695679	TCsat18	GG695679-9	TTGGAAACGTGTTTTAAACACGTGTCCGCGCCATTTTTAAAATTTAATTACCGATTTCGTGCGATTTTTTATG	730	802	73	95.89	reverse
GG695679	TCsat18	GG695679-10	TTGGCAACGTGTTTTAAACACGTGCCCGCGCGATTTTTTAAATTTCATTACCGATTTCGTGCGATTTTTTAGG	803	875	73	95.89	reverse
GG695679	TCsat18	GG695679-11	ATTTAGTCACGTTTTAAACACGTGTCCGCGCCATTTTTAAAATTTAATTACCGATTTCGTGCGATTTTTTATA	876	948	73	84.93	reverse
GG695679	TCsat18	GG695679-12	TTGGCAACGTGTTTTAAACACGTGTCCGCGCCATTTTTAAATTTAATTACCGATTTCGTGCGTTCTTTTAGG	990	1061	72	95.89	reverse
GG695679	TCsat18	GG695679-13	TTGGCAACGTGTTTTAAACACGTGCCCGCGCGATTTTTTAAATTTAGTCACGTTTTAAAAACGTGTCCGCGCC	1103	1175	73	71.23	reverse
GG695679	TCsat18	GG695679-14	TTGGCAACGTGTTTTAAACACGTGTCCGCGCCATTTTTAAAATTTAATTACCGATTTCGTGCGATTTTTTATG	1176	1248	73	97.26	reverse
GG695679	TCsat18	GG695679-15	TTGGCAACGTGTTTTAAACACGTGTCCGATCCATTTTTAAAATTTAATTACCGATTTCGTGCGATTTTTTATG	1249	1321	73	94.52	reverse
GG695718	TCsat18	GG695718-1	ATTTAGTCACGCTTTAAACACGTGTCCGCGCCATTTTTTAAATTTAATTACCGATTTCGTGCGATTTTTGAGG	190	262	73	86.3	reverse
GG695718	TCsat18	GG695718-2	TTGGCAACGTGTTTTAAACGCGTGCCCGCGCGATTTTTTAAATTTAGTCACGTTTTAAACACGTGTCCGCGCCATTTTTAA	264	344	81	72.29	reverse
GG695718	TCsat18	GG695718-3	ATTTAGTCACGTTTTAAACACGTGTCCGCGCCATTTTTAAAATTTAATTACCGATTTCGTGCGATTTTTGAGG	345	417	73	86.3	reverse
GG695718	TCsat18	GG695718-4	TTGGCAACGTGTTTTAAACACGTGCCCGCGCGATTTTTTAAATTTAGTCACGTTTTAAACACGTGTCCGCGCCATTTTTTAA	418	499	82	74.7	reverse
GG695718	TCsat18	GG695718-5	ATTTAGTCACGCTTTAAACACGTGTCCGCGCCATTTTTTTAATTTAATTACCGATTTCGTGCGATTTTTTAGG	500	572	73	86.3	reverse
GG695718	TCsat18	GG695718-6	TTGGCAACGTGTTTTAAACGCGTGCCCGCGCGATTTTTTAAATTTAGTCACGTTTTAAACACGTGTCTGCGCCATTTTTTAA	573	654	82	72.29	reverse
GG695718	TCsat18	GG695718-7	TTGGCAACGTGTTTTAAACGCGTGCCCGCGCGATTTTTTAAATTTAATTACCGATTTCGTGCGATTTTTTAGG	769	841	73	95.89	reverse
GG695718	TCsat18	GG695718-8	ATTTAGTCACGTTTTAAACACGTGTCCGCGCCATTTTTAAAATTTAATTACCGATTTCGTGCGATTTTTTAGG	842	914	73	87.67	reverse
GG695718	TCsat18	GG695718-9	TTGGCAACGTGTTTTAAACGCGTGCCCGCGCGATTTTTTAAATTTAGTCACGTTTTAAACACGTGTCTGCGCCATTTTTTGA	915	996	82	71.08	reverse
GG695718	TCsat18	GG695718-10	ATTTAGTCACGCTTTAAACACGTGTCCGCGCCATTTTTAAAATTTAATTACCGATTTCGTGCGATTTTTGAGG	997	1069	73	84.93	reverse
GG695718	TCsat18	GG695718-11	TTGGCAACGTGTTTTAAACACGTGCCCGCGCGATTTTTTAAATTTAGTCACGTTTTAAACACGTGTCTGCGCCATTTTTTAA	1070	1151	82	73.49	reverse
GG695718	TCsat18	GG695718-12	ATTTAGTCACGTTTTAAACACGTGTCCGCGCCATTTTTAAAATTTAATTACCGATTTCGTGCGATTTTTTAGT	1152	1224	73	86.3	reverse
GG695718	TCsat18	GG695718-13	TTGGCAACGTGTTTTAAACACGTGCCCGCGCGATTTTTTAAATTTAGTCACGTTTTAAACACGTGTCCGCGCCATTTTTTAA	1225	1306	82	74.7	reverse
GG695809	TCsat18	GG695809-1	TTGGCAACGTGTTTTAAACGCGTGCCCGCGCGATTTTTTAAATTTAATACCGATTTCGTGCGATTTTTTAGG	1	72	72	94.52	forward
GG695809	TCsat18	GG695809-2	TTGGCAACGTGTTTTAAACACGTGCCCGCGCGATTTTTTAAATTTAATTACCGATTTCGTGCGATTTTTTAGG	73	145	73	97.26	forward
GG695809	TCsat18	GG695809-3	TTGGCAACGTGTTTTAAACACGTGCCCGCGCGATTTTTTAAATTTAATTACCGATTTCGTGCGATTTTTGAGG	146	218	73	95.89	forward
GG695809	TCsat18	GG695809-4	TTGGCAACGTGTTTTAAACGCGTGCCCGCGCGATTTTTTAAATTTAATTACCGATTTCGTGCGATTTTTTAGG	219	291	73	95.89	forward
GG695809	TCsat18	GG695809-5	TTGGAAACGCGTTTTAAACACGTGTCCGCGCCATTTTTTAAATTTAGTCACGTTTTAAACACGTGTCCGCGCCATTTTTTAA	292	373	82	74.7	forward
GG695809	TCsat18	GG695809-6	ATTTAGTCACGTTTTAAACACGTGTCCGCGCCATTTTTTTAATTTAATTACCGATTTCGTGCGATTTTTTAGG	374	446	73	87.67	forward
GG695809	TCsat18	GG695809-7	TTGGCAACGTGTTTTAAACACGTGCCCGCGCGATTTTTTAAATTTAATTACCGATTTCGTGCGATTTTTGAGG	447	519	73	95.89	forward
GG695809	TCsat18	GG695809-8	TTGGCAACGTGTTTTAAACGCGTGCCCGCGCGATTTTTTAAATTTAATTACCGATTTCGTGCGATTTTTTAGG	520	592	73	95.89	forward
GG695809	TCsat18	GG695809-9	TTGGAAACGCGTTTTAAACACGTGTCCGCGCCATTTTTTAAATTTAGTCACGTTTTAAACACGTGTCCGCGCCATTTTTTAA	707	788	82	74.7	forward
GG695809	TCsat18	GG695809-10	ATTTAGTCACGTTTTAAACACGTGTCCGCGCCATTTTTTTAATTTAATTACCGATTTCGAGCGATTTTTTAGG	789	861	73	86.3	forward
GG695809	TCsat18	GG695809-11	TTGGCAACGTGTTTTAAACACGTGCCCGCGCGATTTTTTAAATTTAATTACCGATTTCGTGCGATTTTTGAGG	862	934	73	95.89	forward
GG695809	TCsat18	GG695809-12	TTGGCAACGTGTTTTAAACGCGTGCCCGCGCGATTTTTTAAATTTAATTACCGATTTCGTGCGATTTTTTAGG	935	1007	73	95.89	forward
GG695809	TCsat18	GG695809-13	TTGGCAACGTGTTTTAAACACGTGCCCGCGCGATTTTTTAAATTTAATTACCGATTTCGTGCGATTTTTTATG	1122	1194	73	95.89	forward
GG695809	TCsat18	GG695809-14	TTGGCAACGTGTTTTAAACACGTGCCCGCGCGATTTTTTAAATGTAATTACCGATTTCGTGCGATTTTTGAGG	1195	1267	73	94.52	forward
GG695809	TCsat18	GG695809-15	TTGGCAACGTGTTTTAAACGCGTGCCCGCGCGTTTTTTTAAATTTAATTACCGATTTCGTGCGATTTTTTAGG	1268	1340	73	94.52	forward
GG695809	TCsat18	GG695809-16	ATTTAGTCACGCTTTAAACACGTGTCCGCGCCATTTTTTTAATTTAATTACCGATTTCGAGCGATTTTTTAGG	1382	1454	73	84.93	forward
GG695809	TCsat18	GG695809-17	TTGGCAACGTGTTTTAAACACGTGCCCGCGCGATTTTTTAAATTTAATTACCGATTTCGTGCGATTTTTGAGG	1455	1527	73	95.89	forward
GG695809	TCsat18	GG695809-18	TTGGCAACGTGTTTTAAACGCGTGCCCGCGCGATTTTTTAAATTTAATTACCGATTTCGTGCGATTTTTTAGG	1528	1600	73	95.89	forward
GG695809	TCsat18	GG695809-19	TGGAAACGCGTTTTAACACGTGTCCGCGCCATTTTTAAATTTAGTCACGTTTTAACACGTGTCCGCGCCATTTTTAAAT	1601	1679	79	70.73	forward
GG695890	TCsat18	GG695890-1	TTGGCATTACTTTTTAAACACGTAACCGCGCCATTTTTTTATTTAGTTACCGGATTAGCGTGATTTTTAAGT	80	151	72	76.71	forward
GG695890	TCsat18	GG695890-2	TTATTTACCGATTAAGTACACGTGTCCGCGCCATTTTTAAATTTTGTTACCGATTTAGAGCAATTTTTAGG	196	266	71	75.34	forward
GG695890	TCsat18	GG695890-3	TTGGCATTACTTTTTAAACACGTAACCGCGCCATTTTTTTTAATTTAGTTACAGGCATAGCGTGATTTTTAGG	267	339	73	75.68	forward
GG695890	TCsat18	GG695890-4	TTATTTACCGATTAAGTACACGTGTCCGCGCCATTTTTAAATTTTGTTACCGATTTAGAGCAATTTTTAGG	386	456	71	75.34	forward
GG695890	TCsat18	GG695890-5	TTGGCATTACTTTTTAAACACGTAACCGCGCCATTTTTTTATTTAGTTACCGGATTAGCGTGATTTTTAGG	457	527	71	78.08	forward
GG695890	TCsat18	GG695890-6	TTATTTACCGATTAAGTACACGTGTCCGCGCCATTTTTAAATTTTGTTACCGATTTAGAGCAATTTTTAGG	578	648	71	75.34	forward
GG695890	TCsat18	GG695890-7	TTGGCATTACATTTTAAACACGTAACCGCGCCATTTTTTATTTAGTTACCGGATTAGCGTGATTTTTAGG	649	718	70	78.08	forward
GG695890	TCsat18	GG695890-8	TTATTTACCGATTAAGTACACGTGTCCGCGCCATTTTTAAATTTTGTTACCGATTTAGAGCAATTTTTAGG	768	838	71	75.34	forward
GG695890	TCsat18	GG695890-9	TTGGCATTACTTTTTAAACACGTAACCGCGCCATTTTTTATTTAGTTACCGGATTAGCGTGATTTTTAGG	839	908	70	78.08	forward
GG695890	TCsat18	GG695890-10	TTATTTACCGATTAAGTACACGTGTCCGCGCCATTTTTAAATTTTGTTACCGATTTAGAGCAATTTTTAGG	958	1028	71	75.34	forward
GG695890	TCsat18	GG695890-11	TTGGCATTACTTTTTAAACACGTAACCGCGCCATTTTTTTATTTAGTTACCGGATTAGCGTGATTTTTAGG	1029	1099	71	78.08	forward
GG695890	TCsat18	GG695890-12	TTATTTACCGATTAAGTACACGTGTCCGCGCCATTTTTAAATTTTGTTACCGATTTAGAGCAATTTTTAGG	1149	1219	71	75.34	forward
GG695890	TCsat18	GG695890-13	TTATTTACCGATTAAGTACACGTGTCCGCGCCATTTTTAAATTTTGTTACCGATTTAGAGCAATTTTTAGG	1264	1334	71	75.34	forward
GG695890	TCsat18	GG695890-14	TTGGCATTACTTTTTAAACACGTAACCGCGCCATTTTGTTATTTAGTTACCGGATTAGCGTGATTTTTAGG	1335	1405	71	76.71	forward
GG695890	TCsat18	GG695890-15	TTATTTACCGATTAAGTACACGTGTCCGCGCCATTTTTAAATTTTGTTACCGATTTAGAGCAATTTTTAGG	1451	1521	71	75.34	forward
GG695890	TCsat18	GG695890-16	TTGGCATTTGTTTTTAAACACGTGTCCGCGCCATTTTTTTATTTAGTTACCGGATTAGCGTGATTTTTAGG	1522	1592	71	80.82	forward
GG695890	TCsat18	GG695890-17	TTGGCATTACTTTTTAAACACGTAACCGCGCCATTTTTTTTAATTTAGTTACAGGCTTAGCGTGATTTTTAGG	1705	1777	73	77.03	forward
GG695890	TCsat18	GG695890-18	AGAAATTGTTTTTTTAAACACGTGTCCGCGCCATTTTTAAATTTTGTTACCGATTTAGAGCAATTTTTAGG	1780	1850	71	76.71	forward
GG695890	TCsat18	GG695890-19	TTGGCATTACTTTTTAAACACGTAACCGCGCCATTTTTTTTAATTTAGTTACAGGCTTAGCGTGATTTTTAGG	1851	1923	73	77.03	forward
GG695890	TCsat18	GG695890-20	TTATTTACCGATTAAGTACACGTGTCCGCGCCATTTTTAAATTTTGTTACCGATTTAGAGCAATTTTTAGG	1973	2043	71	75.34	forward
GG695890	TCsat18	GG695890-21	TTGGCATTACTTTTTAAACACGTAACCGCGCCATTTTTTTATTTAGTTACCGGATTAGCGTGATTTTTAGG	2044	2114	71	78.08	forward
GG695890	TCsat18	GG695890-22	AGAAATTGTTTTTTTAAACACGTGTCCGCGCCATTTTTAAATTTTGTTACCGATTTAGAGCAATTTTTAGG	2117	2187	71	76.71	forward
GG695890	TCsat18	GG695890-23	TTGGCATTACTTTTTAAACACGTAACCGCGCCATTTTTTTTAATTTAGTTACAGGCTTAGCGTGATTTTTAGG	2188	2260	73	77.03	forward
GG695890	TCsat18	GG695890-24	TTATTTACCGATTAAGTACACGTGTCCGCGCCATTTTTAAATTTTGTTACCGATTTAGAGCAATTTTTAGG	2310	2380	71	75.34	forward
GG695890	TCsat18	GG695890-25	TTGGCATTACTTTTTAAACACGTAACCGCGCCATTTTTTTATTTAGTTACCGGATTAGCGTGATTTTTAGG	2381	2451	71	78.08	forward
GG695890	TCsat18	GG695890-26	TTATTTACCGATTAAGTACACGTGTCCGCGCCATTTTTAAATTTTGTTACCGATTTAGAGCAATTTTTAGG	2498	2568	71	75.34	forward
GG695890	TCsat18	GG695890-27	TTGGCATTACTTTTTAAACACGTAACCGCGCCATTTTTTTATTTAGTTACCGGATTAGCGTGATTTTTAGG	2569	2639	71	78.08	forward
GG695890	TCsat18	GG695890-28	TTATTTACCGATTAAGTACACGTGTCCGCGCCATTTTTAAATTTTGTTACCGATTTAGAGCAATTTTTAGG	2686	2756	71	75.34	forward
GG695890	TCsat18	GG695890-29	TTGGCATTACTTTTTAAACACGTAACCGCGCCATTTTTTTTAATTTAGTTACAGGCTTAGCGTGATTTTTAGG	2757	2829	73	77.03	forward
GG695890	TCsat18	GG695890-30	AGAAATTGTTTTTTTAAACACGTGTCCGCGCCATTTTTAAATTTTGTTACCGATTTAGAGCAATTTTTAGG	2832	2902	71	76.71	forward
GG695890	TCsat18	GG695890-31	TTGGCATTACTTTTTAAACACGTAACCGCGCCATTTTTTTTAATTTAGTTACAGGCTTAGCGTGATTTTTAGG	2903	2975	73	77.03	forward
GG695890	TCsat18	GG695890-32	TTATTTACCGATTAAGTACACGTGTCCGCGCCATTTTTAAATTTTGTTACCGATTTAGAGCAATTTTAGG	3025	3094	70	73.97	forward
GG695890	TCsat18	GG695890-33	TTGGCATTACTTTTTAAACACGTAACCGCGCCATTTTTTTATTTAGTTACCGGATTAGCGTGATTTTTAGG	3095	3165	71	78.08	forward
GG695890	TCsat18	GG695890-34	TTATTTACCGATTAAGTACACGTGTCCGCGCCATTTTTAAATTTTGTTACCGATTTAGAGCAATTTTTAGG	3211	3281	71	75.34	forward
GG695890	TCsat18	GG695890-35	TTGGCATTACTTTTTAAACACGTAACCGCGCCATTTTTTTATTTAGTTACCGGATTAGCGTGATTTTTAGG	3282	3352	71	78.08	forward
GG695890	TCsat18	GG695890-36	TAGAAATTGTTTTTTAAACACGTAACCGCGCCATTTTTTTATTTAGTTACCGGATTAGCGTGATTTTTAGG	3476	3546	71	76.71	forward
GG695890	TCsat18	GG695890-37	TTATTTACCGATTAAGTACACGTGTCCGCGCCATTTTTAAATTTTGTTACCGATTTAGAGCAATTTTTAGG	3596	3666	71	75.34	forward
GG695890	TCsat18	GG695890-38	TTGGCATTACTTTTTAAACACGTAACCGCGCCATTTTTTTATTTAGTTACCGGATTAGCGTGATTTTTAGG	3667	3737	71	78.08	forward
GG695890	TCsat18	GG695890-39	TTATTTACCGATTAAGTACACGTGTCCGCGCCATTTTTAAATTTTGTTACCGATTTAGAGCAATTTTTAGG	3783	3853	71	75.34	forward
GG695890	TCsat18	GG695890-40	TTGGCATTACTTTTTAAACACGTAACCGCGCCATTTTTTTTAATTTAGTTACAGGCTTAGCGTGATTTTTAGAT	3854	3927	74	73.08	forward
GG695890	TCsat18	GG695890-41	TAGAAATTGTTTTTTAAACACGTAACCGCGCCATTTTTTTATTTAGTTACCGGATTAGCGTGATTTTTAGG	3928	3998	71	76.71	forward
GG695890	TCsat18	GG695890-42	AGAAATTGTTTTTTTAAACACGTGTCCGCGCCATTTTTAAATTTTGTTACCGATTTAGAGCAATTTTTAGG	4001	4071	71	76.71	forward

## Sheet: TCsat19
Sequence Name	Name	Monomer Name	Sequence	Minimum	Maximum	Length	Transferred Similarity	Direction
ChLG3	TCsat19	ChLG3-1	GTTATACAAAAAGTAATTTATCTAAAATTTGTATACTGAACTTCTGTTTTTTTTTTGTTTTCAGTAGGTCTGTTCTAAGAAGAAGAGGGAACGAAGGGACGCCCAGGGTGAGTGAATTTTAATTTTTTCTAAGTGAGGTGCAGTGTGTGAATATGTGATTTTTAATGTGAATGCAACATTTTAGAACATAGTAAGTATTTATATCAAAATATGAGTGGAAATTAATTGATTGTGTTGTAGATGAAACGTAATTCTCTCAAAGCTTTTGAAGAAAACTTCTGGACTTTTGACGAAGCATCACTTAAATAATGAAGAAAAACATTCACACCAAGATCGAGACTAAGTATATTGTACGAATTTAATGTTTTTATTTCATTAATTATTAATTTTTCCTATTTT…	22251179	22251804	626	87.72	reverse
ChLG3	TCsat19	ChLG3-2	ATTATGCTGAAACTAATGTATCGAAAATTTGTATACTGATATTGTGTTTTTTTATTTTCAGTAGGTCTATTCTAAGAAGAAGAGGGAACGAAGAGGACGCCTCGGGTGAGTGAATTTTAATTTTTTCTAAGTGAGGTGAAGTGTGTGAAAATGTGAGTGCAATATTTTACAACACAGTAAGTATTTATAAGTATCAAAATATGAATGAAAATTAATTAATTAATTGTAGATGAAACTTAATTCTCTCAAAGCTTTTGAAGAAAAATTTCCAGACATTGGACAAAGCATCTCTTAAACAATGAAGAAAAACATTCAAAGCAAGTTCGAGTCTAAGTATATTGTACGAATTTGATTTTGTTTTTTATCTATTATTAATTTTTCCTATTTTTTGTTTCAGAT…	24009766	24010375	610	91.91	reverse
ChLG3	TCsat19	ChLG3-3	TTTATACATAAAGTAATTTATCGAAAATTTGTACACTGATATTGTTTTTTTTTTATTTTCAGTAGGTCTATTCTAAGAAGAAGAGGGAACGAAGAGGACGCCCAGGGTGAGTGAATTTTAATTTTTTCTAAGTGAGGTGAGGTGTGTGAATATGTGATTTTTAATGTGAGTTCAACATTTTAGAACACAGTAAGTATTTATATCAAAATATGAGTGGAAATTAATTGATTGTGTTGTAGATGAAACGTAATTGTCCTTTAAAGCTTTTGAACAAAACTTCCGGACTTTTGAACAAAATTTCCGTACTTTTGACGAAACATCACTTAAATAATGAAGAAAAACATTCAAAGCAAGTTCGAGTCTAAGTATATTGTACGAATTTGATTTTGTTTATTTTTT…	24010376	24011012	637	87.56	reverse
ChLG3	TCsat19	ChLG3-4	ATTATGCTGAAACTAATGTATCGAAAATTTGTATACTGATATTGTGTTTTTTTATTTTCAGTAGGTCTATTCTAAGAAGAAGAGGGAACGAAGAGGACGCCTCGGGTGAGTGAATTTTAATTTTTTCTAAGTGAGGTGAAGTGTGTGAAAATGTGAGTGCAATATTTTACAACACAGTAAGTATTTATAAGTATCAAAATATGAATGAAAATTAATTAATTAATTGTAGATGAAACGTAATTCTCTCAAAGCTTTTGAAGAAAAATTTCCAGACATTGGACAAAGCATCTCTTAAACAATGAAGAAAAACATTCACAGCAAGATCGAGACTAAGTATATTGTACGAATTTGATTTTATCCCTGGATTCATTAGTAATTTTTCCTATTGTATGTTTTAGA…	24011013	24011619	607	91.44	reverse
ChLG3	TCsat19	ChLG3-5	TAAATCCATAAAGTTATTTATCGAATATTTGTATACTGATCTTGTGTTTTTTTAATTTTTAGTTGGTCTGTTCTAAGAAAAAGAGGGAACGAAGAGGACGCTCAGGGTGAGTGAATTTTAATTTTTTCTAAGTGAAGTGAGGTGTGTGAATATGTGATTTTTAATGTGAGTGCAACATTTTAGAACAAAGTAAGTATTTATATCAAAATATGAGTGGAAATTAATTGATTGTGTTGTAGATGAAACGTAATTGTCCTTTAAAGCTTTTGAACAAAACTTCCGGACTTTTGAACAAAATTTCCGTACTTTTGACGAAGCATCACTTAAATAATGAAGAAAAACATTCAAAGCAAGTTCGAGTCTTAAGTACATTGTACGAATTTGATTTTGTTTATTTTT…	24011620	24012258	639	86.35	reverse
ChLG3	TCsat19	ChLG3-6	TTTATACATAAAGTTATTTATCTAAAATTTGTATACTAAACTTCTTTTTTTTGTTTTCAGTTGGCCTGTTCTAAGAAGAAGAGGGAACGAAGTGGAGGCCTAGGGTGAGTGAATTTTATTTTTTTCTAAGTGAGGTGAGGTGTGTGAAAATGTGGGTGCAACATTTTAGAACACAGTAAGTATTTATAAGTATCAAAATATGAGTAAAAATTAATTAATTAATTGCAGATGAAACATAATTCTCTCAAAGCTTTTGAAGAAAACTACCGGACTTTTGGCGAAGCGTCACTGAAATAATGAAGAAAAACATTCACAGCAAGATCGAGACTAAGTGTTTTGTACGAATTTGACTTTATTCCTGGATTCATTATTAATTTTTACTATTTTTTGTTTCAGATA…	24016193	24016778	586	87.58	forward
ChLG3	TCsat19	ChLG3-7	TAAGTCCATAAAGTTATTTATCGAATATTTGTATACTGATCTTGTGTTTTTTTAATTTTTAGTTAGTCTGTTCTAAGAAGAAAAGGGCACGAAGAGGACGCCCAAGGTGAGTGAATTTTAATTTTTTCTAAGTGAAGTGAGGTGTGTGAATATGTGATTTTTAATGTGAGTGCAACATTTTAGAACAAAGTAAGTATTTATATCAAAATATGAGTGGAAATTAATTGATTGTGTTGTAGATGAAACGTAATTGTCCTTTAAAGCTTTTGAACAAAACTTCCGGACTTTTGAACAAAATTTCCGTACTTTTGACGAAGCATCACTTAAATAATGAAGAAAAACATTCAAAGCAAGTTCGAGTCTAAGTATATTGTACGAATTTGATTTTGTCTATTTTTT…	24016779	24017416	638	86.33	forward
ChLG3	TCsat19	ChLG3-8	ATTATGCTGAAACTAATGTATCGAAAATTTGTATACTGATATTGTGTTTTTTTATTTTCAGTAGGTCTATTCTAAGAAGAAGAGGGAACGAAGGGGACGCCCAGGGTGAGTGAATTTTAATTTTTTCTAAGTGAGGTGAAGTGTGTGAAAATGTGAGTGAAATATTTTACAACACAGTAAGTATTTATAAGTATCAAAATATGAATGAAAATTAATTAATTAATTGTAGATGAAACGTAATTCTCTCAAAGCTTTTGAAGAAAAATTTCCAGACATTGGACAAAGCATCTCTTAAACAATGAAGAAAAACATTCACAGCAAGATGGAGACTAAGTATATTGTACGAATTTGATTTTGTTTTTTATTCATTATTATTTTTTTCTATTTTTTGTTTCAGAT…	24017417	24018022	606	92.88	forward
ChLG3	TCsat19	ChLG3-9	TTTATACATAAAGTAATTTATCGAAAATTTGTACACTGATATTGGTTTTTTTTTATTTTCAGTTGGTCCATTCTAAGAAGAAGAGGGAACGAAGAGGACGCCCAGGGTGAGTGAATTTTATTTTTTTTATGTGAGGTGAAGTGTGTGAATATGTGAGTGCAACATTTTAGTACACAGTAAGTATTTATATCAAAATATGAGTGGAAATTAATTGATTGTGTTGTAGATGAAACGTAATTGTGTTTTAAGGCTTTTGAACAAAACTTCCGGACTTTTGACGAAGCATCACTTAAATAATGAAGAAAAACATTCACAGCAAGATCAAGACTAAGTATATTGTACGAATTTTATTTTATCCCTGGATTCATTATTAATTTTTCCTATTTTTTGTTTTAGATA…	24018023	24018627	605	88.92	forward
ChLG3	TCsat19	ChLG3-10	TTTATACATAAAATAATTTATCGAAAATTTGTATACTAATTTTGTGTTTTTTTTATTTTCAGTAGGTCTGTTCTAAGAAGAAGAGGGAACGAAGAGGACGCTCAGGGTGAGTGAATTTTAATTTTTTCTAAGTGAGGTGAGGTGTGTGAATATGTGATTTTTTAATGTGAGTGCAACATTTTAGAACACAGTAAGTATTTATATCAAAATATGTGTGAAAATTAATTGACTGTATTGTAGATGAAACGTAATTCTCTGAAAGCTTTTGAAGAAAACTTCCGGACTTTTGACGAAGCATCACTGAAATAATGAAGAAAAACATTCACAGCAAGATCGAGACTAAGTATATTGTACGAATTTGATTTTCTTTATTTATACATTATTAATTTATCCTATTTT…	24018628	24019248	621	88.75	forward
ChLG3	TCsat19	ChLG3-11	GTTATTCATAAAGTTATCTATCGAAAATTTTTATACTGATCTTGTGTTTTTTTATTTTCAGTTGGTCTATTCTAAGAAGAAGAGGGAACGAAGAGGATGCCCAGGGTGAGTGAATTTTAATATTTTCTAAGTGCGGTGAAGTGTGTGAAGTGAAAATGTGAGTGCAACATTTTAGAACACAGTAAGTATTTATAAGTATCCAAATATGAGTAAAAATTAATTAATTAATTGTAGGTGAAACGTAATTCTCTCAAAGCATTTGAAGAAAAGTTTCCAGACATTTGACGAAGCAACTCTTAAACAATGAAGAAAAACATTCACAGCAAACTCGAGACTAAGTATATTGTACGAATTTTATTTTGTTTTTTTTGCATAACTAATTTTTACAATTTTTTGTTT…	24151754	24152368	615	93.24	reverse
ChLG3	TCsat19	ChLG3-12	GTTATATATAAAGTTATTTATAGAAAATTTGTATACTGATCTTGTGTTTTTTTGTTTTCAGTAGGTCTGTTCTAAGAAGAAGAGGGAACGAAGAGGACGCCCAGGGTGAGTGAATTTTAATTTTTTCTAAGTGCGGTGAAGTGTGTGAAGTGAAAATGTGAGTGCAACATTTTAGAACACAGTAAGTATCCAAATATGAGTGAAAATTAATTAATTAATTGTAGATGAAACGTGATTCTCTCAAAGCTTTTGAAGAAAAATTTCTAGACATTTGACGAAGCATCTCTTAAATAATGAACAAAAACATTCACAGCAAGCTCGAGACTAAGTTTATTGTACGAATTTGATTTTTTTTTTTTTATAAATAGTTTTTCCAATATTATGTTTCAGATGACTCGA…	24152369	24152969	601	89.9	reverse
ChLG3	TCsat19	ChLG3-13	GTTATTCATAAAGTTATCTATCGAAAATGTGTATACTGATCTTGTGTTTTTTTTTATTTTCAGTAGGTCTATTCTAAGAAGAAGAGGGAACGAAGAGGACGCCCAGGGTGAGTGAATTTTAATTTTTTCTAAGTGAGGTGAAGTGTGTGAAAATGTGAGTGCAACATTTTAAAACACAGTAAGTATTTATAAGTATGCAAATATGAGTGAAAATTAATTAATCACTTGTAGATGAAACGTAATTCTCTCAAAGCTTTTGAAGAAAAATTTCCAGACATTTGATGAAGCATCTCTTAAATAATGAAGAAAAACATTTACAGCAAGCTCAAGACTAAGTATATTGTACGAATTTGCTTTAATTTTTTTTTTTCACTAATTTTTCCAATTTTTTGTTTCAGA…	24152970	24153584	615	93.62	reverse
ChLG3	TCsat19	ChLG3-14	TATACACATAAAGTTATTTATCGAAAATTTGTATACTGATGTCTTGTGTTTTTTTATTTTCAGTAGGTCTATTCTAAGAAGAAGAGGGAACGAAGAGGACGCCCAGGGTGAGTGAATTTTAATTTTTTCTAAGTGCGGTAAAGTGTGTGAAGTGAAAATGTGAGTGCAACATTTTAGAACACAGTAAGTATTTATAAGTATCCAAATATGAGTGAAAATTAATTAATTAATTGTAGATGAAACGTAATTCTCTCAAAGCTTTTGAAGAAAAATTTCCAGACATTTGACGAAGCATCTCTTAAACAATGAAGAAAAACATTCACAGCAAGCTCGAGACTAAGTATATTGTACAAATTTTATTTTTATTTTTTTTTTCATAACTAATTTTTTCAATTTTTT…	24631088	24631711	624	92.99	forward
ChLG3	TCsat19	ChLG3-15	GTTATTCATAAAGTTATCTATCGAAAATTTGTATACTGATCTTGTGTTTTTTTATTTTCAGTTGGTCCATTCTAAGAAGAAGAGGGAACGAAGAGGACGCCCAGGGTGAGTGAATTTTAATTTTTTCTAAGTGCGGTGAGGTGTGTGAATATGTGATCTTTAACGTGAGTGCAACATTTGAGAACACAGTAAGTATTTATATCAAAATATGAGTGAAAATTAATTGATTGTGTTGTAGATGAAACGTAATTTTCTCAAAGCCTTTGAAGAAAACTTCTGGACTTTTGACGAAGCATCTCTTAAATAATGAAGAAAAACATTCACATCAAGATTGAGACTAAGTATATTGTACGAATTTGATTTTGTTACTTCGTTCATTATTAATTTTTGTTATTTTTT…	24631712	24632331	620	90.3	forward
ChLG3	TCsat19	ChLG3-16	GTTATACATAAAGTTATTTATCGAAAATTTGCATACTGATGTCGTGTTTTTTTATTTTCAGTTGGTCTATTCTAAGAAGAAGAGGGAACGAAGAGGACGCCTAGGGTGAGTGAATTTTAATTTTTTCTAAGTGCGGTAAAGTGTGTGAAGTGAAAATGTGAGTGCAACATTTTAGCACACAGTAAGTATTTATATCAAAATATGAGTGGAAATTAATTGATTGTGTTGTAGATGAAACGTAATTCTCTCAAAGCTTTTGAAGAAAACTTCTGGACTTTTGATGAAGCATCACTTAGATAATGAAGAAAAACTTTCACAGCAAGATCGAATCTAAGTATATTGTATGAATTTAATTTTGTTCCTTCATTCATTATTAATTTTTCCTCTTTTTTCTTTCAG…	24632332	24632942	611	89.53	forward
ChLG3	TCsat19	ChLG3-17	GCTATACATAAAGTTATTTATCGAAAATTTGTATACTGATGTTGTGTTTTTTTATTTTCAGTTGGTCTATTCTAAGAAGAAGAGGGAACGAAGAGGACGCCTAGGGTGAGTGAATTTTAATTTTTTCTAAGTGCGGTGAAGTGTGTGAAGTGAAAATGTGAGTGCAACATTTTAGAACACAGTAAGTATTTATAAGTATCCAAATTTGAGTGGAAATTAATTGATTGTGTTGTAGATGAAACGTAATTCTCTCAAAGCCTTTAAAGAAAACTTCTGGACTTTTGACGAAACATCACTGAAATAATGAAGAAAAACATTCACAGCAAGATCGAGACTAAGTATATTGTACGAATTTAAATTTGTTCCTTCATTCATTATTAATTATTCCTATTTTTTGTT…	24632943	24633564	622	89.95	forward
ChLG3	TCsat19	ChLG3-18	GTTATTCATAAAGTCATTTATCGAAAATTTGTATACTGATCTTGTGTTTTTTTATTTTCAGTTGGTCTATTCTAAGAAGAAGAGGGAACGAAGAGGACGCCCAGGGTGAGTGAATTTTAATCTTTTCTAAGTGCGGTGAAGTGTGTGAATATGTGATTTTTAATGTGAGTGCAACATTTTAGAACACAGTAAGTATTTATATCAAAATATGAGTGGAAATTAATTGATTGTGTTGTAGATGAAACGTAATTCTCTCAAAGCTTTTGATGAAAATTTTCCAGACATTTGACGAAGCATCTCTTAAATAATGAAGAGAAACATTCACAGCAAGCTCGAGACTAAGTATATTGTACGAATTTTATTTTGTTTTTTTTTCATAACTATTTTTTCAATTTTTTG…	24633565	24634181	617	92.97	forward
ChLG3	TCsat19	ChLG3-19	GTTATACATAAAGTTATTTATCGAAAATTTGTATACTGATGTTGTATTTTTTTTATTTTCAGTTGGTCTATTCTAAGAAGAAGAGGGAACGAAGAGGACGCCTAGGGTGAGTGAATTTTAATTTTTTCTAAGTGCGGTGAAGTGTGTGAAGTGAAAATGTGAGTGCAACATTTTAGAACACAGTAAGTATTTATAAGTATCCAAATATGAGTGGAAATTAATTGATTGTGTTGTAGATGAAACGTAATTCTCTCAAAGCCTTTGAAGAAAACTTCTGGACTTTTGACGAAACATCACTCAAATAATGAAGAAAAACATTCACAGCAAGATCGAGACTAAGTATATTGTACAAATTTAAATTTGTTCCTTCATTCATTATTAATTATTTCTATTTTTTGT…	24634182	24634804	623	90.76	forward
ChLG3	TCsat19	ChLG3-20	GTTATTCATAAAGTCATTTATCGAAAATTTGTATACTGATGTTGTGTTTTTTTATTTTCAGTTGGTCTATTCTAAGAAGAAGAGGGAACGAAGAGGACGCCCAGGGTGAGTGAATTTTAATTTTTTCTAAGTGAGGTGAAGTGTGTGAAGTGAAAATGTGAGTGCAACATTTTAGAACACAGTAAGTATTTATAAGTATCAAAATATGAGTGAAAATTAATTAATTAATTGTAGATGAAACGTAATTCGTCTTTTAAATAATGAAGAAAAACATTCACAGCAAGTTCGAGACTAAGTATATTGTACGAATTTAAATTTGTTCCTTCATTCATTATTAATTATTTCTATTTTTTGTTTCAGATAACTCTAGTGATCTAAGTGCGTGGTGTGGACTTTCGA…	24634805	24635379	575	84.35	forward
ChLG3	TCsat19	ChLG3-21	GTTATTCATAAAGTCATTTATCGAAAATTTGTATACTGATGTTGTGTTTTTTTATTTTCAGTTGGTCTATTCTAAGAAGAAGAGGGAACGAAGAGGACGCCCAGGGTGAGTGAATTTTAATTTTTTCTAAGTGAGGTGAAGTGTGTGAAGTGAAAATGTGAGTGCAACATTTTAGAACACAGTAAGTATTTATAAGTATCAAAATATGAGTGAAAATTAATTAATTAATTGTAGATGAAACGTAATTCGTCTTTTAAATAATGAAGAAAAACATTCACAGCAAGTTCGAGACTAAGTATATTGTACGAATTTAAATTTGTTCCTTCATTCATTATTAATTATTTCTATTTTTTGTTTCAGATAACTCTAGTGATCTAAGTGCGTGGTGTGGACTTTCGA…	24635380	24635947	572	85.95	forward
ChLG3	TCsat19	ChLG3-22	GTTATACATAAAGTTATTTATCGAAAATTTGTATACTGATGTTGTATTTTTTTATTTTCAGTTGGTCTATTCTAAGAAGAAGAGGGAACGAAGAGGACGCCCAGGGTGAGTGAATTTTAATTTTTTCTAAGTGAGGTGAAGTGTGTGAAAATGCGAGTGCAATATTTTGGAACACAGTAAGTATTTATATCAAAATATGAGTGGAAATTAATTGATTGTGTTGTAGGTGAAACGTAATTCTCTCAAAGCTTTTGAAGAAAACTTCTGGACTTTTGACGAAGCATCACTTAAATAATGAAGAAAATCAATCACAGCAAGATTGAGACTAAGTATATTGTACGAATTTAATTTTGTTACTTCATTCATTATTAATTTTTCCTAATTTTATTTCAGATAACT…	24635948	24636555	608	90.21	forward
ChLG3	TCsat19	ChLG3-23	GTTATACATAAAATTATTTATCGAAAATTTGCATACTGATGTCGTGTTTTTTTATTTTCAGTTGGTCTATTCTAAGAAGAAGAGGGAACGAAGAGGACGCCTAGGGTGAGTGAATTTTAATTTTTTCTAAGTGCGGTGAAGTGTGTGAAGTGAAAATGTGAGTGCAACATTTTAGAACACAGTAAGTATTTATAAGTATCCAAACATGAGTGGAAATTAATTGATTGTGTTGTAGATGAAACGTAATTCTCTCAAAGCCTTTGAAGAAAACTTCTGGACTTTTGACGAAACATCACACAAATAATGAAGAAAAACATTCACAGCAAGATCGAGACTAAGTATATTGTACGAATTTAAATTTGTTCCTTCATTCATTATTAATTATTCCTATTTTTTGTT…	24636556	24637175	620	91.47	forward
ChLG3	TCsat19	ChLG3-24	TTAAACATAAAGTTATTTATCGAAAATTTGTATACTGATCTTGTGTTTTTTTATTTTCAGTAGGTCTATTCTAAGAAGAAGAGGGAACGAAGAGGACGCCCAGGGTAAGTGAATTTTAATTTTTTCTAATTGAGGTGAAGTGTGTGAAAATGTGAGTGCAACATTTTAGAACACAGTAAGTATTTATAAGTATCCAAATATGAGTGAAAATTAATTGATTGTGTTGTAGATGAAACGTAATTCTTTCAAAGTTTTTGAAGAAAACTTCCAGACTTTTGACGAAACATCTCTTAAATAATGAAGAAAAACATTTACAGCAAGATCGAGACTAAGTATATTGTACGAATTTGATTTTGTTTCTTCATTCATTATTAATTTTTGCTATTTTTGTTTCAGATA…	26420110	26420726	610	90.58	forward
ChLG6	TCsat19	ChLG6-1	TACATACATAAAGTTATTTACGGAAAATTTGTATACTGATCTTGTATTTTTTTATTTTCAGTTGGTTCGTTCAAAGAAGAAGAGGGAACGAAGAGGAGTGGGGTGAGTGAATTTTATTTTTTCTAAGTGCGGTGAAGTGTGTGAAGTGAAAATGTGAGTGCAATATTTTAGAACACAGTAAGTATTTATAAGTATTAAAGTATGAGTGAAAATTAATTAATTAATTGCAGATGAAAAGTAATTTTCTCAAAGCTTTTGAAGAAAAATTTCCAGACATTTGATGAAGCATCTTTTAAATAATGAAGAAAAACATTCACAGCCAGCTCTAGACTAAGTATAATGTACGAATTTGGTTTTGTTTTTTTTTCATTACTAATTTTTTCAATTGTTTGTTTCAGA…	5443829	5444444	616	92.9	reverse
ChLG6	TCsat19	ChLG6-2	TACATACATAAAGTCATTTATTGAAAATTTGTATACTGATCTTGTATTTTTTTATTTTCAGTTGGTTCGTTTTAAGAAGAAGAGGGAACGAAGAGGAGTGGGGTGAGTGATTTTTAATTTTTTCTAAGTGCGGTGAAGTGTGTGAAGTGAAAATGTGAGTGCAACATTTTAGAACACAGTAAGTATTTATAAGAATCAAAATATGAATAAAAATTAATTAATTAATTGTAGATGAAACGTAATTCTCTCAAAGCTTTTGAAGAAAAATTTCCTGAATTTTGACGGAGCATCTCTTAAATAATGAAGAAAAACATTTACAGCAAGCTCGACACTAAGTATATTGTACGAATTTGATTTTGTTTTTTTTTTCACTACTAATTTTTCCAATTTTTTATTTCA…	5444445	5445071	627	92.7	reverse
ChLG6	TCsat19	ChLG6-3	TACATACATAAAGTTATTTATCGAAAATTTGTATACTGATCTTGTATTTTTTTATTTTCAGTTGGTTCGTTCAAAGAAGAAGAGGGAACGAAGGAGGAGTGGGGTGAGTGAATTTTAATTTTTTCTAAGTGCGGTGAAGTGTGTGAAATGAAAATGTGAGTGCAACATTTTAGAACACAGTAAGTATTTATAAAAATTTAAATATGAATGAAAATAAATAAATTAATTTCAGATAAAAAGTACTTTTCTCAAAGCTTTTGAAGAAAAATTTCCAGACTTTTGACGAAGCATCTCTTAAATAATGAAGAAAAACATTCACAGCAAGCTCGAGACTAAGTATATTGTACGAATTTGATTTTGAGTTTTTTTTCATTACTAATTTTTCCAATTGTTTGTTTC…	5445072	5445698	627	91.89	reverse
ChLG6	TCsat19	ChLG6-4	TACATACATAAAGTTATTTATCGCAAATTTGTATACTGATCTGTATTTTTTTATTTTCAGTTGGTTCGTTCAAAGAAGAAGAGGGAACGAAGAGGAGTGGGGTGAGTGAATTTTAATTTTTTCTAAGTGCGGTGAAGTGTGTGAAGTGAAAATGTGAGTGCAACATTTTAGAACACAGTAAGTATTCATAAAAATTTAAATATGAAAGAAAATTAATTAATTAATTGTAGATGAAACGTAATTTTCTCAAAGATTTTGAAAAAAAATTTCCAGACATTTGACAAAGCATCTTTAAATAATGAAGAAAAACATTCACAGCAAGCTCGAGACTAAGTATACTGTACGAATTTGATTTTGTTTTTTTTTTCATTACTAATTTTTACAATTGTTTGTTTCAGA…	5445699	5446314	616	93.56	reverse
ChLG6	TCsat19	ChLG6-5	TACATACATAAAGTTATTTATCGCAAATTTGTATACTGATCTGTATAATTTTTTATTTTCAGTTGGTTCGTTCAAAGAAGAAGAGGGAACGAAGAGGAGCGGGGTGAGTGAATTTTAATTTTTTCTAAGAGCGGTGAAGTGTGTGAAGTGAAAATGTGAGTGCAACATTTTAGAACACAGTAAGTATTTATAAGAATCAAAATATGAATGAAAATTAATTAATTAATTGTAGATGAAACATAATTCTCTCAAAGCCTTTGAAGAAAAATTTCCAACATTTGATGAAGTATCTCTTAAATAATGAAGAAAAACATTCACAGCCAGCTCAAGACTAAGTATATTGTACGAATTTCTTTTGTTTTTTTTTCATTACTAATTTTTCCAATTATTTGTTTCAGA…	5446315	5446929	615	94.03	reverse
ChLG9	TCsat19	ChLG9-1	GTTATACATAAATTCATTTATCAAAAATTTTTATACTGATCTTGTATTTTTTTATTTTCAGTAGGTCCGTTCTAAGAAGAAGAGGGAACGACGAGGAGGCCAGGGTGAGTGAATTTTAATTTTTTTCTAAGTGCGGTGAAGTGTGTGAAGTGAAAATGTGAGTGCAACATTTTAGAACACAGTAAGTATTTATAAGTATCAAAATATGAGTGAAAATTTATTATTTAATTGTAGTTGAAACGCAATTCTCTCAAATCTTTTGAAGAAAAATTTCCAGATATTTGACGATGCATCTCTTAAATATTGAAGAAAAACATTCACAGCAAGCTCGAGACTAAGTATAATGTACGAATTTGGTTTTGTTTTTTTTTTTCATTACTAATTTTTTCAATTTTTTGT…	11609938	11610557	620	90.34	reverse
ChLG9	TCsat19	ChLG9-2	TTAGTTGTCAAAGTTTTTTTTTTAAATTTGTATACTGATCTTGTATTTTGTTATTTTCAGTAGGTCCGTTCAAAGAAGAAGAGGGAACGAAGAGGAGGCCAGGGTGAGTGAATTTTAATTTTTTCTAAGTGTGGTGAAGTGTGTGAAGTGAAAATGTGAGTGCAACATTTTAGAACACAGTAAGTATTTATAAGTATCAAGATATGAGTGAAAATTAATTAATTAATTGTAGATGAAACGTAATTCTCTCAAATCTTTTGAAGAAAATCCAGATATTTGACGAAGCATCTCTTAAATATTGAAGAAAAACATTCACAGCAAGCTCGAGACTAAGTATAATGTACGAATTTGGTTTTGTTTTTTTTCATTACTAATTTTTTCAATTTTTTGTTTCAGGTG…	11610558	11611166	609	93.39	reverse
ChLG9	TCsat19	ChLG9-3	TTAGTTGTCAAAGTTTTTTTTCAAATTTGTATACTGATCTTGTATTTTTTTATTTTCAGTAGGTCCGTTCTAAGAAGAAGAGGGAACGAAGAGGAGGCCAGGGTGAGTGAATTTTAATTTTTTCTAAGTGTGGTGAAGTGTGTGAAGTGAAAATGTGAGTACAACATTTTAGAACACAGTAAGTATTTATAAGTACATGTTAAAATATGAGTGAAAATTAATTAATTAATTGTAGATGAAACGCAATTCTTTCAAATCTTTTGAAGAAAAATTCCCAAATATTTGACGAAGCATCTCTTAAATATTGAAGAAAAACATTCACAGCAAGCTCGAGACTAAGTATAATGTACGAATTTGGTTTTGTTTTTTTTTCATTACTAATTTTTTCAATTTTTTGTT…	11611167	11611731	565	90.51	reverse
ChLG9	TCsat19	ChLG9-4	TTAGTTGTCAAAGTTTTTTTTCAAATTTGTATACTGATCTTGTATTTTTTTATTTCAGTAGGTCCGTTCTAAGAAGAAGAGGGAACGAAGAGGAGGCCAGGGTGAGTGAATTTTAATTTTTTCTAAGTGTGGTGAAGTGTGTGAAGTGAAAATGTGAGTGCAACATTTTAGAACACAGTAAGTATTTATAAGTATCAAGATATGAGTGAAAATTAATTAATTGTAGATGAAACGTAATTCTCTCAAATCTTTTGAAGAAAATCCAGATATTTGACGAAGCATCTCTTAAATATTGAAGAAAAACATTCACAGCAAGCTCGAGACTAAGTATAATGTACGAATTTGCTTTTGTTTTTTTTTCATTACTAATTTTTTCAATTTTTTGTTTCAGATGACTCG…	11611732	11612284	553	90.45	reverse
ChLG9	TCsat19	ChLG9-5	TTAGTTGTCAAAGTTTTTTTTCAAATTTGTATACTGATCTTGTATTTTTTTATTTTCAGTAGGTCCGTTCTAAGAAGAAGAGGGAACGACGAGGAGGCCAGGGTGAGTGAATTTTAATTTTTTTCTAAGTGCGGTGAAGTGTGTGAAGTGAAAATGTGAGTGCAACATTTTAGAACACAGTAAGTATTTATTAGTATCAAAATATGAGTGAAAATTTATTATTTAATTGTAGTTGAAACGCAATTCTCTCAAATCTTTTGAAGAAAAATTTCCAGATATTTGACGATGCATCTCTTAAATATTGAAGAAAAACATTCACAGCAAGCTCGAGACTAAGTATAATGTACGAATTTGGTTTTGTTTTTTTTCATTACTAATTTTTTAAATTTTTTGTTTCAG…	11612285	11612845	561	90.47	reverse
ChLG9	TCsat19	ChLG9-6	TTAGTTGTCAAAGTTTTTTTTCAAATTTGTATACTGATCTTGTATTTTTTTATTTTTAGTAGGTCCGTTCTAAGAAGAAGAGGGAACGAAGAGGAGGCCAGGGTGAGTGAATTTTAATTTTTTCTAAGTGTGGTGAAGTGTGTGAAGTGAAAATGTGAGTGCAACATTTTAGAACACAGTAAGTATTTATAAGTATCAAGATATGAGTGAAAATTAATTAATTAATTGTAGATGAAACGTAATTCTCTCAAATCTTTTGAAGAAAATCCAGATATTTGACGAAGCATCTCTTAAATATTGAAGAAAAACATTCACAGCAAGCTCGAGACTAAGTATAATGTACGAATTTGCTTTTGTTTTTTTTTCATTACTAATTTTTTCAATTTTTTGTTTCAGATG…	11612846	11613403	558	91.26	reverse
ChLG9	TCsat19	ChLG9-7	TTAGTTGTCAAAGTTTTTTTTCAAATTTGTATACTGATCTTGTATTTTTTTATTTTCAGTAGGTCCGTTCTAAGAAGAAGAGGGAACGAAGAGGAGGCCAGGGTGAGTGAATTTTAATTTTTTCTAAGTGTGGTGAAGTGTGTGAAGTGAAAATGTGAGTACAACATTTTAGAACACAGTAAGTATTTATAAGTACATGTTAAAATATGAGTGAAAATTAATTAATTAATTGTAGATGAAACGCAATTCTTTCAAATCTTTTGAAGAAAAATTCCCAAATATTTGACGAAGCATCTCTTAAATATTGAAGAAAAACATTCACAGCAAGCTCGAGACTAAGTATAATGTACGAATTTGGTTTTGTTTTTTTTTATTACTAATTTTTTCAATTTTTTGTTT…	11613404	11613967	564	90.03	reverse
ChLG9	TCsat19	ChLG9-8	GTTATACATGAATTTATTTATCAAAAATTTTTATACTGATCTTGTATTTTTTTATTTTCAGTAGGTCCGTTCTAAGAAGAAGAGGGAACGACGAGGAGGCCAGGGTGAGTGAATTTTAATTTTTTTCTAAGTGCGGTGAAGTGTGTGAAGTGAAAATGTGAGTGCAACATTTTAGAACACAGTAAGTATTTATTAGTATCAAAATATGAGTGAAAATTTATTATTTAATTGTAGTTGAAACGCAATTCTCTCAAATCTTTTGAAGAAAAATTTCCAGATATTTGACGATGCATCTCTTAAATATTGAAGAAAAACATTCACAGCAAGCTCGAGACTAAGTATAATGTACGAATTTGGTTTTGTTTTTTTTTCATTACTAATTTTTTCAATTTTTTGTTT…	11613968	11614531	564	91.6	reverse
ChLG9	TCsat19	ChLG9-9	GTTATACATGAATTTATTTATCAAAAATTTTTATACTGATCTTGTATTTTTTTATTTTCAGTAGGTCCGTTCTAAGAAGAAGAGGGAACGACGAGGAGGCCAGGGTGAGTGAATTTTAATTTTTTTCTAAGTGCGGTGAAGTGTGTGAAGTGAAAATGTGAGTGCAACATTTTAGAACACAGTAAGTATTTATAAGTATCAAAATATGAGTGAAAATTTATTATTTAATTGTAGTTGAAACGCAATTCTCTCAAATCTTTTGAAGAAAAATTTCCAGATATTTGACGATGCATCTCTTAAATATTGAAGAAAAACATTCACAGCAAGCTCGAGACTAAGTATAATGTACGAATTTGGTTTTGTTTTTTTTTCATTACTAATTTTTTCAATTTTTTGTTT…	11614532	11615146	615	94.53	reverse
ChLG9	TCsat19	ChLG9-10	GTTATACATAAATTTATTTATCAAAAATTTTTATACTGATCTTGTATTTTTTTATTTTCAGTAGGTCCGTTCTAAGAAGAAGAGGGAACGACGAGGAGGCCAGGGTGAGTGAATTTTAATTTTTTTCTAAGTGCGGTGAAGTGTGTGAAGTGAAAATGTGAGTGCAACATTTTAGAACACAGTAAGTATTTATAAGTATCAAAATATGAGTGAAAATTTATTATTTAATTGTAGTTGAAACGCAATTCTCTCAAATCTTTTGAAGAAAAATTTCCAGATATTTGACGATGCATCTCTTAAATATTGAAGAAAAACATTCACAGCAAGCTCGAGACTAAGTATAATGTACGAATTTGGTTTTGTTTTTTTTTCATTACTAATTTTTTCAATTTTTTGTTT…	11615147	11615761	615	94.69	reverse
DS497669.1	TCsat19	DS497669.1-1	GTTATACATGAAGTAATTAATCGAAAATTTGTATACTGATCTTATGTTTTTTTATTTTCAGTTGGTGTATTCTAAGAAGAAGAGGGAACGAAGAGGACGCTCAGGGTGAGTGAATTTTAATATTTTCTAAGTGAGGTGAAGTGTGTGAATATGTGAGTGCAACATTTTAGAACACAGTAAGTATTTATAAGTATCCAAATTTGAGAGAAATTAATTAATTAATTGTAGATGAAACGTAAGTCTCTCAAAACTTTTGAAGAAAAATTTTCAGATATTTGACGAAGCATCGCTTAAATAATGAAGAAAAACATTCACAGCAAGCTCGAGACTAAGTATATTGTACGAATTTGATTTTGTTTTTTTTTTTCATAACTAATTTTATCAATTTTTTGTTTCAGA…	165500	166107	608	92.9	forward
DS497669.1	TCsat19	DS497669.1-2	GTTACACTTAAACGAATTTATCGACAATTTGTATACTGATCTTGTGTTTTTTTATTTTCAGTAGGTCTATTCTAAGAAGAAGAGGGAACGAAGAGGACGCTCAGGGTGAGTGAATTTTAATTTTTTCTAAGTGAGGTGAAGTGTGTGAATATGTGAGTGCAACATTTTAGAACACAGTAAGTATTTATAAGTATCCAAATATGAGAGAAATTAATTAATTAATTGTAGATGAAACGTAAGTCTCTCAAAACTTTTGAAGAAAAATTTTCAGATATTTGACGAAGCATCGCTTAAATAATGAAGAAAAACATTCACAGCAAGCTCGAGACTAAGTATATTGTACGAATTTGATTTTGTTTTTTTTTTCATAACTAATTTTTTCAATTTTATGTTTCAGAT…	166108	166717	610	93.21	forward
DS497669.1	TCsat19	DS497669.1-3	GTTATACATGAAGTAATTAATCGAAAATTTGTATACTGATTTGTTTTTTTTTAATTCCAGTAGGTCTACTCTAAGAAGAAGAGGGAACGAAGAGGACGCCCAGGGTGAGTTGATTTTAATTTTTTCTAAGTGAGGTGAAGTGTGTGAAAATGTGAGTGCAACATTTTAGAACACAGTAAGTAATTATAAGTATCCAAATAGGAGTGAAAATTAATTAATTAATTGGAGATGAAACTTAAGTCTCTCAAAACTTTTGAAAAAAAATTTTCAGATATTTGACGAAGCATCTCTTAAATAATGAAGAAAAACATTCACAGCAAGCTCGAGACTAAGTATATTGTACGAATTTGATTTTGTTTTTTTTTTTCATAACTAATTTTTTCAATTTTTTGTTTCAGA…	172315	172911	597	91.77	forward
DS497669.1	TCsat19	DS497669.1-4	TTATACATAAAGTAATTTATCGAAAATTTGTATACTGATCTTGTGCTATTTTATTTTCAGTAGGTCTATTCTAAGAAGAAGAGGGAACCAAGAGGACGCCCAGGGTGAGTTAATTTTAATTTTTTCTAAGTGAGGTGAAGTGTGTGAAGTGAAAATGTGAGTGCAACATTTTAGAACACAGTAAGTATTTATAAGTATCCAAATATGAGTGAAAATTAATTAATTAATTGTAGATGAAACGTAATTCTCTCAAAGCTTTTGAAGAAAACTTCCAGACTTTTGACGAAGGATCACTTAAATAATGAAGAAAAACATTCACAGCAAGATCGAGACTAAGTATATTGTACGAATTTGATTGTTTTTTTTTCATAACTAATTTTTTCAATTTTTTGTTTCAGA…	172915	173527	613	93.71	forward

## Sheet: TCsat20
Sequence Name	Name	Monomer Name	Sequence	Minimum	Maximum	Length	Transferred Similarity	Direction
ChLG2	TCsat20	ChLG2-1	TAATCTGGATGATGAGATGCTTCCTTTACACACACTAAACACATAATTTTAAAAATCCCGAACTCGAAAATTTTTCGTGCACTTTGAATGACTTTTCTTTCCTCTTTCCTTTACTTTCTCTTCGTAATTTCTTCAAAACTCCTT	12401412	12401555	144	97.92	forward
ChLG2	TCsat20	ChLG2-2	TAATCTGGATGATGAGATGCTTCCTTTACACACACTAAACACATAATTTTAAAAATCCCGAACTCGAAAATTTTTCATGCACTTTGAATAACTTTTCTTCCCTCTTTCCTTTACTTTCTCTTCGTAATTTCTTCAAAACTCCTT	12401556	12401699	144	100	forward
ChLG2	TCsat20	ChLG2-3	TAATCTGGATGATGAGATGCTTCCTTTACACACACTAAACACATAATTTTAAAAATCCCGAACTCGAAAATTTTTCGTGCACTTTGAATGACTTTTCTTTCCTCTTTCCTTTACTTTCTCTTCGTAATTTCTTCAAAACTCCTT	12401700	12401843	144	97.92	forward
ChLG2	TCsat20	ChLG2-4	TAATCTGGATGATGAGATGCTTCCTTTACACACACTAAACACATAATTTTAAAAATCCCGAACTCGAAAATTTTTCATGCGCTTTGAATGACTTTTCTTCCCTCTTTCCTTTACTTTCTCTTCGTAATTTCTTCAAAACTTCTT	12401844	12401987	144	97.92	forward
ChLG2	TCsat20	ChLG2-5	TAATCTGGATGATGAGATGCTTCCTTTACACACACTAAACACATAATTTTAAAAATCCCGAACTCGAAAATTTTTCATGCACTTTGAATGACTTTTCTTTCCTTTTTCCTTTACTTTCTCTTCGTAATTTCTTCAAAACTCCTT	12401988	12402131	144	97.92	forward
ChLG2	TCsat20	ChLG2-6	TAATCTGGATGATGAGATGCTTCCTTTACACACACTAAACACATAATTTTAAAAATCCCGAACTCGAAAATTTTTCATGCACTTTGAATAACTTTTCTTCCCTCTTTCCTTTACTTTCTCTTCGTAATTTCTTCAAAACTCCTT	12402132	12402275	144	100	forward
ChLG2	TCsat20	ChLG2-7	TAATCTGGATGATGAGATGCTTCCTTTACACACACTAAACACATAATTTTAAAAATCCCGAACTCGAAAATTTTTCATGCACTTTGAATAACTTTTCTTCCCTCTTTCCTTTACTTTCTCTTCGTAATTTCTTCAAAACTCCTT	12402276	12402419	144	100	forward
ChLG2	TCsat20	ChLG2-8	TAATCTGGATGATGAGATGCTTCCTTTACACACATTAAACACATAATTTTAAAAATCCCGAACTCGAAAATTTTTCATGCACTTTGAATAACTTTTCTTCCCTCTTTCCTTTACTTTCTCTTCGTAATTTCTTCAAAACTCCTT	12402420	12402563	144	99.31	forward
ChLG2	TCsat20	ChLG2-9	TAATCTGGATGATGAGATGCTTCCTTTACACACACTAAACACATAATTTTAAAAATCCCGAACTCGAAAATTTTTCATGCACTTTGAATAACTTTTCTTCCCTCTTTCCTTTACTTTTTCTTCGTAATTTCTTCAAAACTCTTT	12402564	12402707	144	98.61	forward
ChLG2	TCsat20	ChLG2-10	TAATCTGGATGATGAGATGCTTCCTTTACACACACTAAACACATAATTTTAAAAATCCCGAACTCGAAAATTTTTCATGCACTTTGAATAACTTTTCTTCCCTCTTTCCTTTACTTTCTCTTCGTAATTTCTTCAAAACTCCTT	12402708	12402851	144	100	forward
ChLG2	TCsat20	ChLG2-11	TAATCTGGATGATGAGATGCTTCCTTTACACACACTAAACACATAATTTTAAAAATCCCGAACTCGAAAATTTTTCATGCGCTTTGAATGACTTTTCTTCCCTCTTTCCTTTACTTTCTCTTCGTAATTTCTTCAAAACTTTTT	12402852	12402995	144	97.22	forward
ChLG2	TCsat20	ChLG2-12	TAATCTGGATGATGAGATGCTTCCTTTACACACACTAAACACATAATTTTAAAAATCCCGAACTCGAAAATTTTTCATGCACTTTGAATAACTTTTCTTCCCTCTTTCCTTTACTTTCTCTTCGTAATTTCTTCAAAACTCCTT	12402996	12403139	144	100	forward
ChLG2	TCsat20	ChLG2-13	TAATCTGGATGATGAGATGCTTCCTTTACACACACTAAACACATAATTTTAAAAATCCCGAACTCGAAAATTTTTCATGCACTTTGAATAAATTTTCTTCCCTCTTTCCTTTACTTTCTCTTCGTAATTTCTTCAAAACTCCTT	12403140	12403283	144	99.31	forward
ChLG2	TCsat20	ChLG2-14	TAATCTGGATGATGAGATGCTTCCTTTACACACACTAAACACATAATTTTAAAAATCCCGAACTCGAAAATTTTTCATGCACTTTGAATACTTTTCTTCCCTCTTTCCTTTACTTTCTCTTCGTAATTTCTTCAAAACTCTTT	12403284	12403426	143	98.61	forward
ChLG2	TCsat20	ChLG2-15	TAATCTGGATGATGAGATGCTTCCTTTACACACACTAAACACATAATTTTAAAAATCCCGAACTCGAAAATTTTTCATGCACTTTGAATAACTTTTCTTCCCTCTTTCCTTTACTTTCTCTTCGTAATTTCTTCAAAACTCCTT	12403427	12403570	144	100	forward
ChLG2	TCsat20	ChLG2-16	TAATCTGGATGATGAGATGCTTCCTTTACACACACTAAACACATAATTTTAAAAATCCCGAACTCGAAAATTTTTCATGCACTTTGAATAACTTTTCTTCCCTCTTTCCTTTACTTTCTCTTCGTAATTTCTTCAAAACTCCTT	12403571	12403714	144	100	forward
ChLG2	TCsat20	ChLG2-17	TAATCTGGATGATGAGATGCTTCCTTTACACACACTAAACACATAATTTTAAAAATCCCGAACTCGAAAATTTTTCATGCACTTTGAATAACTTTTCTTCCCTCTTTCCTTTACTTTCTCTTCGTAATTTCTTCAAAACTCCTT	12403715	12403858	144	100	forward
ChLG2	TCsat20	ChLG2-18	TAATTTGGATGATGAGATGCTTACTTTACACACACTAAACACATAATTTTAAAAATCCCGAACTCGAAAATTTTTCATGCACTTTGAATAACTTTTCTTCCCTCTTTCCTTTACTTTCTCTTCGTAATTTCTTCAAAACTCCTT	12403859	12404002	144	98.61	forward
ChLG2	TCsat20	ChLG2-19	TAATCTGGATGATGAGATGCTTCCTTTACACACACTAAACACATAATTTTAAAAATCCCGAACTCGAAAATTTTTCATGCACTTTGAATAACTTTTCTTCCCTCTTTCCTTTACTTTCTCTTCGTAATTTCTTCAAAACTCCTT	12404003	12404146	144	100	forward
ChLG2	TCsat20	ChLG2-20	TAATCTGGATGATGAGATGCTTCCTTTACATACACTAAACACATAATTTTAAAAATCCCGAACTCGAAAATTTTTCATGCACTTTGAATAACTTTTCTTCCCTCTTTCCTTTACTTTTTCTTCGTAATTTCTTCAAAACTCTTT	12404147	12404290	144	97.92	forward
ChLG2	TCsat20	ChLG2-21	TAATCTGGATGATGAGATGCTTCCTTTACACACACTAAACACATAATTTTAAAAATCCCGAACTCGAAAATTTTTCATGCACTTTGAATAACTTTTCTTCCCTCTTTCCTTTACTTTCTCTTCGTAATTTCTTCAAAACTCCTT	12404291	12404434	144	100	forward
ChLG2	TCsat20	ChLG2-22	TAATCTGGATGATGAGATGCTTCCTTTACACACACTAAACACATAATTTTAAAAATCCCGAACTCGAAAATTTTTCATGCACTTTGAATAACTTTTCTTCCCTCTTTCCTTTACTTTTTCTTCGTAATTTCTTCAAAACTCTTT	12404435	12404578	144	98.61	forward
ChLG2	TCsat20	ChLG2-23	TAATCTGGATGATGAGATGCTGCCTTTACACACACTAAACACATAATTTTAAAAATCCCGAACTCGAAAATTTTTCATGCACTTTGAATAACTTTTCTTTTTCTTCCCTCTTTCCTTTACTTTCTCTTCGTAATTTCTTCAAAACTCCTT	12404579	12404728	150	95.33	forward
ChLG2	TCsat20	ChLG2-24	TAATCTGGATGATGAGATGCTGCCTTTACACACACTAAACACATAATTTTAAAAATCCCGAACTCGAAAATTTTTCATGCACTTTGAATAACTTTTCTTTTTCTTCCCTCTTTCCTTTACTTTCTCTTCGTAATTTCTTCAAAACTCCTT	12404729	12404878	150	95.33	forward

[truncated: 37 more sheets: TCsat21, TCsat22, TCsat23, TCsat24, TCsat25, TCsat26, TCsat27, TCsat28, TCsat29, TCsat30, TCsat31, TCsat32, TCsat33, TCsat34, TCsat35, TCsat36, TCsat37, TCsat38, TCsat39, TCsat40 …]
