# Supplementary material for: The Low-Copy-Number Satellite DNAs of the Model Beetle Tribolium castaneum
Source: Genes (Basel). 2023 Apr 28;14(5):999. doi: 10.3390/genes14050999 (PMC10218199; doi:10.3390/genes14050999)
Supplement: Supplementary file 1 [file genes-14-00999-s001.zip › Supplementary materials/Table S5.xlsx]

## Sheet: Table S5 description
Table S5. The list of genes, repetitive elements and previously identified T. castaneum satellite sequences (Ugarković et al. 1996, Pavlek et al. 2015, Feliciello et al. 2015) in the 5 kb flanking regions of low-copy satDNAs identified in this work. Genes' positions were defined according to the official gene set OGS3 for Tcas5.2 assembly (Herndon et al. 2020). Repetitive elements were identified…

## Sheet: Genes
Chromosome	TCsatDNA	unique ID	Product	OGS3 ID
LG10	TCsat15	7	Neuropeptide Y receptor-like Protein	TC011156
LG10	TCsat15	9	hypothetical protein
LG10	TCsat42	377	hypothetical protein
LG10	TCsat38	345	N-acetyllactosaminide beta-1%2C3-N-acetylglucosaminyltransferase-like Protein	TC011128
LG10	TCsat38	346	N-acetyllactosaminide beta-1%2C3-N-acetylglucosaminyltransferase-like Protein	TC011128
LG10	TCsat38	347	N-acetyllactosaminide beta-1%2C3-N-acetylglucosaminyltransferase-like Protein	TC011128
LG10	TCsat38	348	N-acetyllactosaminide beta-1%2C3-N-acetylglucosaminyltransferase-like Protein	TC011128
LG10	TCsat15	10	Heterogeneous nuclear ribonucleoprotein 27C-like Protein
LG10	TCsat15	10	hypothetical protein
LG10	TCsat15	11	Protein single-minded-like Protein	TC016205
LG10	TCsat15	14	Amidophosphoribosyltransferase-like Protein	TC016203
LG10	TCsat15	14	Multifunctional protein ADE2-like Protein	TC016225
LG10	TCsat38	349	Dynamin-like Protein	TC011058
LG10	TCsat38	350	Dynamin-like Protein	TC011058
LG10	TCsat38	349	NADH dehydrogenase %28ubiquinone%29 1 beta subcomplex%2C 8	TC011418
LG10	TCsat38	350	NADH dehydrogenase %28ubiquinone%29 1 beta subcomplex%2C 8	TC011418
LG10	TCsat38	351	NADH dehydrogenase %28ubiquinone%29 1 beta subcomplex%2C 8	TC011418
LG10	TCsat38	351	Dynamin-like Protein	TC011058
LG10	TCsat38	349	AP-3 complex subunit mu-1-like Protein	TC011059
LG10	TCsat38	350	AP-3 complex subunit mu-1-like Protein	TC011059
LG10	TCsat38	351	AP-3 complex subunit mu-1-like Protein	TC011059
LG10	TCsat52	393	hypothetical protein
LG10	TCsat52	394	hypothetical protein
LG10	TCsat52	394	Angiotensin-converting enzyme-like Protein
LG10	TCsat15	17	hypothetical protein
LG10	TCsat15	18	hypothetical protein
LG10	TCsat15	18	hypothetical protein	TC002086
LG10	TCsat29	288	hypothetical protein	TC002065
LG10	TCsat29	288	serpin peptidase inhibitor 2	TC002085
LG10	TCsat15	19	Acyl-CoA Delta(11) deTCsaturase-like Protein	TC011471
LG10	TCsat15	19	hypothetical protein	TC011472
LG10	TCsat18	243	Vacuolar protein sorting-associated protein 16 homolog-like Protein	TC001384
LG10	TCsat18	243	hypothetical protein
LG10	TCsat15	20	lethal neo18	TC004388
LG10	TCsat15	20	Polyadenylate-binding protein-like Protein	TC004389
LG10	TCsat15	20	Protein TEX261-like Protein
LG10	TCsat15	20	hypothetical protein
LG10	TCsat15	21	Neurogenic locus Notch protein-like Protein	TC004393
LG2	TCsat15	24	hypothetical protein	TC001011
LG2	TCsat15	25	hypothetical protein	TC001011
LG2	TCsat15	26	Neuropeptide Y receptor-like Protein
LG2	TCsat15	27	Neuropeptide Y receptor-like Protein
LG2	TCsat15	28	Neurocalcin homolog-like Protein	TC000480
LG2	TCsat15	29	Neurocalcin homolog-like Protein	TC000480
LG2	TCsat15	30	Neurocalcin homolog-like Protein	TC000480
LG2	TCsat15	35	ETS translocation variant 1-like Protein
LG2	TCsat29	289	Protein takeout-like Protein	TC000432
LG2	TCsat15	37	Protein PTCD3 homolog%2C mitochondrial-like Protein	TC000373
LG2	TCsat15	37	Transcriptional adapter 1-like Protein	TC000372
LG2	TCsat15	37	F-box only protein 6-like Protein	TC000371
LG2	TCsat15	37	Larval/pupal cuticle protein H1C-like Protein	TC001177
LG2	TCsat15	37	hypothetical protein	TC000370
LG2	TCsat20	273	Protein inturned-like Protein	TC001193
LG2	TCsat15	40	Organic cation transporter protein-like Protein	TC001230
LG2	TCsat15	41	sevenless	TC001239
LG2	TCsat15	41	hypothetical protein	TC001238
LG2	TCsat15	42	Protein fem-1 homolog CG6966-like Protein	TC000315
LG2	TCsat15	43	Cardioacceleratory peptide receptor-like Protein	TC001245
LG2	TCsat15	45	knot	TC001270
LG2	TCsat15	46	knot	TC001270
LG2	TCsat15	47	knot	TC001270
LG2	TCsat15	48	knot	TC001270
LG3	TCsat23	276	hypothetical protein	TC003213
LG3	TCsat23	277	hypothetical protein	TC003225
LG3	TCsat15	50	abnormal chemosensory jump 6	TC003196
LG3	TCsat15	52	Pyridoxal kinase-like Protein	TC003259
LG3	TCsat15	52	DNA-binding protein D-ETS-3-like Protein	TC003191
LG3	TCsat15	55	Protein scabrous-like Protein	TC003278
LG3	TCsat15	56	Carbonic anhydrase 1-like Protein	TC003286
LG3	TCsat15	58	hypothetical protein	TC003124
LG3	TCsat15	58	Luciferin 4-monooxygenase-like Protein	TC003123
LG3	TCsat15	60	Adenylate cyclase type 2-like Protein
LG3	TCsat15	60	Histone-lysine N-methyltransferase E(z)-like Protein	TC003094
LG3	TCsat15	61	hypothetical protein
LG3	TCsat15	62	hypothetical protein
LG3	TCsat15	64	serine protease H42	TC003081
LG3	TCsat15	64	hypothetical protein
LG3	TCsat32	296	Mitochondrial import inner membrane translocase subunit Tim10-like Protein	TC003366
LG3	TCsat32	297	Mitochondrial import inner membrane translocase subunit Tim10-like Protein	TC003366
LG3	TCsat32	296	Probable RNA-binding protein 19-like Protein	TC003078
LG3	TCsat32	297	Probable RNA-binding protein 19-like Protein	TC003078
LG3	TCsat15	67	hypothetical protein
LG3	TCsat15	68	peroxidasin	TC001556
LG3	TCsat21	274	sprouty-related protein with EVH-1 domain	TC001559
LG3	TCsat21	274	WW domain-containing oxidoreductase-like Protein	TC001572
LG3	TCsat15	69	hypothetical protein	TC003060
LG3	TCsat15	71	keren	TC003429
LG3	TCsat15	72	Irregular chiasm C-roughest protein-like Protein	TC002914
LG3	TCsat36	305	hypothetical protein	TC002909
LG3	TCsat32	301	Putative inositol monophosphatase 3-like Protein	TC002904
LG3	TCsat25	284	Glutamate receptor ionotropic%2C kainate 1-like Protein
LG3	TCsat23	278	ubiquitin-specific protease	TC000045
LG3	TCsat23	278	hypothetical protein	TC000135
LG3	TCsat23	279	hypothetical protein	TC000134
LG3	TCsat14	3	hypothetical protein	TC004403
LG3	TCsat19	263	hypothetical protein
LG3	TCsat34	303	Ryanodine receptor 44F-like Protein	TC002610
LG3	TCsat19	265	Zinc finger protein 335-like Protein	TC003827
LG3	TCsat19	265	Vanin-like protein 1	TC003828
LG3	TCsat19	266	Probable cytochrome P450 303a1-like Protein
LG3	TCsat43	380	Mediator of RNA polymerase II transcription subunit 18-like Protein	TC010359
LG3	TCsat19	268	Sensory neuron membrane protein 2-like Protein
LG3	TCsat33	302	hypothetical protein
LG3	TCsat15	73	Methyltransferase-like protein 9	TC003894
LG3	TCsat15	73	Putative sodium-dependent multivitamin transporter-like Protein	TC003895
LG3	TCsat19	270	hypothetical protein
LG3	TCsat57	401	Protein henna-like Protein	TC003915
LG3	TCsat57	401	Nucleoside diphosphate kinase-like Protein	TC002492
LG3	TCsat39	369	Ubiquitin carboxyl-terminal hydrolase 64E-like Protein
LG3	TCsat39	370	Ubiquitin carboxyl-terminal hydrolase 64E-like Protein
LG3	TCsat39	371	Ubiquitin carboxyl-terminal hydrolase 64E-like Protein
LG3	TCsat39	372	Ubiquitin carboxyl-terminal hydrolase 64E-like Protein
LG3	TCsat50	388	hypothetical protein	TC003942
LG3	TCsat15	74	hypothetical protein	TC003942
LG3	TCsat15	75	hypothetical protein	TC003942
LG3	TCsat28	287	Actin%2C indirect flight muscle-like Protein	TC003944
LG3	TCsat39	373	Actin%2C indirect flight muscle-like Protein	TC003944
LG3	TCsat17	238	hypothetical protein
LG3	TCsat17	239	hypothetical protein
LG3	TCsat17	240	hypothetical protein
LG3	TCsat15	78	hypothetical protein	TC010260
LG3	TCsat15	78	Putative inorganic phosphate cotransporter-like Protein	TC010266
LG3	TCsat15	79	Putative inorganic phosphate cotransporter-like Protein	TC010266
LG3	TCsat15	84	AFG3-like protein 2	TC002463
LG3	TCsat15	85	scratch 1	TC016391
LG3	TCsat15	89	Protein-methionine sulfoxide oxidase Mical-like Protein
LG3	TCsat15	90	Protein-methionine sulfoxide oxidase Mical-like Protein
LG3	TCsat15	91	ER membrane protein complex subunit 1-like Protein	TC002407
LG3	TCsat15	91	ADP-ribosylation factor GTPase-activating protein 1-like Protein	TC002406
LG3	TCsat15	92	ADP-ribosylation factor GTPase-activating protein 1-like Protein	TC002406
LG3	TCsat15	92	Gamma-soluble NSF attachment protein-like Protein	TC002405
LG3	TCsat15	100	Heterogeneous nuclear ribonucleoprotein C-like Protein
LG4	TCsat15	101	Transient receptor potential protein-like Protein
LG4	TCsat15	102	T-complex protein 1 subunit gamma-like Protein	TC007744
LG4	TCsat15	102	Protein stoned-B-like Protein	TC007752
LG4	TCsat37	317	RNA-binding protein 41-like Protein	TC007748
LG4	TCsat37	317	RAC serine/threonine-protein kinase-like Protein	TC007749
LG4	TCsat37	318	RAC serine/threonine-protein kinase-like Protein	TC007749
LG4	TCsat37	319	RAC serine/threonine-protein kinase-like Protein	TC007749
LG4	TCsat15	103	hypothetical protein	TC007800
LG4	TCsat15	103	hypothetical protein
LG4	TCsat15	107	MAGUK p55 subfamily member 5-like Protein
LG4	TCsat15	108	Potassium voltage-gated channel subfamily KQT member 1-like Protein	TC007822
LG4	TCsat15	109	Potassium voltage-gated channel subfamily KQT member 1-like Protein	TC007822
LG4	TCsat15	110	regulator of telomere elongation helicase 1	TC007666
LG4	TCsat15	110	Dolichyl-phosphate beta-glucosyltransferase-like Protein	TC007833
LG4	TCsat15	110	hypothetical protein	TC007665
LG4	TCsat15	111	MAP kinase-activating death domain protein-like Protein	TC007834
LG4	TCsat15	112	MAP kinase-activating death domain protein-like Protein	TC007834
LG4	TCsat15	112	hypothetical protein	TC007835
LG4	TCsat15	113	Teneurin-m-like Protein
LG4	TCsat15	114	Teneurin-m-like Protein
LG4	TCsat15	117	39S ribosomal protein L14%2C mitochondrial-like Protein	TC007851
LG4	TCsat15	117	Transcription factor AP-4-like Protein	TC007652
LG4	TCsat15	119	hypothetical protein
LG4	TCsat15	128	Arylsulfatase B-like Protein	TC007966
LG4	TCsat15	129	Kinesin-like protein CG14535
LG4	TCsat15	130	Kinesin-like protein CG14535
LG4	TCsat47	384	hypothetical protein	TC007254
LG4	TCsat36	307	Fasciclin-2-like Protein	TC007253
LG4	TCsat36	307	hypothetical protein
LG4	TCsat47	385	hypothetical protein	TC007192
LG4	TCsat57	403	Transient receptor potential-gamma protein-like Protein
LG5	TCsat57	404	hypothetical protein	TC013799
LG5	TCsat36	308	Opsin Rh6-like Protein	TC013765
LG5	TCsat57	405	grain	TC010406
LG5	TCsat15	133	hypothetical protein
LG5	TCsat15	133	LIM/homeobox protein Awh-like Protein	TC014400
LG5	TCsat15	133	hypothetical protein	TC014399
LG5	TCsat15	134	hypothetical protein	TC013345
LG5	TCsat15	135	hypothetical protein	TC014484
LG5	TCsat15	136	Division abnormally delayed protein-like Protein	TC014566
LG5	TCsat15	137	Division abnormally delayed protein-like Protein	TC014566
LG5	TCsat15	138	dichaete	TC013163
LG5	TCsat15	141	hypothetical protein	TC013074
LG5	TCsat18	251	Transmembrane protein 189-like Protein	TC013062
LG5	TCsat37	322	Transmembrane protein 189-like Protein	TC013062
LG5	TCsat15	142	pavarotti 1	TC013058
LG5	TCsat15	142	Arginase-1-like Protein	TC013057
LG5	TCsat15	143	Probable cationic amino acid transporter-like Protein	TC014779
LG5	TCsat15	144	hypothetical protein	TC013022
LG5	TCsat15	144	hypothetical protein
LG6	TCsat15	145	pelle	TC015365
LG6	TCsat37	323	Zinc finger matrin-type protein 3-like Protein	TC015386
LG6	TCsat37	323	hypothetical protein
LG6	TCsat37	323	gustatory receptor 47	TC030145
LG6	TCsat37	323	Protein slit-like Protein
LG6	TCsat37	323	gustatory receptor 48	TC030146
LG6	TCsat18	257	hypothetical protein
LG6	TCsat18	258	hypothetical protein
LG6	TCsat38	354	Protein I'm not dead yet-like Protein	TC015326
LG6	TCsat38	355	Protein I'm not dead yet-like Protein	TC015326
LG6	TCsat38	356	Protein I'm not dead yet-like Protein	TC015326
LG6	TCsat38	357	Protein I'm not dead yet-like Protein	TC015326
LG6	TCsat38	358	Protein I'm not dead yet-like Protein	TC015326
LG6	TCsat38	359	Protein I'm not dead yet-like Protein	TC015326
LG6	TCsat15	146	Protein disks lost-like Protein	TC015308
LG6	TCsat15	146	Putative inorganic phosphate cotransporter-like Protein
LG6	TCsat38	360	hypothetical protein	TC015295
LG6	TCsat38	361	hypothetical protein	TC015295
LG6	TCsat38	362	hypothetical protein	TC015295
LG6	TCsat38	363	hypothetical protein	TC015295
LG6	TCsat38	364	hypothetical protein	TC015295
LG6	TCsat15	147	Tudor domain-containing protein 7-like protein
LG6	TCsat15	148	Protein takeout-like Protein	TC015517
LG6	TCsat15	148	Multidrug resistance protein homolog 65-like Protein	TC015192
LG6	TCsat15	149	Uncharacterized protein CG3556-like Protein	TC015544
LG6	TCsat15	151	hypothetical protein	TC015555
LG6	TCsat15	152	hypothetical protein	TC015555
LG6	TCsat15	153	hypothetical protein	TC015147
LG6	TCsat15	153	hypothetical protein	TC015564
LG6	TCsat55	396	Protein croquemort-like Protein	TC015144
LG6	TCsat55	396	hypothetical protein	TC015143
LG6	TCsat12	1	Venom acid phosphatase Acph-1-like Protein	TC015566
LG6	TCsat12	1	Nicastrin-like Protein	TC015142
LG6	TCsat15	154	Putative U5 small nuclear ribonucleoprotein 200 kDa helicase-like protein
LG6	TCsat15	155	Protein son of sevenless-like Protein	TC015124
LG6	TCsat15	156	Protein son of sevenless-like Protein	TC015124
LG6	TCsat15	157	Alpha-tocopherol transfer protein-like	TC015583
LG6	TCsat15	158	DNA-directed RNA polymerase I subunit RPA1-like Protein	TC015082
LG6	TCsat15	159	Phosphatidylinositol 5-phosphate 4-kinase type-2 alpha-like Protein	TC015628
LG6	TCsat15	160	Phosphatidylinositol 5-phosphate 4-kinase type-2 alpha-like Protein	TC015628
LG6	TCsat15	160	Testis-expressed sequence 10 protein homolog-like Protein	TC015077
LG6	TCsat15	162	Double C2-like domain-containing protein beta	TC015653
LG6	TCsat19	271	hypothetical protein	TC015699
LG6	TCsat19	271	Septin-1-like Protein	TC014984
LG6	TCsat57	406	myoglianin	TC015805
LG7	TCsat14	4	Recombination repair protein 1-like Protein
LG7	TCsat15	163	hypothetical protein	TC009456
LG7	TCsat18	259	hypothetical protein
LG7	TCsat37	324	hypothetical protein
LG7	TCsat15	164	hormone receptor 51	TC009378
LG7	TCsat15	166	hypothetical protein
LG7	TCsat15	166	Probable histone-arginine methyltransferase CARMER-like protein
LG7	TCsat38	366	Prolow-density lipoprotein receptor-related protein 1-like Protein	TC009548
LG7	TCsat38	367	Prolow-density lipoprotein receptor-related protein 1-like Protein	TC009548
LG7	TCsat15	167	Prolow-density lipoprotein receptor-related protein 1-like Protein	TC009548
LG7	TCsat15	168	hypothetical protein	TC009564
LG7	TCsat15	169	NAD kinase 2%2C mitochondrial-like protein
LG7	TCsat15	170	XK-related protein 6-like Protein	TC009223
LG7	TCsat15	170	Zinc finger protein 184-like Protein	TC009222
LG7	TCsat15	171	Tubulin beta-3 chain-like protein
LG7	TCsat15	172	Ornithine decarboxylase antizyme 1-like Protein	TC009606
LG7	TCsat15	172	hypothetical protein	TC009203
LG7	TCsat15	174	hypothetical protein	TC009662
LG7	TCsat15	175	26S protease regulatory subunit 4-like Protein	TC009675
LG7	TCsat15	175	hypothetical protein	TC009143
LG7	TCsat23	280	Putative phosphatidate phosphatase-like Protein	TC015891
LG7	TCsat48	386	Nose resistant to fluoxetine protein 6-like protein
LG7	TCsat48	386	Probable multidrug resistance-associated protein lethal(2)03659-like Protein
LG7	TCsat15	178	hypothetical protein	TC009130
LG7	TCsat15	178	Cystathionine beta-synthase-like Protein
LG7	TCsat15	178	Microsomal glutathione S-transferase 1-like Protein	TC009129
LG7	TCsat15	178	hypothetical protein	TC009128
LG7	TCsat15	178	Follicle-stimulating hormone receptor-like Protein	TC009127
LG7	TCsat30	293	hypothetical protein
LG7	TCsat30	294	hypothetical protein
LG7	TCsat30	295	hypothetical protein
LG7	TCsat15	181	hypothetical protein	TC009992
LG7	TCsat15	181	AP-2 complex subunit sigma-like Protein
LG7	TCsat15	181	Translin-associated protein X-like Protein
LG7	TCsat15	181	hypothetical protein
LG8	TCsat24	283	hypothetical protein
LG8	TCsat57	407	hypothetical protein
LG8	TCsat57	407	Alpha-ketoglutarate-dependent dioxygenase alkB homolog 7%2C mitochondrial-like Protein
LG8	TCsat57	407	serine protease P69	TC006034
LG8	TCsat15	183	hypothetical protein	TC005967
LG8	TCsat15	183	hypothetical protein	TC005966
LG8	TCsat40	374	Dual oxidase maturation factor 1-like Protein	TC005852
LG8	TCsat40	375	Dual oxidase maturation factor 1-like Protein	TC005852
LG8	TCsat15	184	Integrin beta-nu-like Protein	TC005782
LG8	TCsat15	185	Cdc2 kinase-like protein	TC015256
LG8	TCsat36	311	Eukaryotic translation initiation factor 3 subunit C-like Protein	TC015453
LG8	TCsat15	186	archipelago	TC006451
LG8	TCsat15	187	Structural maintenance of chromosomes protein 1A-like Protein	TC005672
LG8	TCsat15	187	hypothetical protein	TC005671
LG8	TCsat15	187	Uncharacterized protein C12orf31 homolog-like Protein	TC006452
LG8	TCsat15	187	Neurogenic locus protein delta-like Protein	TC005670
LG8	TCsat15	190	Exocyst complex component 3-like Protein	TC006514
LG8	TCsat15	193	Kinesin-like protein Klp10A	TC006544
LG8	TCsat15	194	Kinesin-like protein Klp10A	TC006544
LG8	TCsat15	195	Kinesin-like protein Klp10A	TC006544
LG8	TCsat15	196	Kinesin-like protein Klp10A	TC006544
LG8	TCsat15	198	DNA-directed RNA polymerase III subunit RPC9-like Protein
LG8	TCsat15	198	ATP synthase mitochondrial F1 complex assembly factor 1-like Protein	TC006560
LG8	TCsat15	198	hypothetical protein	TC005550
LG8	TCsat15	199	Connectin-like Protein	TC006586
LG8	TCsat15	201	Signal recognition particle subunit SRP68-like Protein
LG8	TCsat15	202	Dynein heavy chain%2C cytoplasmic-like Protein	TC005485
LG8	TCsat42	378	Dynein heavy chain%2C cytoplasmic-like Protein	TC005485
LG8	TCsat42	378	E3 ubiquitin-protein ligase RNF139-like Protein	TC005484
LG8	TCsat42	378	hypothetical protein	TC006638
LG8	TCsat42	378	hypothetical protein	TC006639
LG8	TCsat49	387	hypothetical protein	TC006641
LG8	TCsat15	203	Potassium voltage-gated channel protein Shaw-like Protein	TC006642
LG8	TCsat15	204	Potassium voltage-gated channel protein Shaw-like Protein	TC006642
LG8	TCsat15	205	hypothetical protein
LG8	TCsat37	326	hypothetical protein	TC006645
LG8	TCsat37	327	hypothetical protein	TC006645
LG8	TCsat37	328	hypothetical protein	TC006645
LG8	TCsat15	206	Putative polypeptide N-acetylgalactosaminyltransferase 9-like Protein	TC005479
LG8	TCsat57	408	hypothetical protein
LG8	TCsat15	210	Extracellular serine/threonine protein kinase FAM20C-like Protein
LG8	TCsat15	211	ATP-sensitive inward rectifier potassium channel 12-like Protein	TC006706
LG8	TCsat15	212	Coiled-coil domain-containing protein 65-like Protein	TC006711
LG8	TCsat15	212	hypothetical protein	TC005433
LG9	TCsat15	214	Potassium voltage-gated channel protein eag-like Protein	TC004313
LG9	TCsat23	282	Tripartite motif-containing protein 2-like Protein	TC001677
LG9	TCsat23	282	hypothetical protein
LG9	TCsat41	376	hypothetical protein	TC012551
LG9	TCsat19	272	MOB kinase activator-like 4	TC012571
LG9	TCsat42	379	hypothetical protein
LG9	TCsat42	379	hypothetical protein	TC012645
LG9	TCsat15	216	hypothetical protein	TC011846
LG9	TCsat15	217	Bifunctional heparan sulfate N-deacetylase/N-sulfotransferase-like Protein	TC011833
LG9	TCsat15	220	hypothetical protein	TC012680
LG9	TCsat15	221	Y+L amino acid transporter 2-like Protein	TC011826
LG9	TCsat15	222	Protoheme IX farnesyltransferase%2C mitochondrial-like Protein
LG9	TCsat15	223	hypothetical protein	TC012720
LG9	TCsat35	304	Muscle segmentation homeobox-like Protein	TC011744
LG9	TCsat15	224	Muscle segmentation homeobox-like Protein	TC011744
LG9	TCsat15	224	hypothetical protein	TC012746
LG9	TCsat15	226	Probable aminopeptidase 1-like Protein
LG9	TCsat15	227	Mpv17-like protein	TC011710
LG9	TCsat15	227	hypothetical protein	TC012779
LG9	TCsat15	228	Dedicator of cytokinesis protein 3-like Protein
LG9	TCsat15	228	hypothetical protein	TC011708
LG9	TCsat15	229	ret oncogene	TC012783
LG9	TCsat15	231	hypothetical protein
LG9	TCsat15	232	buttonhead	TC011696
LG9	TCsat15	233	hypothetical protein
LG9	TCsat15	234	hypothetical protein	TC012880
LG9	TCsat15	234	hypothetical protein	TC012879
LG9	TCsat15	235	hypothetical protein
LG9	TCsat15	236	hypothetical protein
LGX	TCsat37	344	Solute carrier organic anion transporter family member 4C1-like protein
LG10	TCsat57	398	Suppressor of lurcher protein 1-like Protein
LG10	TCsat57	399	hypothetical protein	TC011282
LG10	TCsat57	400	Major facilitator superfamily domain-containing protein 9-like Protein	TC011135
LG10	TCsat57	400	Protein PET100 homolog%2C mitochondrial-like Protein	TC011347
LG10	TCsat15	9	Chondroitin proteoglycan 2-like Protein	TC011349
LG10	TCsat42	377	Chondroitin proteoglycan 2-like Protein	TC011349
LG10	TCsat42	377	N-acetyllactosaminide beta-1%2C3-N-acetylglucosaminyltransferase-like Protein	TC011128
LG10	TCsat38	347	hypothetical protein
LG10	TCsat38	348	hypothetical protein
LG10	TCsat15	10	F-box only protein 9-like Protein	TC016216
LG10	TCsat15	11	Beta-1%2C3-galactosyltransferase 5 (Fragment)-like Protein	TC016222
LG10	TCsat15	14	hypothetical protein
LG10	TCsat15	15	Homeobox protein B-H1-like Protein
LG10	TCsat52	393	Angiotensin-converting enzyme-like Protein
LG10	TCsat15	17	hypothetical protein	TC002086
LG10	TCsat29	288	hypothetical protein	TC002066
LG10	TCsat37	312	Vacuolar protein sorting-associated protein 16 homolog-like Protein	TC001384
LG10	TCsat37	313	hypothetical protein
LG10	TCsat37	313	Anaphase-promoting complex subunit 4-like Protein	TC004376
LG10	TCsat15	20	RNA-binding protein 1-like Protein	TC004361
LG10	TCsat15	20	Coiled-coil domain-containing protein 12-like Protein	TC004360
LG10	TCsat15	20	Pre-mRNA-splicing factor 38B-like Protein	TC004390
LG2	TCsat15	22	daughters against dpp	TC004840
LG2	TCsat15	27	Luciferin 4-monooxygenase-like Protein
LG2	TCsat15	31	ATP-dependent RNA helicase p62-like Protein	TC001089
LG2	TCsat15	32	ATP-dependent RNA helicase p62-like Protein	TC001089
LG2	TCsat15	33	ATP-dependent RNA helicase p62-like Protein	TC001089
LG2	TCsat15	33	hypothetical protein	TC001090
LG2	TCsat15	33	hypothetical protein	TC000479
LG2	TCsat15	34	hypothetical protein	TC001128
LG2	TCsat15	35	hypothetical protein	TC001133
LG2	TCsat15	35	hypothetical protein	TC000435
LG2	TCsat15	35	39S ribosomal protein L2%2C mitochondrial-like Protein	TC000434
LG2	TCsat29	289	Muscle-specific protein 20-like Protein	TC000431
LG2	TCsat29	289	Muscle-specific protein 20-like Protein	TC001139
LG2	TCsat29	289	Mitogen-activated protein kinase kinase kinase 15-like Protein	TC000430
LG2	TCsat15	37	hypothetical protein	TC000369
LG2	TCsat15	37	Prominin-1-like Protein	TC000368
LG2	TCsat15	38	Acetyl-CoA acetyltransferase%2C mitochondrial-like Protein	TC000365
LG2	TCsat15	38	Apoptosis 2 inhibitor-like Protein	TC001189
LG2	TCsat15	38	hypothetical protein	TC001188
LG2	TCsat20	273	Adenylyltransferase and sulfurtransferase MOCS3-like Protein	TC001194
LG2	TCsat15	40	sarah	TC000328
LG2	TCsat15	40	Probable nucleoporin Nup54-like Protein	TC001231
LG2	TCsat15	40	hypothetical protein	TC000327
LG2	TCsat15	44	hypothetical protein	TC001266
LG2	TCsat15	44	hypothetical protein	TC001268
LG2	TCsat15	44	hypothetical protein	TC001267
LG2	TCsat15	49	hypothetical protein	TC001295
LG3	TCsat23	276	hypothetical protein	TC003225
LG3	TCsat23	277	Putative 1-phosphatidylinositol 3-phosphate 5-kinase-like Protein	TC003226
LG3	TCsat15	53	DNA-binding protein D-ETS-3-like Protein	TC003189
LG3	TCsat15	54	hypothetical protein	TC003183
LG3	TCsat15	54	Palmitoyltransferase ZDHHC3-like Protein	TC003270
LG3	TCsat15	54	hypothetical protein
LG3	TCsat15	55	WNT1-inducible-signaling pathway protein 1-like Protein	TC030877
LG3	TCsat15	56	Facilitated trehalose transporter Tret1-2 homolog-like Protein	TC003287
LG3	TCsat15	57	hypothetical protein	TC003299
LG3	TCsat15	59	Luciferin 4-monooxygenase-like Protein	TC003122
LG3	TCsat32	298	Probable RNA-binding protein 19-like Protein	TC003078
LG3	TCsat32	297	hypothetical protein	TC003077
LG3	TCsat32	298	hypothetical protein	TC003077
LG3	TCsat15	68	hypothetical protein	TC001557
LG3	TCsat32	299	hypothetical protein	TC001560
LG3	TCsat32	299	germ cell-less	TC001571
LG3	TCsat32	300	Oxysterol-binding protein-related protein 11-like Protein	TC003408
LG3	TCsat15	71	WD repeat-containing protein 3-like Protein	TC003001
LG3	TCsat32	301	Glycogen-binding subunit 76A-like Protein	TC003540
LG3	TCsat38	352	hypothetical protein	TC003625
LG3	TCsat23	278	Ubiquitin carboxyl-terminal hydrolase 10-like Protein
LG3	TCsat23	278	hypothetical protein	TC000134
LG3	TCsat23	279	Ubiquitin carboxyl-terminal hydrolase 10-like Protein
LG3	TCsat14	3	Phosducin-like protein	TC002130
LG3	TCsat19	262	hypothetical protein
LG3	TCsat19	263	hypothetical protein	TC002634
LG3	TCsat19	264	hypothetical protein	TC002634
LG3	TCsat19	267	Histone deacetylase Rpd3-like Protein	TC002540
LG3	TCsat43	380	hypothetical protein
LG3	TCsat19	269	RNA-binding protein 40-like Protein	TC010372
LG3	TCsat19	269	hypothetical protein	TC010373
LG3	TCsat36	306	Hepatic leukemia factor-like protein
LG3	TCsat15	73	Pre-mRNA-splicing factor ATP-dependent RNA helicase PRP16-like Protein
LG3	TCsat19	270	Dual oxidase maturation factor 1-like Protein	TC002499
LG3	TCsat57	401	UDP-N-acetylglucosamine--peptide N-acetylglucosaminyltransferase 110 kDa subunit-like Protein	TC003916
LG3	TCsat39	373	hypothetical protein
LG3	TCsat15	76	hypothetical protein
LG3	TCsat37	314	GDP-mannose 4%2C6 dehydratase-like Protein	TC004005
LG3	TCsat37	315	GDP-mannose 4%2C6 dehydratase-like Protein	TC004005
LG3	TCsat37	316	GDP-mannose 4%2C6 dehydratase-like Protein	TC004005
LG3	TCsat15	81	hypothetical protein
LG3	TCsat15	81	Paramyosin%2C long form-like Protein	TC002444
LG3	TCsat15	83	Band 7 protein CG42540-like Protein	TC003971
LG3	TCsat18	247	hypothetical protein
LG3	TCsat18	248	hypothetical protein
LG3	TCsat15	92	hypothetical protein	TC002404
LG3	TCsat15	94	hypothetical protein	TC004018
LG3	TCsat53	395	hypothetical protein	TC004018
LG3	TCsat15	96	Heterogeneous nuclear ribonucleoprotein C-like Protein
LG3	TCsat15	98	Heterogeneous nuclear ribonucleoprotein C-like Protein
LG4	TCsat15	101	TRP gamma	TC007743
LG4	TCsat15	102	Protein stoned-A-like Protein	TC007751
LG4	TCsat37	320	hypothetical protein
LG4	TCsat37	321	hypothetical protein
LG4	TCsat15	103	Putative N-acetylglucosamine-6-phosphate deacetylase-like Protein
LG4	TCsat15	106	Connectin-like Protein	TC007802
LG4	TCsat15	107	Diphthine--ammonia ligase-like Protein	TC007678
LG4	TCsat15	108	hypothetical protein
LG4	TCsat15	109	hypothetical protein
LG4	TCsat15	109	hypothetical protein	TC007676
LG4	TCsat15	112	hypothetical protein	TC007664
LG4	TCsat15	125	Tyrosine-protein phosphatase Lar-like Protein	TC007882
LG4	TCsat15	127	Glycine N-methyltransferase (Fragment)-like Protein	TC007911
LG4	TCsat15	127	Alpha-N-acetylglucosaminidase-like Protein	TC007912
LG4	TCsat15	128	Tyramine/octopamine receptor-like Protein	TC007536
LG4	TCsat15	130	hypothetical protein	TC007459
LG4	TCsat47	384	hypothetical protein	TC008212
LG5	TCsat36	308	hypothetical protein
LG5	TCsat15	135	hypothetical protein	TC013330
LG5	TCsat15	137	hypothetical protein
LG5	TCsat15	137	Misshapen-like kinase 1	TC014567
LG5	TCsat15	142	Fumarate hydratase%2C mitochondrial-like Protein	TC013056
LG5	TCsat15	142	hypothetical protein	TC013055
LG6	TCsat15	145	WSCD family member CG9164-like Protein	TC030747
LG6	TCsat38	354	Protein I'm not dead yet-like Protein	TC015404
LG6	TCsat38	355	Protein I'm not dead yet-like Protein	TC015404
LG6	TCsat38	356	Protein I'm not dead yet-like Protein	TC015404
LG6	TCsat38	357	Protein I'm not dead yet-like Protein	TC015404
LG6	TCsat38	358	Protein I'm not dead yet-like Protein	TC015404
LG6	TCsat38	359	Protein I'm not dead yet-like Protein	TC015404
LG6	TCsat38	358	Protein I'm not dead yet-like Protein	TC015325
LG6	TCsat38	359	Protein I'm not dead yet-like Protein	TC015325
LG6	TCsat15	146	Zinc finger protein 277-like Protein
LG6	TCsat15	146	hypothetical protein
LG6	TCsat38	364	Putative sodium-coupled neutral amino acid transporter 11-like Protein	TC015432
LG6	TCsat15	147	translocase of outer membrane 34	TC015213
LG6	TCsat51	392	hypothetical protein	TC015527
LG6	TCsat15	149	hypothetical protein	TC015166
LG6	TCsat15	149	Myotubularin-related protein 3-like Protein	TC015545
LG6	TCsat15	151	hypothetical protein	TC015156
LG6	TCsat15	152	hypothetical protein	TC015156
LG6	TCsat15	153	Homeobox protein DBX1-like protein
LG6	TCsat12	1	Cytochrome c oxidase assembly factor 7 homolog-like Protein	TC015141
LG6	TCsat12	1	hypothetical protein	TC030575
LG6	TCsat15	156	Bifunctional transcriptional activator/DNA repair enzyme Ada-like Protein	TC015585
LG6	TCsat15	156	hypothetical protein	TC015126
LG6	TCsat15	156	hypothetical protein	TC015125
LG6	TCsat15	157	odorant receptor 1	TC015127
LG6	TCsat15	158	hypothetical protein	TC015081
LG6	TCsat15	159	Testis-expressed sequence 10 protein homolog-like Protein	TC015077
LG6	TCsat15	160	hypothetical protein	TC015076
LG6	TCsat15	162	hypothetical protein	TC015054
LG6	TCsat36	310	Ankyrin repeat and KH domain-containing protein mask-like Protein	TC014919
LG6	TCsat36	310	Mesencephalic astrocyte-derived neurotrophic factor homolog-like Protein	TC015785
LG7	TCsat14	4	28S ribosomal protein S31%2C mitochondrial-like Protein
LG7	TCsat37	324	gustatory receptor 170	TC030257
LG7	TCsat15	165	Peroxisomal leader peptide-processing protease-like Protein	TC009384
LG7	TCsat15	166	Growth arrest-specific protein 1-like Protein	TC009285
LG7	TCsat15	169	hypothetical protein	TC009226
LG7	TCsat15	170	hypothetical protein
LG7	TCsat15	171	hypothetical protein
LG7	TCsat37	325	Cleavage and polyadenylation specificity factor 73-like Protein	TC009205
LG7	TCsat37	325	gustatory receptor 136	TC030225
LG7	TCsat15	172	ATP-dependent zinc metalloprotease YME1 homolog-like Protein	TC009202
LG7	TCsat15	173	hypothetical protein	TC009173
LG7	TCsat15	174	hypothetical protein	TC009155
LG7	TCsat15	175	Neurexin-3-like protein
LG7	TCsat23	281	General transcription factor IIH subunit 4-like Protein	TC015892
LG7	TCsat23	281	hypothetical protein	TC015893
LG7	TCsat23	281	Evolutionarily conserved signaling intermediate in Toll pathway%2C mitochondrial-like Protein	TC015956
LG7	TCsat15	177	Facilitated trehalose transporter Tret1-2 homolog-like Protein	TC009681
LG7	TCsat15	177	Facilitated trehalose transporter Tret1-2 homolog-like Protein	TC009682
LG7	TCsat15	179	hypothetical protein	TC010603
LG7	TCsat15	181	Integrin alpha-PS4-like Protein
LG7	TCsat15	182	hypothetical protein	TC010130
LG8	TCsat15	183	inositol-3-phosphate synthase	TC030051
LG8	TCsat40	374	Zinc finger and BTB domain-containing protein 14-like Protein
LG8	TCsat40	375	Zinc finger and BTB domain-containing protein 14-like Protein
LG8	TCsat15	184	Short-chain dehydrogenase/reductase family 16C member 6-like Protein	TC006353
LG8	TCsat15	185	Putative malate dehydrogenase 1B-like Protein	TC015467
LG8	TCsat15	185	Proton-coupled folate transporter-like Protein	TC015466
LG8	TCsat36	311	Protein Red-like Protein	TC015452
LG8	TCsat15	190	Larval serum protein 2-like Protein	TC006515
LG8	TCsat15	190	Probable medium-chain specific acyl-CoA dehydrogenase%2C mitochondrial-like Protein	TC005596
LG8	TCsat15	190	hypothetical protein	TC005595
LG8	TCsat15	192	hypothetical protein
LG8	TCsat15	194	Actin-related protein 2/3 complex subunit 2-like Protein
LG8	TCsat15	195	Actin-related protein 2/3 complex subunit 2-like Protein
LG8	TCsat15	196	Actin-related protein 2/3 complex subunit 2-like Protein
LG8	TCsat15	197	Actin-related protein 2/3 complex subunit 2-like Protein
LG8	TCsat15	197	EKC/KEOPS complex subunit Tprkb-like Protein	TC006547
LG8	TCsat15	198	hypothetical protein	TC005549
LG8	TCsat15	198	hypothetical protein	TC006561
LG8	TCsat15	199	Chaoptin-like Protein	TC005532
LG8	TCsat15	199	Sulfotransferase 1C4-like Protein	TC005531
LG8	TCsat15	200	Dual 3'%2C5'-cyclic-AMP and -GMP phosphodiesterase 11-like Protein	TC005521
LG8	TCsat15	201	hypothetical protein	TC005506
LG8	TCsat42	378	hypothetical protein
LG8	TCsat42	378	Forkhead box protein K1-like Protein	TC005482
LG8	TCsat37	337	Putative polypeptide N-acetylgalactosaminyltransferase 9-like Protein	TC005479
LG8	TCsat37	338	Putative polypeptide N-acetylgalactosaminyltransferase 9-like Protein	TC005479
LG8	TCsat37	339	Putative polypeptide N-acetylgalactosaminyltransferase 9-like Protein	TC005479
LG8	TCsat37	340	Putative polypeptide N-acetylgalactosaminyltransferase 9-like Protein	TC005479
LG8	TCsat15	207	Putative polypeptide N-acetylgalactosaminyltransferase 9-like Protein	TC005479
LG8	TCsat15	209	hypothetical protein	TC006650
LG8	TCsat15	211	ATP-sensitive inward rectifier potassium channel 12-like Protein	TC006707
LG8	TCsat15	213	robo3	TC006743
LG9	TCsat15	214	Nucleolar complex protein 4 homolog B-like Protein	TC004314
LG9	TCsat41	376	Vacuolar protein sorting-associated protein 13D-like Protein	TC011939
LG9	TCsat15	215	Rho GTPase-activating protein 100F-like Protein
LG9	TCsat19	272	AP-2 complex subunit mu-like Protein	TC011923
LG9	TCsat42	379	hypothetical protein	TC012646
LG9	TCsat15	216	F-box-like/WD repeat-containing protein ebi	TC011845
LG9	TCsat15	216	hypothetical protein
LG9	TCsat15	219	hypothetical protein	TC012675
LG9	TCsat15	220	hypothetical protein	TC011827
LG9	TCsat15	220	N-acetyl-D-glucosamine kinase-like Protein	TC012681
LG9	TCsat15	221	serine protease P128	TC011825
LG9	TCsat15	221	serine protease P127	TC011824
LG9	TCsat15	223	hypothetical protein	TC012721
LG9	TCsat15	223	hypothetical protein	TC012722
LG9	TCsat15	223	hypothetical protein	TC011776
LG9	TCsat15	226	hypothetical protein	TC011713
LG9	TCsat15	228	hypothetical protein
LG9	TCsat15	228	Equilibrative nucleoside transporter 3-like Protein
LG9	TCsat15	231	Obg-like ATPase 1
LG9	TCsat15	231	hypothetical protein	TC012789
LG9	TCsat15	232	hypothetical protein	TC011695
LG9	TCsat15	232	Syntaxin 1A	TC011694
LG9	TCsat15	232	hypothetical protein
LG9	TCsat15	233	hypothetical protein	TC012795
LG9	TCsat37	343	cAMP-responsive element-binding protein-like 2	TC012882
LG9	TCsat37	343	Alpha-ketoglutarate-dependent dioxygenase alkB homolog 2-like Protein	TC012881
LG9	TCsat15	234	hypothetical protein
LG9	TCsat15	234	Protein SET-like Protein	TC012877
LG9	TCsat15	234	hypothetical protein	TC011606
LG9	TCsat15	237	G protein-coupled receptor kinase 2-like Protein	TC011652
LGX	TCsat18	261	hypothetical protein

## Sheet: Repetitive elements
Chromosome	TCsatDNA	unique ID	Repeat class	Hits
LG10	TCsat57	398	DNA/IS3EU	1
LG10	TCsat57	398	RC/Helitron	1
LG10	TCsat57	398	Simple_repeat	4
LG10	TCsat57	399	Simple_repeat	3
LG10	TCsat57	399	DNA/MULE-NOF	1
LG10	TCsat15	6	DNA	3
LG10	TCsat15	7	Simple_repeat	4
LG10	TCsat15	7	DNA/TcMar-Tc1	2
LG10	TCsat15	8	Low_complexity	2
LG10	TCsat15	8	Simple_repeat	5
LG10	TCsat15	8	DNA	1
LG10	TCsat57	400	DNA/TcMar-Tc1	2
LG10	TCsat57	400	DNA	1
LG10	TCsat57	400	Simple_repeat	4
LG10	TCsat15	9	Simple_repeat	4
LG10	TCsat42	377	Simple_repeat	4
LG10	TCsat15	10	Simple_repeat	3
LG10	TCsat15	11	Simple_repeat	3
LG10	TCsat15	11	RC/Helitron	2
LG10	TCsat15	12	Simple_repeat	2
LG10	TCsat15	12	RC/Helitron	5
LG10	TCsat15	13	Low_complexity	2
LG10	TCsat15	14	Simple_repeat	3
LG10	TCsat15	15	Low_complexity	2
LG10	TCsat15	15	Simple_repeat	3
LG10	TCsat15	16	Low_complexity	2
LG10	TCsat38	349	Simple_repeat	2
LG10	TCsat38	350	Simple_repeat	2
LG10	TCsat38	351	Simple_repeat	1
LG10	TCsat52	393	Low_complexity	1
LG10	TCsat52	393	LINE/CR1	1
LG10	TCsat52	394	Simple_repeat	3
LG10	TCsat52	394	LTR/Pao	1
LG10	TCsat52	394	DNA	1
LG10	TCsat52	394	DNA/Academ-1	1
LG10	TCsat15	17	Simple_repeat	7
LG10	TCsat15	18	Simple_repeat	4
LG10	TCsat15	17	Low_complexity	1
LG10	TCsat15	18	Low_complexity	2
LG10	TCsat15	18	DNA/IS3EU	1
LG10	TCsat29	288	Low_complexity	1
LG10	TCsat29	288	Simple_repeat	5
LG10	TCsat18	241	DNA/TcMar-Tc1	3
LG10	TCsat18	242	DNA/TcMar-Tc1	2
LG10	TCsat37	312	Simple_repeat	3
LG10	TCsat37	312	DNA/TcMar-Tc1	1
LG10	TCsat37	312	Low_complexity	1
LG10	TCsat18	243	RC/Helitron	2
LG10	TCsat18	243	DNA/Academ-1	1
LG10	TCsat18	243	Simple_repeat	3
LG10	TCsat37	313	Simple_repeat	4
LG10	TCsat37	313	DNA/TcMar-Tc1	1
LG10	TCsat37	313	Low_complexity	1
LG10	TCsat15	20	Simple_repeat	1
LG10	TCsat15	21	DNA	2
LG10	TCsat15	21	Simple_repeat	3
LG2	TCsat15	22	Simple_repeat	4
LG2	TCsat15	22	DNA/IS3EU	1
LG2	TCsat15	24	Simple_repeat	3
LG2	TCsat15	25	Simple_repeat	2
LG2	TCsat15	27	Simple_repeat	2
LG2	TCsat15	29	Simple_repeat	5
LG2	TCsat15	30	Simple_repeat	7
LG2	TCsat15	31	Simple_repeat	9
LG2	TCsat15	29	Low_complexity	1
LG2	TCsat15	30	Low_complexity	1
LG2	TCsat15	31	Low_complexity	1
LG2	TCsat15	32	Low_complexity	1
LG2	TCsat15	32	Simple_repeat	9
LG2	TCsat15	33	Simple_repeat	8
LG2	TCsat15	35	Simple_repeat	1
LG2	TCsat15	36	Simple_repeat	1
LG2	TCsat15	37	Low_complexity	2
LG2	TCsat20	273	Simple_repeat	4
LG2	TCsat15	39	Low_complexity	1
LG2	TCsat15	40	Simple_repeat	1
LG2	TCsat15	41	Simple_repeat	4
LG2	TCsat15	45	Simple_repeat	3
LG2	TCsat15	46	DNA	1
LG2	TCsat15	46	Simple_repeat	1
LG2	TCsat15	47	Simple_repeat	1
LG2	TCsat15	48	Low_complexity	3
LG2	TCsat15	48	DNA	2
LG3	TCsat23	276	Simple_repeat	2
LG3	TCsat23	276	DNA/MULE-NOF	2
LG3	TCsat23	277	DNA/MULE-NOF	2
LG3	TCsat15	50	Simple_repeat	7
LG3	TCsat15	51	DNA/TcMar-Tigger	2
LG3	TCsat15	51	Simple_repeat	2
LG3	TCsat15	52	Simple_repeat	1
LG3	TCsat15	53	Simple_repeat	4
LG3	TCsat15	55	Simple_repeat	1
LG3	TCsat15	55	Low_complexity	4
LG3	TCsat15	56	Simple_repeat	3
LG3	TCsat15	56	Low_complexity	1
LG3	TCsat15	57	LTR/Gypsy	1
LG3	TCsat15	57	DNA	3
LG3	TCsat15	57	Simple_repeat	2
LG3	TCsat15	58	DNA/TcMar-Tc1	1
LG3	TCsat15	60	Simple_repeat	4
LG3	TCsat15	60	DNA/IS3EU	1
LG3	TCsat15	61	LTR/Gypsy	1
LG3	TCsat15	62	LTR/Gypsy	1
LG3	TCsat15	62	Simple_repeat	2
LG3	TCsat15	64	DNA	1
LG3	TCsat15	64	Simple_repeat	1
LG3	TCsat15	65	Low_complexity	2
LG3	TCsat32	296	Simple_repeat	1
LG3	TCsat32	296	LINE/L2	1
LG3	TCsat32	297	LINE/L2	1
LG3	TCsat15	66	DNA/TcMar-Tigger	1
LG3	TCsat15	67	Simple_repeat	1
LG3	TCsat15	68	DNA/TcMar-Pogo	1
LG3	TCsat21	274	Simple_repeat	5
LG3	TCsat18	245	Simple_repeat	2
LG3	TCsat18	245	DNA/TcMar-Tc1	1
LG3	TCsat18	245	Low_complexity	1
LG3	TCsat15	69	Simple_repeat	3
LG3	TCsat15	69	Low_complexity	1
LG3	TCsat32	300	Simple_repeat	1
LG3	TCsat32	300	LTR/Gypsy	1
LG3	TCsat15	70	Simple_repeat	3
LG3	TCsat15	72	DNA/TcMar-Tc1	1
LG3	TCsat36	305	Simple_repeat	3
LG3	TCsat25	284	Simple_repeat	3
LG3	TCsat38	352	Simple_repeat	2
LG3	TCsat23	278	DNA/Maverick	2
LG3	TCsat23	278	DNA/MULE-NOF	3
LG3	TCsat23	279	DNA/MULE-NOF	2
LG3	TCsat14	3	LINE/I-Jockey	1
LG3	TCsat14	3	Simple_repeat	3
LG3	TCsat19	262	Simple_repeat	7
LG3	TCsat19	262	Low_complexity	1
LG3	TCsat19	262	DNA/TcMar-Tc1	1
LG3	TCsat19	262	DNA/CMC-Chapaev-3	1
LG3	TCsat19	263	Simple_repeat	3
LG3	TCsat19	264	Simple_repeat	1
LG3	TCsat34	303	Simple_repeat	2
LG3	TCsat19	265	Simple_repeat	2
LG3	TCsat19	266	Low_complexity	1
LG3	TCsat19	266	Simple_repeat	2
LG3	TCsat19	267	Simple_repeat	2
LG3	TCsat43	380	Low_complexity	1
LG3	TCsat43	380	Simple_repeat	1
LG3	TCsat43	380	DNA	10
LG3	TCsat43	380	DNA/TcMar-Tc1	4
LG3	TCsat19	268	Simple_repeat	1
LG3	TCsat19	269	DNA/TcMar-Tc1?	1
LG3	TCsat19	269	DNA	1
LG3	TCsat19	269	DNA/Kolobok-E	3
LG3	TCsat19	269	DNA/IS3EU	2
LG3	TCsat33	302	DNA	2
LG3	TCsat36	306	DNA/TcMar-Tc1	2
LG3	TCsat36	306	Simple_repeat	5
LG3	TCsat15	73	DNA/TcMar-Tc1	2
LG3	TCsat15	73	LTR/Gypsy	1
LG3	TCsat15	73	Low_complexity	1
LG3	TCsat19	270	DNA/TcMar-Tc1?	1
LG3	TCsat19	270	DNA	4
LG3	TCsat19	270	DNA/TcMar-Tc1	1
LG3	TCsat57	401	DNA/TcMar-Tc1	1
LG3	TCsat57	401	Low_complexity	1
LG3	TCsat57	401	Simple_repeat	3
LG3	TCsat39	369	Simple_repeat	5
LG3	TCsat39	369	DNA/TcMar-Tc1	1
LG3	TCsat39	370	DNA/TcMar-Tc1	1
LG3	TCsat39	370	Simple_repeat	5
LG3	TCsat50	388	Simple_repeat	7
LG3	TCsat50	388	DNA	1
LG3	TCsat15	74	Simple_repeat	6
LG3	TCsat15	75	Simple_repeat	6
LG3	TCsat28	287	Simple_repeat	4
LG3	TCsat39	373	Simple_repeat	3
LG3	TCsat39	373	LINE/L2	1
LG3	TCsat15	76	Simple_repeat	2
LG3	TCsat17	238	Simple_repeat	1
LG3	TCsat15	77	Simple_repeat	4
LG3	TCsat15	78	Low_complexity	1
LG3	TCsat15	78	Simple_repeat	3
LG3	TCsat15	79	Simple_repeat	4
LG3	TCsat15	79	DNA/IS3EU	1
LG3	TCsat37	314	Low_complexity	8
LG3	TCsat37	315	Low_complexity	8
LG3	TCsat37	316	Low_complexity	5
LG3	TCsat37	314	Simple_repeat	3
LG3	TCsat37	315	Simple_repeat	3
LG3	TCsat37	316	Simple_repeat	4
LG3	TCsat37	314	DNA/TcMar-Tc1	1
LG3	TCsat37	315	DNA/TcMar-Tc1	1
LG3	TCsat37	316	DNA/TcMar-Tc1	1
LG3	TCsat37	315	LINE/L2	6
LG3	TCsat37	316	LINE/L2	2
LG3	TCsat15	81	Simple_repeat	4
LG3	TCsat15	81	DNA/TcMar-Tc1	1
LG3	TCsat15	82	Simple_repeat	4
LG3	TCsat15	84	Simple_repeat	2
LG3	TCsat15	84	DNA	1
LG3	TCsat15	85	Simple_repeat	4
LG3	TCsat15	86	Simple_repeat	3
LG3	TCsat15	87	Simple_repeat	5
LG3	TCsat26	285	DNA/TcMar-Tc1	1
LG3	TCsat26	285	Simple_repeat	3
LG3	TCsat26	285	Low_complexity	1
LG3	TCsat15	88	Simple_repeat	2
LG3	TCsat15	88	DNA	2
LG3	TCsat15	89	Low_complexity	1
LG3	TCsat15	89	Simple_repeat	3
LG3	TCsat15	90	Simple_repeat	4
LG3	TCsat15	91	Simple_repeat	5
LG3	TCsat15	91	Low_complexity	1
LG3	TCsat15	91	DNA	3
LG3	TCsat15	92	DNA	2
LG3	TCsat15	92	Simple_repeat	2
LG3	TCsat15	93	Low_complexity	2
LG3	TCsat15	93	Simple_repeat	3
LG3	TCsat15	94	Simple_repeat	9
LG3	TCsat53	395	Simple_repeat	5
LG3	TCsat53	395	Low_complexity	4
LG3	TCsat15	95	Simple_repeat	1
LG3	TCsat15	96	DNA/Academ-1	1
LG3	TCsat15	97	Simple_repeat	1
LG3	TCsat15	99	Simple_repeat	5
LG3	TCsat15	100	Simple_repeat	3
LG3	TCsat15	100	Low_complexity	2
LG3	TCsat15	100	DNA	2
LG4	TCsat15	101	DNA	1
LG4	TCsat15	101	Low_complexity	1
LG4	TCsat15	102	Simple_repeat	3
LG4	TCsat37	317	Simple_repeat	7
LG4	TCsat37	317	DNA	1
LG4	TCsat37	318	DNA	1
LG4	TCsat37	318	Simple_repeat	6
LG4	TCsat37	319	Simple_repeat	7
LG4	TCsat18	249	Simple_repeat	4
LG4	TCsat37	319	Low_complexity	3
LG4	TCsat18	249	Low_complexity	3
LG4	TCsat18	249	DNA/TcMar-Tc1	1
LG4	TCsat37	320	Low_complexity	5
LG4	TCsat37	321	Low_complexity	2
LG4	TCsat37	321	Simple_repeat	6
LG4	TCsat15	104	Simple_repeat	1
LG4	TCsat15	106	Simple_repeat	1
LG4	TCsat15	107	Simple_repeat	2
LG4	TCsat15	107	Low_complexity	3
LG4	TCsat15	108	DNA	5
LG4	TCsat15	108	Low_complexity	1
LG4	TCsat15	108	DNA/TcMar-Tc1	2
LG4	TCsat15	108	Simple_repeat	1
LG4	TCsat15	109	Simple_repeat	2
LG4	TCsat15	109	DNA	1
LG4	TCsat15	109	DNA/TcMar-Tc1	1
LG4	TCsat15	109	DNA/CMC-Transib	1
LG4	TCsat15	110	Simple_repeat	1
LG4	TCsat15	111	Low_complexity	2
LG4	TCsat15	111	DNA	1
LG4	TCsat15	111	Simple_repeat	3
LG4	TCsat15	112	DNA/TcMar-Tc1	1
LG4	TCsat15	113	Low_complexity	1
LG4	TCsat15	113	Simple_repeat	4
LG4	TCsat15	114	DNA/Sola-3	1
LG4	TCsat15	114	LTR/Gypsy	1
LG4	TCsat15	114	LINE/CR1	1
LG4	TCsat15	114	LINE/L2	1
LG4	TCsat15	114	Simple_repeat	2
LG4	TCsat15	115	Low_complexity	4
LG4	TCsat15	116	Low_complexity	3
LG4	TCsat15	115	Simple_repeat	4
LG4	TCsat15	116	Simple_repeat	3
LG4	TCsat15	119	DNA	3
LG4	TCsat15	119	Low_complexity	1
LG4	TCsat15	121	Low_complexity	2
LG4	TCsat15	122	Low_complexity	2
LG4	TCsat15	123	Low_complexity	2
LG4	TCsat15	124	Low_complexity	2
LG4	TCsat15	128	Low_complexity	1
LG4	TCsat15	129	LINE/CR1	2
LG4	TCsat15	129	DNA/Academ-1	1
LG4	TCsat15	129	Simple_repeat	4
LG4	TCsat15	129	Low_complexity	2
LG4	TCsat47	384	Simple_repeat	2
LG4	TCsat36	307	Simple_repeat	1
LG4	TCsat47	385	Simple_repeat	3
LG4	TCsat47	385	DNA/IS3EU	1
LG4	TCsat47	385	DNA/MULE-NOF	1
LG4	TCsat15	131	Simple_repeat	4
LG4	TCsat57	402	DNA/TcMar-Pogo	1
LG4	TCsat57	402	DNA/TcMar-Tigger	1
LG4	TCsat57	403	Simple_repeat	4
LG4	TCsat57	403	RC/Helitron	3
LG4	TCsat57	403	DNA/TcMar-Tc1	2
LG5	TCsat38	353	Simple_repeat	5
LG5	TCsat57	404	DNA/TcMar-Tigger	2
LG5	TCsat36	308	Simple_repeat	3
LG5	TCsat57	405	Low_complexity	1
LG5	TCsat15	132	Simple_repeat	8
LG5	TCsat15	134	Simple_repeat	6
LG5	TCsat15	134	Low_complexity	1
LG5	TCsat15	136	Simple_repeat	3
LG5	TCsat15	137	Simple_repeat	2
LG5	TCsat15	138	Simple_repeat	2
LG5	TCsat15	138	DNA/TcMar-Tc1	2
LG5	TCsat15	138	Low_complexity	2
LG5	TCsat15	141	Low_complexity	3
LG5	TCsat15	141	DNA	1
LG5	TCsat18	252	Low_complexity	9
LG5	TCsat18	253	Low_complexity	5
LG5	TCsat18	252	Simple_repeat	3
LG5	TCsat18	253	Simple_repeat	3
LG5	TCsat18	254	Simple_repeat	2
LG5	TCsat18	255	Simple_repeat	2
LG5	TCsat18	252	DNA/TcMar-Tc1	1
LG5	TCsat18	253	DNA/TcMar-Tc1	1
LG5	TCsat18	254	DNA/TcMar-Tc1	1
LG5	TCsat18	255	DNA/TcMar-Tc1	1
LG5	TCsat18	256	Simple_repeat	1
LG5	TCsat15	143	Simple_repeat	2
LG5	TCsat15	144	DNA/Kolobok-E	1
LG5	TCsat15	144	DNA/IS3EU	1
LG5	TCsat15	144	DNA/TcMar-Tc1	1
LG5	TCsat15	144	Simple_repeat	1
LG6	TCsat37	323	Simple_repeat	2
LG6	TCsat18	257	Simple_repeat	4
LG6	TCsat18	258	Simple_repeat	1
LG6	TCsat18	257	Low_complexity	1
LG6	TCsat18	258	Low_complexity	1
LG6	TCsat38	354	Simple_repeat	1
LG6	TCsat38	355	Simple_repeat	1
LG6	TCsat38	356	Simple_repeat	1
LG6	TCsat38	357	Simple_repeat	2
LG6	TCsat38	354	RC/Helitron	1
LG6	TCsat38	355	RC/Helitron	1
LG6	TCsat38	356	RC/Helitron	1
LG6	TCsat38	357	RC/Helitron	1
LG6	TCsat38	358	RC/Helitron	1
LG6	TCsat38	359	RC/Helitron	1
LG6	TCsat38	354	DNA/hAT-hATm	1
LG6	TCsat38	355	DNA/hAT-hATm	1
LG6	TCsat38	356	DNA/hAT-hATm	1
LG6	TCsat38	357	DNA/hAT-hATm	1
LG6	TCsat38	358	DNA/hAT-hATm	1
LG6	TCsat38	359	DNA/hAT-hATm	1
LG6	TCsat38	354	RC/Helitron?	1
LG6	TCsat38	355	RC/Helitron?	1
LG6	TCsat38	356	RC/Helitron?	1
LG6	TCsat38	357	RC/Helitron?	1
LG6	TCsat38	358	RC/Helitron?	1
LG6	TCsat38	359	RC/Helitron?	1
LG6	TCsat15	146	LINE/R1	1
LG6	TCsat15	146	Simple_repeat	2
LG6	TCsat15	146	Low_complexity	2
LG6	TCsat38	360	DNA/TcMar-Tc1	2
LG6	TCsat38	361	DNA/TcMar-Tc1	2
LG6	TCsat38	362	DNA/TcMar-Tc1	2
LG6	TCsat15	147	DNA	1
LG6	TCsat15	147	RC/Helitron	2
LG6	TCsat15	148	RC/Helitron?	1
LG6	TCsat15	148	RC/Helitron	1
LG6	TCsat15	148	DNA/Academ-1	1
LG6	TCsat15	148	Simple_repeat	3
LG6	TCsat51	389	Low_complexity	5
LG6	TCsat51	390	Low_complexity	5
LG6	TCsat51	391	Simple_repeat	3
LG6	TCsat51	392	Low_complexity	4
LG6	TCsat15	149	DNA/Crypton-I	1
LG6	TCsat15	149	Simple_repeat	4
LG6	TCsat15	150	RC/Helitron	4
LG6	TCsat15	150	RC/Helitron?	1
LG6	TCsat15	152	Simple_repeat	4
LG6	TCsat15	153	Simple_repeat	2
LG6	TCsat55	396	Simple_repeat	5
LG6	TCsat55	396	Low_complexity	3
LG6	TCsat12	1	Simple_repeat	1
LG6	TCsat12	1	DNA/TcMar-Tc1	1
LG6	TCsat15	155	Low_complexity	1
LG6	TCsat15	156	Low_complexity	1
LG6	TCsat15	155	Simple_repeat	2
LG6	TCsat15	156	Simple_repeat	2
LG6	TCsat15	158	Low_complexity	2
LG6	TCsat15	158	DNA/TcMar-Tc1	1
LG6	TCsat15	158	DNA	1
LG6	TCsat15	159	Low_complexity	4
LG6	TCsat15	159	Simple_repeat	7
LG6	TCsat15	159	DNA/IS3EU	1
LG6	TCsat15	160	DNA/IS3EU	1
LG6	TCsat15	160	Simple_repeat	4
LG6	TCsat15	161	DNA	5
LG6	TCsat15	161	DNA/PIF-Spy	1
LG6	TCsat15	162	Simple_repeat	3
LG6	TCsat19	271	DNA/TcMar-Tc1	1
LG6	TCsat38	365	Simple_repeat	5
LG6	TCsat38	365	Low_complexity	3
LG6	TCsat36	309	Simple_repeat	6
LG6	TCsat36	309	DNA/IS3EU	1
LG6	TCsat46	383	Simple_repeat	4
LG6	TCsat57	406	Simple_repeat	2
LG6	TCsat29	290	Simple_repeat	1
LG6	TCsat29	291	Simple_repeat	1
LG6	TCsat29	292	Simple_repeat	2
LG6	TCsat29	290	DNA/Maverick	1
LG6	TCsat29	291	DNA/Maverick	1
LG6	TCsat29	292	DNA/Maverick	1
LG7	TCsat14	4	DNA/TcMar-Tc1	1
LG7	TCsat14	4	DNA/Maverick	1
LG7	TCsat15	163	Simple_repeat	3
LG7	TCsat18	259	Simple_repeat	16
LG7	TCsat37	324	Simple_repeat	1
LG7	TCsat15	164	Simple_repeat	1
LG7	TCsat15	164	Low_complexity	1
LG7	TCsat15	165	Low_complexity	1
LG7	TCsat15	165	LINE/I	1
LG7	TCsat15	166	Simple_repeat	4
LG7	TCsat15	166	Low_complexity	1
LG7	TCsat15	168	Simple_repeat	3
LG7	TCsat15	168	DNA	1
LG7	TCsat15	169	Simple_repeat	2
LG7	TCsat15	170	Simple_repeat	2
LG7	TCsat15	171	DNA/TcMar-Tc1	1
LG7	TCsat15	172	Simple_repeat	1
LG7	TCsat15	172	Low_complexity	1
LG7	TCsat15	173	Simple_repeat	2
LG7	TCsat15	174	Low_complexity	1
LG7	TCsat15	175	Low_complexity	1
LG7	TCsat15	176	Simple_repeat	4
LG7	TCsat15	176	Low_complexity	1
LG7	TCsat23	280	Simple_repeat	3
LG7	TCsat23	280	DNA/IS3EU	1
LG7	TCsat23	280	DNA/MULE-NOF	1
LG7	TCsat23	281	DNA/MULE-NOF	2
LG7	TCsat48	386	Simple_repeat	2
LG7	TCsat15	177	DNA/TcMar-Tc1	1
LG7	TCsat15	178	Simple_repeat	3
LG7	TCsat15	178	Low_complexity	1
LG7	TCsat30	295	Simple_repeat	4
LG8	TCsat24	283	RC/Helitron	5
LG8	TCsat24	283	Simple_repeat	2
LG8	TCsat57	407	Low_complexity	3
LG8	TCsat57	407	Simple_repeat	3
LG8	TCsat15	183	LTR/Gypsy	1
LG8	TCsat40	374	Simple_repeat	10
LG8	TCsat40	374	Low_complexity	2
LG8	TCsat40	375	Low_complexity	1
LG8	TCsat15	184	LINE/R1	2
LG8	TCsat15	185	DNA/TcMar-Tc1	1
LG8	TCsat15	186	DNA	2
LG8	TCsat15	186	DNA/TcMar-Tc1	1
LG8	TCsat15	187	DNA/TcMar-Tc1	1
LG8	TCsat15	187	DNA	2
LG8	TCsat15	188	DNA/TcMar-Tc1	1
LG8	TCsat15	188	Simple_repeat	3
LG8	TCsat15	189	Simple_repeat	2
LG8	TCsat15	191	Simple_repeat	6
LG8	TCsat15	191	DNA/TcMar-Tc1	3
LG8	TCsat15	192	Simple_repeat	7
LG8	TCsat15	198	Simple_repeat	2
LG8	TCsat15	199	DNA/CMC-Transib	1
LG8	TCsat15	202	Low_complexity	1
LG8	TCsat15	202	Simple_repeat	2
LG8	TCsat42	378	Simple_repeat	11
LG8	TCsat49	387	DNA/TcMar-Tc1	1
LG8	TCsat49	387	DNA/TcMar-Tigger	1
LG8	TCsat15	203	DNA	1
LG8	TCsat15	204	DNA	1
LG8	TCsat15	203	Low_complexity	1
LG8	TCsat15	204	Low_complexity	1
LG8	TCsat15	204	Simple_repeat	6
LG8	TCsat15	205	DNA/TcMar-Tc1	6
LG8	TCsat15	205	Simple_repeat	3
LG8	TCsat15	205	RC/Helitron?	1
LG8	TCsat15	205	RC/Helitron	2
LG8	TCsat37	326	Simple_repeat	12
LG8	TCsat37	327	Simple_repeat	12
LG8	TCsat37	328	Simple_repeat	12
LG8	TCsat37	327	Low_complexity	3
LG8	TCsat37	328	Low_complexity	4
LG8	TCsat37	329	Simple_repeat	8
LG8	TCsat37	330	Simple_repeat	11
LG8	TCsat37	331	Simple_repeat	11
LG8	TCsat37	332	Simple_repeat	12
LG8	TCsat37	333	Simple_repeat	13
LG8	TCsat37	329	DNA/TcMar-Tc1	1
LG8	TCsat37	330	DNA/TcMar-Tc1	1
LG8	TCsat37	331	DNA/TcMar-Tc1	1
LG8	TCsat37	332	DNA/TcMar-Tc1	1
LG8	TCsat37	333	DNA/TcMar-Tc1	1
LG8	TCsat37	334	Simple_repeat	17
LG8	TCsat37	330	Low_complexity	8
LG8	TCsat37	331	Low_complexity	9
LG8	TCsat37	332	Low_complexity	10
LG8	TCsat37	333	Low_complexity	14
LG8	TCsat37	334	Low_complexity	17
LG8	TCsat37	335	Low_complexity	18
LG8	TCsat37	336	Low_complexity	18
LG8	TCsat37	337	Low_complexity	16
LG8	TCsat37	335	Simple_repeat	19
LG8	TCsat37	336	Simple_repeat	18
LG8	TCsat37	337	Simple_repeat	20
LG8	TCsat37	338	Simple_repeat	20
LG8	TCsat37	338	Low_complexity	15
LG8	TCsat37	339	Low_complexity	8
LG8	TCsat37	339	Simple_repeat	13
LG8	TCsat37	340	Low_complexity	12
LG8	TCsat37	340	Simple_repeat	14
LG8	TCsat15	206	DNA	7
LG8	TCsat15	207	Simple_repeat	3
LG8	TCsat15	208	Simple_repeat	2
LG8	TCsat15	209	Simple_repeat	3
LG8	TCsat57	408	DNA	4
LG8	TCsat57	408	Simple_repeat	2
LG8	TCsat57	408	Low_complexity	2
LG8	TCsat15	210	DNA/TcMar-Tc1	2
LG8	TCsat15	210	Simple_repeat	2
LG8	TCsat15	210	DNA/CMC-Transib	1
LG8	TCsat15	211	Simple_repeat	5
LG8	TCsat15	211	DNA/IS3EU	1
LG8	TCsat15	211	Low_complexity	2
LG8	TCsat15	212	LINE/Penelope	1
LG8	TCsat15	212	Simple_repeat	4
LG8	TCsat15	213	RC/Helitron	2
LG9	TCsat38	368	Simple_repeat	1
LG9	TCsat38	368	DNA/MULE-NOF	2
LG9	TCsat15	214	DNA	7
LG9	TCsat15	214	Simple_repeat	1
LG9	TCsat15	214	DNA/TcMar-Tc1?	2
LG9	TCsat23	282	DNA/TcMar-Tc1	1
LG9	TCsat23	282	Simple_repeat	1
LG9	TCsat23	282	DNA/MULE-MuDR	1
LG9	TCsat23	282	DNA/MULE-NOF	2
LG9	TCsat19	272	Simple_repeat	2
LG9	TCsat19	272	DNA/IS3EU	1
LG9	TCsat42	379	Simple_repeat	3
LG9	TCsat42	379	DNA/TcMar-Tc1	1
LG9	TCsat15	216	Low_complexity	1
LG9	TCsat15	216	Simple_repeat	7
LG9	TCsat15	217	Simple_repeat	1
LG9	TCsat15	218	Simple_repeat	3
LG9	TCsat15	218	Low_complexity	2
LG9	TCsat15	218	DNA	3
LG9	TCsat15	220	Simple_repeat	4
LG9	TCsat15	220	DNA	1
LG9	TCsat15	221	Simple_repeat	1
LG9	TCsat15	222	Low_complexity	1
LG9	TCsat15	222	Simple_repeat	2
LG9	TCsat15	223	Simple_repeat	2
LG9	TCsat35	304	DNA/TcMar-Tc1	1
LG9	TCsat35	304	Simple_repeat	5
LG9	TCsat15	224	Low_complexity	2
LG9	TCsat15	225	Simple_repeat	3
LG9	TCsat15	225	Low_complexity	1
LG9	TCsat15	226	Simple_repeat	4
LG9	TCsat15	228	Simple_repeat	2
LG9	TCsat15	229	Simple_repeat	3
LG9	TCsat15	230	Simple_repeat	4
LG9	TCsat15	230	Low_complexity	1
LG9	TCsat15	232	Simple_repeat	4
LG9	TCsat15	233	Low_complexity	2
LG9	TCsat15	233	Simple_repeat	3
LG9	TCsat15	233	LINE/R1	1
LG9	TCsat37	341	Simple_repeat	20
LG9	TCsat37	341	Low_complexity	11
LG9	TCsat37	342	Simple_repeat	14
LG9	TCsat37	342	Low_complexity	5
LG9	TCsat37	342	DNA/TcMar-Tc1	2
LG9	TCsat18	260	DNA/TcMar-Tc1	2
LG9	TCsat18	260	Low_complexity	3
LG9	TCsat18	260	Simple_repeat	4
LG9	TCsat15	234	Simple_repeat	3
LG9	TCsat15	235	DNA/TcMar-Tc1	2
LG9	TCsat15	235	Simple_repeat	2
LG9	TCsat15	235	Low_complexity	2
LG9	TCsat15	236	Low_complexity	2
LG9	TCsat15	236	Simple_repeat	2
LGX	TCsat37	344	Low_complexity	2
LGX	TCsat18	261	Low_complexity	7
LGX	TCsat18	261	Simple_repeat	3
LGX	TCsat18	261	DNA/TcMar-Tc1	1
LGX	TCsat57	409	DNA/TcMar-Tc1	5
LGX	TCsat57	409	DNA	7
LGX	TCsat57	409	Simple_repeat	4
LG10	TCsat57	398	Low_complexity	1
LG10	TCsat57	398	DNA	5
LG10	TCsat57	399	DNA	1
LG10	TCsat57	399	LINE/L2	1
LG10	TCsat15	6	Simple_repeat	1
LG10	TCsat15	6	Low_complexity	1
LG10	TCsat27	286	DNA	1
LG10	TCsat15	7	Low_complexity	1
LG10	TCsat15	7	DNA	1
LG10	TCsat15	8	LINE/L2	1
LG10	TCsat15	8	DNA/TcMar-Tc1	1
LG10	TCsat15	10	LINE/CR1	1
LG10	TCsat15	11	LTR/Gypsy	1
LG10	TCsat15	12	DNA/hAT-hATm	1
LG10	TCsat15	13	Simple_repeat	2
LG10	TCsat15	13	DNA/TcMar-Tc1?	10
LG10	TCsat15	13	DNA	12
LG10	TCsat15	14	Low_complexity	3
LG10	TCsat15	16	RC/Helitron	3
LG10	TCsat15	16	RC/Helitron?	1
LG10	TCsat38	351	DNA	1
LG10	TCsat52	393	Simple_repeat	2
LG10	TCsat52	393	LTR/Pao	1
LG10	TCsat52	393	DNA	1
LG10	TCsat15	17	DNA/IS3EU	1
LG10	TCsat15	19	Simple_repeat	1
LG10	TCsat18	241	Simple_repeat	5
LG10	TCsat18	242	Simple_repeat	5
LG10	TCsat18	241	Low_complexity	3
LG10	TCsat18	242	Low_complexity	3
LG10	TCsat18	244	Simple_repeat	4
LG10	TCsat18	244	DNA/TcMar-Tc1	1
LG10	TCsat18	244	Low_complexity	2
LG2	TCsat15	23	DNA	5
LG2	TCsat15	24	DNA/CMC-Transib	1
LG2	TCsat15	26	Simple_repeat	1
LG2	TCsat15	28	Simple_repeat	5
LG2	TCsat15	33	Low_complexity	1
LG2	TCsat15	34	Low_complexity	1
LG2	TCsat15	34	Simple_repeat	1
LG2	TCsat29	289	Simple_repeat	2
LG2	TCsat15	38	Simple_repeat	1
LG2	TCsat15	38	DNA/Kolobok-E	1
LG2	TCsat20	273	LTR/DIRS	1
LG2	TCsat15	39	Simple_repeat	1
LG2	TCsat15	39	DNA	2
LG2	TCsat15	41	LTR/Pao	1
LG2	TCsat15	42	DNA/CMC-Transib	1
LG2	TCsat15	42	DNA/P	1
LG2	TCsat15	42	DNA/TcMar-Tigger	1
LG2	TCsat15	42	DNA/TcMar-Pogo	1
LG2	TCsat15	43	Simple_repeat	1
LG2	TCsat15	44	Simple_repeat	1
LG2	TCsat15	47	Low_complexity	2
LG2	TCsat15	47	DNA	2
LG2	TCsat15	48	Simple_repeat	1
LG2	TCsat15	48	DNA/TcMar-Tigger	2
LG3	TCsat23	277	Simple_repeat	1
LG3	TCsat23	277	LINE/I	1
LG3	TCsat15	50	DNA/TcMar-Tc1	1
LG3	TCsat15	52	DNA	2
LG3	TCsat15	52	DNA/TcMar-Tc1	1
LG3	TCsat15	53	DNA/TcMar-Tc1	1
LG3	TCsat15	53	DNA/IS3EU	1
LG3	TCsat15	54	Low_complexity	1
LG3	TCsat15	55	DNA/Kolobok-E	1
LG3	TCsat15	57	Low_complexity	1
LG3	TCsat15	59	Low_complexity	1
LG3	TCsat15	61	Simple_repeat	1
LG3	TCsat15	61	Low_complexity	1
LG3	TCsat15	62	Low_complexity	2
LG3	TCsat32	297	Simple_repeat	1
LG3	TCsat32	298	Simple_repeat	2
LG3	TCsat15	68	Simple_repeat	3
LG3	TCsat15	68	DNA/TcMar-Tc1	1
LG3	TCsat21	274	DNA/TcMar-Tc1	1
LG3	TCsat21	274	Low_complexity	1
LG3	TCsat32	300	Low_complexity	1
LG3	TCsat15	70	DNA/Maverick	1
LG3	TCsat15	70	DNA/TcMar-Tc1	3
LG3	TCsat15	72	Simple_repeat	2
LG3	TCsat15	72	RC/Helitron	1
LG3	TCsat15	72	Low_complexity	1
LG3	TCsat36	305	Low_complexity	1
LG3	TCsat32	301	Simple_repeat	2
LG3	TCsat32	301	LINE/Dong-R4	1
LG3	TCsat25	284	DNA/TcMar-Tc1	1
LG3	TCsat25	284	Low_complexity	1
LG3	TCsat38	352	Low_complexity	1
LG3	TCsat23	279	DNA/Maverick	1
LG3	TCsat23	279	DNA/Crypton-I	1
LG3	TCsat23	279	DNA/Crypton	1
LG3	TCsat14	3	Low_complexity	1
LG3	TCsat14	3	DNA/TcMar-Tc1	1
LG3	TCsat19	263	DNA	4
LG3	TCsat19	264	DNA	4
LG3	TCsat34	303	LTR/Copia	1
LG3	TCsat34	303	Low_complexity	1
LG3	TCsat34	303	DNA/TcMar-Tc1?	1
LG3	TCsat34	303	DNA	2
LG3	TCsat34	303	SINE/5S-Deu	1
LG3	TCsat19	265	DNA/TcMar-Tc1?	2
LG3	TCsat19	265	DNA	2
LG3	TCsat19	265	Low_complexity	1
LG3	TCsat19	267	DNA	1
LG3	TCsat19	267	Low_complexity	1
LG3	TCsat43	380	DNA/MULE-NOF	1
LG3	TCsat19	269	Low_complexity	1
LG3	TCsat33	302	Simple_repeat	1
LG3	TCsat36	306	Low_complexity	1
LG3	TCsat15	73	Simple_repeat	2
LG3	TCsat19	270	Simple_repeat	1
LG3	TCsat19	270	DNA/Academ-1	1
LG3	TCsat19	270	DNA/CMC-Transib	1
LG3	TCsat57	401	DNA	3
LG3	TCsat57	401	DNA/MULE-NOF	1
LG3	TCsat39	371	Simple_repeat	5
LG3	TCsat39	372	Simple_repeat	5
LG3	TCsat39	369	DNA	3
LG3	TCsat39	370	DNA	3
LG3	TCsat39	371	DNA	3
LG3	TCsat39	372	DNA	3
LG3	TCsat39	371	Low_complexity	1
LG3	TCsat39	372	Low_complexity	1
LG3	TCsat45	382	Low_complexity	1
LG3	TCsat45	382	DNA/TcMar-Tc1	1
LG3	TCsat15	74	RC/Helitron?	1
LG3	TCsat15	75	RC/Helitron?	1
LG3	TCsat15	75	DNA/Kolobok-E	1
LG3	TCsat28	287	LINE/L2	1
LG3	TCsat39	373	Low_complexity	1
LG3	TCsat15	76	Low_complexity	1
LG3	TCsat17	239	LTR/Gypsy	1
LG3	TCsat17	240	LTR/Gypsy	1
LG3	TCsat15	77	LTR/Gypsy	1
LG3	TCsat15	78	DNA/IS3EU	1
LG3	TCsat15	79	Low_complexity	2
LG3	TCsat15	79	DNA/TcMar-Tigger	1
LG3	TCsat15	80	Low_complexity	1
LG3	TCsat18	246	Low_complexity	4
LG3	TCsat18	246	Simple_repeat	1
LG3	TCsat18	246	DNA/TcMar-Tc1	1
LG3	TCsat18	246	LINE/L2	5
LG3	TCsat37	314	LINE/L2	6
LG3	TCsat37	316	DNA	2
LG3	TCsat37	316	LINE/CR1	1
LG3	TCsat15	82	Low_complexity	1
LG3	TCsat15	82	DNA/TcMar-Tigger	2
LG3	TCsat15	83	Simple_repeat	3
LG3	TCsat15	85	Low_complexity	1
LG3	TCsat15	86	DNA	1
LG3	TCsat15	86	LINE/L2	1
LG3	TCsat15	87	DNA	2
LG3	TCsat15	87	DNA/TcMar-Tc1	2
LG3	TCsat26	285	DNA/Kolobok-E	3
LG3	TCsat18	247	DNA/IS3EU	1
LG3	TCsat18	248	DNA/IS3EU	1
LG3	TCsat15	89	DNA/TcMar-Tc1	1
LG3	TCsat22	275	Simple_repeat	3
LG3	TCsat22	275	Low_complexity	1
LG3	TCsat15	96	Simple_repeat	8
LG3	TCsat15	98	DNA/TcMar-Tc1	1
LG3	TCsat15	98	Simple_repeat	1
LG3	TCsat15	99	DNA	2
LG4	TCsat37	317	Low_complexity	3
LG4	TCsat37	318	Low_complexity	2
LG4	TCsat37	317	DNA/TcMar-Tc1	1
LG4	TCsat37	318	DNA/TcMar-Tc1	1
LG4	TCsat37	319	DNA/TcMar-Tc1	1
LG4	TCsat18	250	Low_complexity	5
LG4	TCsat18	250	Simple_repeat	3
LG4	TCsat37	320	Simple_repeat	6
LG4	TCsat37	320	LTR/Pao	1
LG4	TCsat37	321	LTR/Pao	1
LG4	TCsat15	103	Simple_repeat	4
LG4	TCsat15	103	DNA/TcMar-Tc1	1
LG4	TCsat15	104	Low_complexity	1
LG4	TCsat15	105	DNA/Maverick	1
LG4	TCsat15	106	Low_complexity	1
LG4	TCsat15	108	DNA/CMC-Transib	1
LG4	TCsat15	109	RC/Helitron	3
LG4	TCsat15	109	RC/Helitron?	1
LG4	TCsat15	109	Low_complexity	1
LG4	TCsat15	112	Low_complexity	1
LG4	TCsat15	113	LINE/CR1	2
LG4	TCsat15	114	DNA	1
LG4	TCsat15	117	Low_complexity	1
LG4	TCsat15	117	LTR/Gypsy	1
LG4	TCsat15	118	Simple_repeat	1
LG4	TCsat15	124	Simple_repeat	1
LG4	TCsat15	125	Simple_repeat	1
LG4	TCsat15	126	Low_complexity	1
LG4	TCsat15	128	Simple_repeat	2
LG4	TCsat15	130	Simple_repeat	1
LG4	TCsat47	384	Low_complexity	1
LG4	TCsat36	307	DNA/TcMar-Tc1	11
LG4	TCsat47	385	Low_complexity	1
LG4	TCsat15	131	DNA/TcMar-Mariner	2
LG4	TCsat15	131	DNA/TcMar-Tc1	1
LG4	TCsat15	131	Low_complexity	1
LG4	TCsat57	403	DNA/Kolobok-E	1
LG4	TCsat57	403	Low_complexity	2
LG5	TCsat38	353	DNA/Maverick	2
LG5	TCsat38	353	DNA/TcMar-Tc1	3
LG5	TCsat38	353	DNA	1
LG5	TCsat38	353	DNA/IS3EU	1
LG5	TCsat57	404	Simple_repeat	1
LG5	TCsat36	308	DNA/MULE-NOF	1
LG5	TCsat36	308	DNA	3
LG5	TCsat57	405	Simple_repeat	1
LG5	TCsat15	132	Low_complexity	1
LG5	TCsat15	133	Simple_repeat	1
LG5	TCsat15	134	DNA/TcMar-Tc1	2
LG5	TCsat15	140	Simple_repeat	1
LG5	TCsat15	141	Simple_repeat	2
LG5	TCsat18	251	Low_complexity	18
LG5	TCsat18	251	Simple_repeat	2
LG5	TCsat37	322	Simple_repeat	2
LG5	TCsat37	322	DNA/TcMar-Tc1	1
LG5	TCsat15	142	Simple_repeat	2
LG5	TCsat15	144	RC/Helitron	1
LG6	TCsat15	145	Simple_repeat	2
LG6	TCsat37	323	Low_complexity	1
LG6	TCsat38	354	DNA/TcMar-Tc1	1
LG6	TCsat38	355	DNA/TcMar-Tc1	1
LG6	TCsat38	356	DNA/TcMar-Tc1	1
LG6	TCsat38	357	DNA/TcMar-Tc1	1
LG6	TCsat38	358	DNA/TcMar-Tc1	1
LG6	TCsat38	359	DNA/TcMar-Tc1	1
LG6	TCsat38	358	Simple_repeat	1
LG6	TCsat38	359	Simple_repeat	1
LG6	TCsat38	360	Simple_repeat	3
LG6	TCsat38	361	Simple_repeat	3
LG6	TCsat38	362	Simple_repeat	4
LG6	TCsat38	363	Simple_repeat	4
LG6	TCsat38	364	Simple_repeat	4
LG6	TCsat15	147	Simple_repeat	1
LG6	TCsat15	147	Low_complexity	1
LG6	TCsat15	147	DNA/TcMar-Tc1	2
LG6	TCsat51	389	Simple_repeat	2
LG6	TCsat51	390	Simple_repeat	2
LG6	TCsat51	392	Simple_repeat	2
LG6	TCsat15	149	DNA	1
LG6	TCsat15	150	Low_complexity	1
LG6	TCsat15	150	Simple_repeat	1
LG6	TCsat15	151	Low_complexity	1
LG6	TCsat15	152	Low_complexity	1
LG6	TCsat15	151	Simple_repeat	2
LG6	TCsat15	154	Simple_repeat	3
LG6	TCsat15	154	DNA	1
LG6	TCsat15	157	Simple_repeat	1
LG6	TCsat15	158	Simple_repeat	1
LG6	TCsat15	161	Simple_repeat	1
LG6	TCsat15	162	DNA/TcMar-Tc1	1
LG6	TCsat15	162	DNA	3
LG6	TCsat15	162	Low_complexity	1
LG6	TCsat38	365	DNA/TcMar-Tc1	1
LG6	TCsat36	309	DNA/TcMar-Tigger	1
LG6	TCsat36	309	Low_complexity	2
LG6	TCsat36	310	DNA	1
LG6	TCsat36	310	Simple_repeat	4
LG6	TCsat36	310	DNA/IS3EU	2
LG6	TCsat57	406	DNA/TcMar-Tc1	1
LG6	TCsat57	406	DNA	4
LG6	TCsat57	406	Low_complexity	1
LG7	TCsat14	4	Low_complexity	1
LG7	TCsat14	4	LINE/I-Jockey	1
LG7	TCsat14	5	Low_complexity	1
LG7	TCsat14	5	LINE/I-Jockey	1
LG7	TCsat14	5	Simple_repeat	1
LG7	TCsat15	163	Low_complexity	2
LG7	TCsat37	324	Low_complexity	2
LG7	TCsat37	324	DNA/TcMar-Tc1	1
LG7	TCsat15	167	Simple_repeat	1
LG7	TCsat15	167	Low_complexity	1
LG7	TCsat15	169	DNA/TcMar-Tc1	2
LG7	TCsat15	170	Low_complexity	1
LG7	TCsat15	174	Simple_repeat	1
LG7	TCsat15	175	Simple_repeat	2
LG7	TCsat15	175	SINE/5S-Deu	1
LG7	TCsat15	176	DNA	3
LG7	TCsat15	176	DNA/IS3EU	1
LG7	TCsat48	386	Low_complexity	1
LG7	TCsat15	177	Simple_repeat	1
LG7	TCsat15	177	RC/Helitron	1
LG7	TCsat15	177	DNA/IS3EU	2
LG7	TCsat15	180	Low_complexity	1
LG7	TCsat15	180	DNA/TcMar-Mariner	2
LG7	TCsat15	180	Simple_repeat	1
LG7	TCsat30	293	Simple_repeat	2
LG7	TCsat30	294	Simple_repeat	2
LG7	TCsat30	295	DNA/hAT-Ac	2
LG7	TCsat15	182	Simple_repeat	1
LG8	TCsat24	283	rRNA	1
LG8	TCsat24	283	LTR/Gypsy	1
LG8	TCsat57	407	DNA/TcMar-Tc1	4
LG8	TCsat57	407	DNA	1
LG8	TCsat15	183	Simple_repeat	3
LG8	TCsat15	183	Low_complexity	1
LG8	TCsat40	374	DNA/Kolobok-E	2
LG8	TCsat40	375	DNA/Kolobok-E	2
LG8	TCsat40	375	Simple_repeat	3
LG8	TCsat40	375	DNA	1
LG8	TCsat15	184	Simple_repeat	1
LG8	TCsat15	184	Low_complexity	1
LG8	TCsat15	184	DNA/IS3EU	1
LG8	TCsat15	185	Simple_repeat	2
LG8	TCsat36	311	Simple_repeat	3
LG8	TCsat36	311	Low_complexity	2
LG8	TCsat15	186	LINE/R1	1
LG8	TCsat15	186	Simple_repeat	1
LG8	TCsat15	187	Simple_repeat	2
LG8	TCsat15	187	Low_complexity	1
LG8	TCsat15	188	DNA	2
LG8	TCsat15	189	DNA	2
LG8	TCsat15	189	DNA/TcMar-Tc1	1
LG8	TCsat15	191	Low_complexity	1
LG8	TCsat15	192	DNA	1
LG8	TCsat15	192	DNA/TcMar-Tc1	1
LG8	TCsat15	194	Simple_repeat	1
LG8	TCsat15	195	Simple_repeat	2
LG8	TCsat15	196	Simple_repeat	2
LG8	TCsat15	197	Simple_repeat	2
LG8	TCsat15	196	RC/Helitron	2
LG8	TCsat15	197	RC/Helitron	2
LG8	TCsat15	198	DNA/TcMar-Tc1	5
LG8	TCsat56	397	Simple_repeat	3
LG8	TCsat56	397	LINE/L2	1
LG8	TCsat15	199	DNA	4
LG8	TCsat15	199	Simple_repeat	4
LG8	TCsat15	200	Simple_repeat	9
LG8	TCsat15	200	Low_complexity	1
LG8	TCsat15	202	LTR/Pao	3
LG8	TCsat42	378	Low_complexity	2
LG8	TCsat49	387	Simple_repeat	3
LG8	TCsat49	387	DNA	1
LG8	TCsat15	203	Simple_repeat	3
LG8	TCsat37	326	Low_complexity	5
LG8	TCsat37	326	DNA/TcMar-Tc1	1
LG8	TCsat37	327	DNA/TcMar-Tc1	1
LG8	TCsat37	328	DNA/TcMar-Tc1	1
LG8	TCsat37	329	Low_complexity	8
LG8	TCsat15	206	Simple_repeat	1
LG8	TCsat15	207	Low_complexity	1
LG8	TCsat15	207	LINE/L2	1
LG8	TCsat15	207	RC/Helitron	2
LG8	TCsat15	207	RC/Helitron?	1
LG8	TCsat15	212	Low_complexity	3
LG8	TCsat15	213	Simple_repeat	2
LG9	TCsat38	368	Low_complexity	1
LG9	TCsat38	368	DNA	2
LG9	TCsat38	368	DNA/IS3EU	1
LG9	TCsat38	368	DNA/TcMar-Tc1	1
LG9	TCsat15	214	DNA/IS3EU	1
LG9	TCsat23	282	DNA/Maverick	2
LG9	TCsat41	376	DNA	1
LG9	TCsat41	376	Simple_repeat	1
LG9	TCsat15	215	Simple_repeat	1
LG9	TCsat15	215	RC/Helitron	1
LG9	TCsat19	272	DNA/Kolobok-E	2
LG9	TCsat19	272	Low_complexity	1
LG9	TCsat15	217	RC/Helitron	3
LG9	TCsat15	217	RC/Helitron?	1
LG9	TCsat15	219	Low_complexity	1
LG9	TCsat15	219	Simple_repeat	1
LG9	TCsat15	220	Low_complexity	1
LG9	TCsat15	222	DNA	3
LG9	TCsat35	304	Low_complexity	1
LG9	TCsat15	224	DNA	1
LG9	TCsat15	226	Low_complexity	2
LG9	TCsat15	227	DNA/Kolobok-E	1
LG9	TCsat15	229	Low_complexity	1
LG9	TCsat15	229	DNA	1
LG9	TCsat15	229	DNA/TcMar-Tc1	2
LG9	TCsat15	230	LTR/Gypsy	1
LG9	TCsat15	231	Simple_repeat	1
LG9	TCsat37	341	DNA/TcMar-Tc1	2
LG9	TCsat37	343	LINE/R1	1
LG9	TCsat15	235	RC/Helitron	1
LG9	TCsat15	237	Low_complexity	1
LGX	TCsat37	344	DNA/TcMar-Tc1	1
LGX	TCsat37	344	Simple_repeat	1
LGX	TCsat18	261	DNA/TcMar-m44	1
LGX	TCsat18	261	DNA/TcMar-Tc1?	1
LGX	TCsat18	261	DNA	1

## Sheet: Satellites
Chromosome	TCsatDNA	unique ID	Satellite	Hits
LG10	TCsat15	6	Cast2	2
LG10	TCsat15	7	Cast2	1
LG10	TCsat15	8	Cast2	1
LG10	TCsat15	9	Cast2	1
LG10	TCsat42	377	Cast2	1
LG10	TCsat15	10	Cast2	2
LG10	TCsat15	12	Cast2	1
LG10	TCsat15	13	Cast2	1
LG10	TCsat15	15	Cast2	2
LG10	TCsat15	16	Cast2	1
LG10	TCsat15	18	Cast2	2
LG10	TCsat15	19	Cast2	2
LG10	TCsat18	243	Cast2	1
LG10	TCsat15	20	Cast2	1
LG2	TCsat15	23	TCAST2	1
LG2	TCsat15	24	Cast2	3
LG2	TCsat15	25	Cast2	3
LG2	TCsat15	26	Cast2	2
LG2	TCsat15	27	Cast2	2
LG2	TCsat15	28	Cast2	5
LG2	TCsat15	29	Cast2	6
LG2	TCsat15	30	Cast2	7
LG2	TCsat15	31	Cast2	7
LG2	TCsat15	32	Cast2	6
LG2	TCsat15	33	Cast2	5
LG2	TCsat15	36	Cast2	3
LG2	TCsat15	37	Cast2	2
LG2	TCsat15	38	Cast2	1
LG2	TCsat15	39	Cast2	1
LG2	TCsat15	40	Cast2	1
LG2	TCsat15	41	Cast2	1
LG2	TCsat15	42	Cast2	3
LG2	TCsat15	43	Cast2	7
LG2	TCsat15	44	Cast2	1
LG2	TCsat15	45	Cast2	1
LG2	TCsat15	46	Cast2	1
LG2	TCsat15	47	Cast2	1
LG2	TCsat15	48	Cast2	2
LG2	TCsat15	49	Cast2	1
LG3	TCsat15	50	Cast2	2
LG3	TCsat15	57	Cast2	1
LG3	TCsat15	58	Cast4	1
LG3	TCsat15	62	Cast2	2
LG3	TCsat15	64	Cast2	2
LG3	TCsat21	274	Cast4	1
LG3	TCsat15	69	Cast2	2
LG3	TCsat15	70	Cast4	1
LG3	TCsat15	71	Cast2	2
LG3	TCsat36	305	Cast6	2
LG3	TCsat19	262	Cast7	2
LG3	TCsat19	263	Cast7	4
LG3	TCsat19	264	Cast7	3
LG3	TCsat43	380	Cast5	1
LG3	TCsat43	380	Cast8	1
LG3	TCsat36	306	Cast6	2
LG3	TCsat57	401	Cast9	1
LG3	TCsat15	74	Cast2	2
LG3	TCsat15	75	Cast2	2
LG3	TCsat15	76	Cast2	1
LG3	TCsat15	80	Cast2	1
LG3	TCsat15	81	Cast2	1
LG3	TCsat15	84	Cast2	1
LG3	TCsat15	85	Cast2	1
LG3	TCsat15	88	Cast6	1
LG3	TCsat15	89	Cast9	1
LG3	TCsat15	90	Cast2	1
LG3	TCsat15	91	Cast9	2
LG3	TCsat15	91	Cast2	2
LG3	TCsat15	92	Cast9	1
LG3	TCsat15	94	Cast2	2
LG3	TCsat15	97	Cast2	1
LG3	TCsat15	98	Cast2	1
LG3	TCsat15	100	Cast2	1
LG4	TCsat15	102	Cast4	1
LG4	TCsat15	112	Cast2	2
LG4	TCsat15	113	Cast4	1
LG4	TCsat15	114	Cast2	3
LG4	TCsat15	116	Cast2	2
LG4	TCsat15	120	Cast2	5
LG4	TCsat15	121	Cast2	6
LG4	TCsat15	122	Cast2	7
LG4	TCsat15	123	Cast2	7
LG4	TCsat15	124	Cast2	6
LG4	TCsat15	125	Cast2	5
LG4	TCsat15	127	Cast2	3
LG4	TCsat15	130	Cast2	2
LG6	TCsat38	354	Cast2	1
LG6	TCsat38	355	Cast2	1
LG6	TCsat38	356	Cast2	1
LG6	TCsat38	357	Cast2	1
LG6	TCsat15	146	Cast2	2
LG6	TCsat15	148	Cast4	1
LG6	TCsat15	149	Cast3	1
LG6	TCsat15	151	Cast2	2
LG6	TCsat15	152	Cast2	2
LG6	TCsat15	157	Cast2	2
LG6	TCsat15	159	Cast2	3
LG6	TCsat15	160	Cast2	3
LG6	TCsat15	161	Cast2	2
LG6	TCsat15	162	Cast2	1
LG6	TCsat36	310	Cast6	1
LG7	TCsat14	4	Cast1	1
LG7	TCsat14	5	Cast1	1
LG7	TCsat15	166	TCAST2	1
LG7	TCsat15	167	Cast4	1
LG7	TCsat15	168	Cast2	2
LG7	TCsat15	169	Cast2	2
LG7	TCsat15	173	Cast4	1
LG7	TCsat15	174	Cast4	1
LG7	TCsat15	174	Cast2	5
LG7	TCsat15	175	Cast4	1
LG7	TCsat15	176	Cast4	2
LG7	TCsat15	177	Cast7	1
LG7	TCsat15	177	TCAST2	1
LG7	TCsat15	177	Cast2	2
LG7	TCsat15	179	Cast2	3
LG7	TCsat15	182	Cast2	1
LG8	TCsat15	184	Cast2	1
LG8	TCsat15	185	Cast2	1
LG8	TCsat15	188	Cast2	3
LG8	TCsat15	189	Cast2	3
LG8	TCsat15	191	Cast2	1
LG8	TCsat15	192	Cast2	2
LG8	TCsat15	193	Cast4	1
LG8	TCsat15	194	Cast4	1
LG8	TCsat15	193	Cast2	5
LG8	TCsat15	194	Cast2	5
LG8	TCsat15	195	Cast2	5
LG8	TCsat15	196	Cast2	5
LG8	TCsat15	197	Cast2	5
LG8	TCsat15	198	Cast2	1
LG8	TCsat15	199	Cast2	1
LG8	TCsat15	200	Cast2	1
LG8	TCsat15	202	Cast2	2
LG8	TCsat49	387	Cast2	1
LG8	TCsat15	203	Cast2	3
LG8	TCsat15	204	Cast2	3
LG8	TCsat15	205	Cast2	3
LG8	TCsat15	206	Cast2	2
LG8	TCsat15	207	Cast2	2
LG8	TCsat15	208	Cast2	1
LG8	TCsat15	209	Cast2	1
LG8	TCsat15	210	Cast2	1
LG8	TCsat15	211	Cast2	2
LG8	TCsat15	212	Cast2	2
LG8	TCsat15	213	Cast2	1
LG9	TCsat15	214	Cast1	1
LG9	TCsat19	272	Cast3	1
LG9	TCsat15	217	Cast2	2
LG9	TCsat15	219	Cast2	2
LG9	TCsat15	220	Cast2	1
LG9	TCsat15	221	Cast2	1
LG9	TCsat15	223	Cast2	2
LG9	TCsat15	224	Cast2	1
LG9	TCsat15	225	Cast2	1
LG9	TCsat15	227	Cast2	1
LG9	TCsat15	230	Cast2	1
LG9	TCsat15	232	Cast2	2
LG9	TCsat15	235	Cast2	1
LG9	TCsat15	236	Cast2	2
LG9	TCsat15	237	Cast2	2
LGX	TCsat37	344	Cast2	1
LG5	TCsat15	134	Cast2	1
LG5	TCsat15	135	Cast2	3
LG5	TCsat15	136	Cast2	2
LG5	TCsat15	137	Cast2	1
LG5	TCsat15	138	Cast2	1
LG5	TCsat15	139	Cast2	1
LG5	TCsat15	140	Cast2	1
LG5	TCsat15	141	Cast2	1
LG5	TCsat15	143	Cast2	1
LG5	TCsat15	144	Cast2	1
LG10	TCsat57	400	Cast3	1
LG10	TCsat15	10	Cast4	1
LG10	TCsat15	11	Cast2	1
LG10	TCsat15	14	Cast2	2
LG10	TCsat52	394	Cast4	1
LG10	TCsat15	17	Cast2	2
LG10	TCsat15	17	Cast4	1
LG10	TCsat15	18	Cast4	2
LG10	TCsat15	19	Cast1	2
LG10	TCsat37	312	Cast2	1
LG10	TCsat37	313	Cast4	1
LG10	TCsat37	313	Cast2	1
LG2	TCsat15	34	Cast2	1
LG2	TCsat15	45	Cast3	1
LG3	TCsat15	52	Cast2	1
LG3	TCsat15	52	Cast1	1
LG3	TCsat15	55	Cast2	1
LG3	TCsat15	55	Cast4	2
LG3	TCsat15	60	Cast2	1
LG3	TCsat15	61	Cast2	2
LG3	TCsat15	65	Cast2	2
LG3	TCsat15	66	Cast2	1
LG3	TCsat15	68	Cast2	1
LG3	TCsat15	72	Cast2	1
LG3	TCsat50	388	Cast2	1
LG3	TCsat15	77	Cast2	1
LG3	TCsat15	88	Cast2	1
LG3	TCsat15	88	Cast4	1
LG3	TCsat18	247	Cast4	1
LG3	TCsat18	248	Cast4	1
LG3	TCsat15	89	Cast4	1
LG3	TCsat15	92	Cast4	1
LG3	TCsat15	93	Cast3	1
LG3	TCsat53	395	Cast4	1
LG4	TCsat15	101	Cast2	1
LG4	TCsat15	113	Cast2	1
LG4	TCsat15	114	Cast3	1
LG4	TCsat15	115	Cast2	2
LG4	TCsat15	117	Cast2	1
LG4	TCsat15	118	Cast2	1
LG4	TCsat15	118	Cast3	1
LG4	TCsat15	119	Cast2	1
LG4	TCsat15	126	Cast2	1
LG4	TCsat15	128	Cast2	1
LG4	TCsat15	129	Cast2	2
LG4	TCsat15	130	TCAST2	1
LG4	TCsat47	385	Cast9	1
LG6	TCsat15	145	Cast2	1
LG6	TCsat15	147	Cast2	1
LG6	TCsat15	148	Cast2	1
LG6	TCsat15	148	Cast9	1
LG6	TCsat15	149	Cast2	1
LG6	TCsat15	153	Cast2	1
LG6	TCsat15	155	Cast2	1
LG6	TCsat15	156	Cast2	1
LG6	TCsat15	158	Cast2	1
LG6	TCsat15	160	Cast1	1
LG6	TCsat36	310	Cast9	1
LG7	TCsat14	4	Cast2	1
LG7	TCsat14	5	Cast2	1
LG7	TCsat15	163	Cast2	1
LG7	TCsat15	164	Cast2	1
LG7	TCsat15	165	Cast2	1
LG7	TCsat15	166	Cast2	1
LG7	TCsat15	166	Cast3	2
LG7	TCsat38	367	Cast4	1
LG7	TCsat15	167	Cast2	1
LG7	TCsat15	171	Cast2	1
LG7	TCsat15	173	Cast2	1
LG7	TCsat15	174	Cast3	1
LG7	TCsat15	175	Cast2	1
LG7	TCsat15	176	Cast2	1
LG7	TCsat15	177	Cast4	1
LG7	TCsat15	178	Cast2	1
LG7	TCsat15	180	Cast2	1
LG8	TCsat15	183	Cast2	1
LG8	TCsat15	187	Cast2	1
LG8	TCsat15	192	Cast4	2
LG8	TCsat15	200	Cast3	1
LG8	TCsat15	210	Cast3	2
LG8	TCsat15	212	Cast3	1
LG9	TCsat15	215	Cast2	1
LG9	TCsat42	379	Cast3	1
LG9	TCsat15	218	Cast2	2
LG9	TCsat15	219	Cast3	1
LG9	TCsat15	226	Cast2	1
LG9	TCsat15	229	Cast3	1
LG9	TCsat15	231	Cast3	1
LG5	TCsat15	132	Cast2	1
LG5	TCsat15	136	Cast4	1
LG5	TCsat15	137	Cast4	1

## Sheet: Summary charts
Genes	No	Percentage			Cumulative percentage
Hypothetical proteins	210	36.6492		Hypotheical and non-curated proteins	92.4956
Non curated (-like) proteins	320	55.8464		Classified proteins	7.50436
Classified proteins	43	7.50436
Total	573
Repetitive elements	No of hits
Simple_repeat	1213
DNA transposons	528
Low_complexity	523
RC	70
LINE	50
LTR	24
SINE	2
rRNA	1
TCsatellites	No of hits
Cast2	359
Cast4	34
Cast3	18
Cast7	10
Cast9	8
Cast1	7
Cast6	6
TCAST2	4
Cast5	1
Cast8	1
